# Supplementary material for: Controlled masking and targeted release of redox-cycling ortho-quinones via a C–C bond-cleaving 1,6-elimination
Source: Nat Chem. 2022 Jun 27;14(7):754–65. doi: 10.1038/s41557-022-00964-7 (PMC9252919; doi:10.1038/s41557-022-00964-7)
Supplement: Source Data Fig. 3 — Excel used to generate 3a. [file 41557_2022_964_MOESM3_ESM.xlsx]

## Sheet: Figure_4a
7								20							10
#	Scan	of	Total	Energy				#	Scan	of	Total	Energy			#	Scan	of	Total	Energy
#	X-Axis:	Scan	Coordinate					#	X-Axis:	Scan	Coordinate				#	X-Axis:	Scan	Coordinate
#	Y-Axis:	Total	Energy	(Hartree)				#	Y-Axis:	Total	Energy	(Hartree)			#	Y-Axis:	Total	Energy	(Hartree)
#	X	Y (Hartree)	ΔG (kcal mol-1)					#	X	Y (Hartree)	ΔG (kcal mol-1)				#	X	Y (Hartree)	ΔG (kcal mol-1)
	1.54	-1015.35	0.222226						1.54	-1167.96	0.250395					1.56496	-1132.26	0
	1.55	-1015.35							1.55	-1167.96						1.58496	-1132.26	0.0870294
	1.56	-1015.35	0.0271084						1.56	-1167.96	0.0485818					1.60496	-1132.26	0.330911
	1.57	-1015.35							1.57	-1167.96						1.62496	-1132.26	0.712086
	1.58	-1015.35	0.0159137						1.58	-1167.96	0.0330008					1.64496	-1132.26	1.21392
	1.59	-1015.35							1.59	-1167.96						1.66496	-1132.25	1.82056
	1.6	-1015.35	0.165681						1.6	-1167.96	0.0796812					1.68496	-1132.25	2.51777
	1.61	-1015.35							1.61	-1167.96						1.70496	-1132.25	3.29327
	1.62	-1015.35	0.454882						1.62	-1167.96	0.344923					1.72496	-1132.25	4.13511
	1.63	-1015.35							1.63	-1167.96						1.74496	-1132.25	5.0334
	1.64	-1015.35	0.86496						1.64	-1167.96	0.736785					1.76496	-1132.25	5.97876
	1.65	-1015.35							1.65	-1167.96						1.78496	-1132.25	6.96274
	1.66	-1015.35	1.38031						1.66	-1167.96	1.23924					1.80496	-1132.25	7.97779
	1.67	-1015.35							1.67	-1167.96						1.82496	-1132.24	9.01677
	1.68	-1015.35	1.98907						1.68	-1167.96	1.83778					1.84496	-1132.24	10.0729
	1.69	-1015.35							1.69	-1167.96						1.86496	-1132.24	11.1399
	1.7	-1015.35	2.55034						1.7	-1167.96	2.51908					1.88496	-1132.24	12.2122
	1.71	-1015.35							1.71	-1167.96						1.90496	-1132.24	13.2853
	1.72	-1015.35	3.2928						1.72	-1167.96	3.27095					1.92496	-1132.23	14.3553
	1.73	-1015.35							1.73	-1167.96						1.94496	-1132.23	15.4191
	1.74	-1015.35	4.09264						1.74	-1167.96	4.08229					1.96496	-1132.23	16.4735
	1.75	-1015.35							1.75	-1167.96						1.98496	-1132.23	17.5154
	1.76	-1015.35	4.94021						1.76	-1167.96	4.94319					2.00496	-1132.23	18.542
	1.77	-1015.35							1.77	-1167.96						2.02496	-1132.23	19.5507
	1.78	-1015.34	5.82615						1.78	-1167.95	5.84474					2.04496	-1132.23	20.5387
	1.79	-1015.34							1.79	-1167.95						2.06496	-1132.22	21.5036
	1.8	-1015.34	6.74199						1.8	-1167.95	6.77887					2.08496	-1132.22	22.4426
	1.81	-1015.34							1.81	-1167.95						2.10496	-1132.22	23.3534
	1.82	-1015.34	7.67996						1.82	-1167.95	7.73818					2.12496	-1132.22	24.2333
	1.83	-1015.34							1.83	-1167.95						2.14496	-1132.22	25.0794
	1.84	-1015.34	8.63304						1.84	-1167.95	8.71596					2.16496	-1132.22	25.9038
	1.85	-1015.34							1.85	-1167.95						2.18496	-1132.22	26.7036
	1.86	-1015.34	9.59505						1.86	-1167.95	9.70611					2.20496	-1132.21	27.4777
	1.87	-1015.34							1.87	-1167.95						2.22496	-1132.21	28.225
	1.88	-1015.34	10.5605						1.88	-1167.95	10.7031					2.24496	-1132.21	28.9467
	1.89	-1015.34							1.89	-1167.95						2.26496	-1132.21	29.6426
	1.9	-1015.34	11.5246						1.9	-1167.95	11.7022					2.28496	-1132.21	30.312
	1.91	-1015.33							1.91	-1167.94						2.30496	-1132.21	30.9557
	1.92	-1015.33	12.4832						1.92	-1167.94	12.6989					2.32496	-1132.21	31.5742
	1.93	-1015.33							1.93	-1167.94						2.34496	-1132.21	32.1702
	1.94	-1015.33	13.4325						1.94	-1167.94	13.6898					2.36496	-1132.21	32.7436
	1.95	-1015.33							1.95	-1167.94						2.38496	-1132.2	33.2941
	1.96	-1015.33	14.3691						1.96	-1167.94	14.6716					2.40496	-1132.2	33.8229
	1.97	-1015.33							1.97	-1167.94						2.42496	-1132.2	34.3281
	1.98	-1015.33	15.2896						1.98	-1167.94	15.6413					2.44496	-1132.2	34.811
	1.99	-1015.33							1.99	-1167.94						2.46496	-1132.2	35.2561
	2	-1015.33	16.2176						2	-1167.94	16.623					2.48496	-1132.2	35.7017
	2.01	-1015.33							2.01	-1167.94						2.50496	-1132.2	36.1354
	2.02	-1015.33	17.0973						2.02	-1167.94	17.5604					2.52496	-1132.2	36.5536
	2.03	-1015.33							2.03	-1167.94						2.54496	-1132.2	36.9568
	2.04	-1015.33	17.9528						2.04	-1167.93	18.4782					2.56496	-1132.2	37.3456
	2.05	-1015.32							2.05	-1167.93						2.58496	-1132.2	37.7201
	2.06	-1015.32	18.7818						2.06	-1167.93	19.3745					2.60496	-1132.2	38.0779
	2.07	-1015.32							2.07	-1167.93						2.62496	-1132.2	38.4199
	2.08	-1015.32	19.5827						2.08	-1167.93	20.2477					2.64496	-1132.2	35.9038
	2.09	-1015.32							2.09	-1167.93						2.66496	-1132.2	36.1354
	2.1	-1015.32	20.3541						2.1	-1167.93	21.096					2.68496	-1132.2	36.3557
	2.11	-1015.32							2.11	-1167.93						2.70496	-1132.2	36.568
	2.12	-1015.32	21.0951						2.12	-1167.93	21.9186					2.72496	-1132.2	36.7742
	2.13	-1015.32							2.13	-1167.93						2.74496	-1132.2	36.9746
	2.14	-1015.32	21.805						2.14	-1167.93	22.7146					2.76496	-1132.2	37.17
	2.15	-1015.32							2.15	-1167.93						2.78496	-1132.2	37.3609
	2.16	-1015.32	22.4841						2.16	-1167.93	23.4838					2.80496	-1132.2	37.5477
	2.17	-1015.32							2.17	-1167.93						2.82496	-1132.2	37.7304
	2.18	-1015.32	23.1327						2.18	-1167.93	24.2265					2.84496	-1132.2	37.9093
	2.19	-1015.32							2.19	-1167.92						2.86496	-1132.2	38.0844
	2.2	-1015.32	23.7517						2.2	-1167.92	24.9434					2.88496	-1132.2	38.2558
	2.21	-1015.32							2.21	-1167.92						2.90496	-1132.2	38.4233
	2.22	-1015.32	24.3422						2.22	-1167.92	25.6355					2.92496	-1132.2	38.5866
	2.23	-1015.31							2.23	-1167.92						2.94496	-1132.2	38.746
	2.24	-1015.31	24.9057						2.24	-1167.92	26.3042					2.96496	-1132.2	38.9023
	2.25	-1015.31							2.25	-1167.92						2.98496	-1132.2	39.0565
	2.26	-1015.31	25.4436						2.26	-1167.92	26.9509					3.00496	-1132.2	39.2086
	2.27	-1015.31							2.27	-1167.92						3.02496	-1132.2	39.3587
	2.28	-1015.31	25.9574						2.28	-1167.92	27.577					3.04496	-1132.19	39.5073
	2.29	-1015.31							2.29	-1167.92						3.06496	-1132.19	39.6547
	2.3	-1015.31	26.4484						2.3	-1167.92	28.184					3.08496	-1132.19	39.8014
	2.31	-1015.31							2.31	-1167.92						3.10496	-1132.19	39.9473
	2.32	-1015.31	26.9179						2.32	-1167.92	28.773					3.12496	-1132.19	40.0926
	2.33	-1015.31							2.33	-1167.92						3.14496	-1132.19	40.2373
	2.34	-1015.31	27.3668						2.34	-1167.92	29.3455					3.16496	-1132.19	40.3812
	2.35	-1015.31							2.35	-1167.92						3.18496	-1132.19	40.5241
	2.36	-1015.31	27.796						2.36	-1167.92	29.9024					3.20496	-1132.19	40.666
	2.37	-1015.31							2.37	-1167.92						3.22496	-1132.19	40.8067
	2.38	-1015.31	28.2054						2.38	-1167.92	30.4448					3.24496	-1132.19	40.9461
	2.39	-1015.31							2.39	-1167.91						3.26496	-1132.19	41.0837
	2.4	-1015.31	28.5952						2.4	-1167.91	30.9738					3.28496	-1132.19	41.2185
	2.41	-1015.31							2.41	-1167.91						3.30496	-1132.19	41.3523
	2.42	-1015.31	28.9646						2.42	-1167.91	31.4901					3.32496	-1132.19	41.4856
	2.43	-1015.31							2.43	-1167.91						3.34496	-1132.19	41.6187
	2.44	-1015.31	29.3127						2.44	-1167.91	31.9947					3.36496	-1132.19	41.7515
	2.45	-1015.31							2.45	-1167.91						3.38496	-1132.19	41.8837
	2.46	-1015.31	29.649						2.46	-1167.91	32.4883					3.40496	-1132.19	42.0148
	2.47	-1015.31							2.47	-1167.91						3.42496	-1132.19	42.1444
	2.48	-1015.31	29.9735						2.48	-1167.91	32.9716					3.44496	-1132.19	42.263
	2.49	-1015.31							2.49	-1167.91						3.46496	-1132.19	42.3825
	2.5	-1015.31	30.2867						2.5	-1167.91	33.445					3.48496	-1132.19	42.5013
	2.51	-1015.31							2.51	-1167.91						3.50496	-1132.19	42.6196
	2.52	-1015.31	30.5892						2.52	-1167.91	33.9092					3.52496	-1132.19	42.7369
	2.53	-1015.31							2.53	-1167.91						3.54496	-1132.19	42.8532
	2.54	-1015.3	30.8814						2.54	-1167.91	34.3645					3.56496	-1132.19	42.9679
	2.55	-1015.3							2.55	-1167.91
	2.56	-1015.3	31.1637						2.56	-1167.91	34.8112
	2.57	-1015.3							2.57	-1167.91
	2.58	-1015.3	31.4365						2.58	-1167.91	35.2496
	2.59	-1015.3							2.59	-1167.91
	2.6	-1015.3	31.7002						2.6	-1167.91	35.6743
	2.61	-1015.3							2.61	-1167.91
	2.62	-1015.3	31.9549						2.62	-1167.91	36.0954
	2.63	-1015.3							2.63	-1167.91
	2.64	-1015.3	32.2009						2.64	-1167.91	36.5089
	2.65	-1015.3							2.65	-1167.91
	2.66	-1015.3	32.4386						2.66	-1167.9	36.9151
	2.67	-1015.3							2.67	-1167.9
	2.68	-1015.3	32.668						2.68	-1167.9	37.3144
	2.69	-1015.3							2.69	-1167.9
	2.7	-1015.3	32.8898						2.7	-1167.9	37.7067
	2.71	-1015.3							2.71	-1167.9
	2.72	-1015.3	33.1042						2.72	-1167.9	38.0922
	2.73	-1015.3							2.73	-1167.9
	2.74	-1015.3	33.2868						2.74	-1167.9	38.4708
	2.75	-1015.3							2.75	-1167.9
	2.76	-1015.3	33.4887						2.76	-1167.9	38.8427
	2.77	-1015.3							2.77	-1167.9
	2.78	-1015.3	33.6848						2.78	-1167.9	39.2078
	2.79	-1015.3							2.79	-1167.9
	2.8	-1015.3	33.8758						2.8	-1167.9	39.5663
	2.81	-1015.3							2.81	-1167.9
	2.82	-1015.3	34.0621						2.82	-1167.9	39.918
	2.83	-1015.3							2.83	-1167.9
	2.84	-1015.3	34.2441						2.84	-1167.9	40.2633
	2.85	-1015.3							2.85	-1167.9
	2.86	-1015.3	34.4223						2.86	-1167.9	40.602
	2.87	-1015.3							2.87	-1167.9
	2.88	-1015.3	34.5967						2.88	-1167.9	40.9326
	2.89	-1015.3							2.89	-1167.9
	2.9	-1015.3	34.7678						2.9	-1167.9	41.2569
	2.91	-1015.3							2.91	-1167.9
	2.92	-1015.3	34.9357						2.92	-1167.9	41.5751
	2.93	-1015.3							2.93	-1167.9
	2.94	-1015.3	35.1009						2.94	-1167.9	41.8873
	2.95	-1015.3							2.95	-1167.9
	2.96	-1015.3	35.2634						2.96	-1167.9	42.1937
	2.97	-1015.3							2.97	-1167.9
	2.98	-1015.3	35.4235						2.98	-1167.9	42.4947
	2.99	-1015.3							2.99	-1167.9
	3	-1015.3	35.5815						3	-1167.9	42.7903
	3.01	-1015.3							3.01	-1167.9
	3.02	-1015.3	35.7379						3.02	-1167.9	43.0808
	3.03	-1015.3							3.03	-1167.89
	3.04	-1015.3	35.8928						3.04	-1167.89	43.3663
	3.05	-1015.3							3.05	-1167.89
	3.06	-1015.3	36.0467						3.06	-1167.89	43.6466
	3.07	-1015.3							3.07	-1167.89
	3.08	-1015.3	36.1996						3.08	-1167.89	43.922
	3.09	-1015.3							3.09	-1167.89
	3.1	-1015.3	36.3513						3.1	-1167.89	44.1924
									3.11	-1167.89
									3.12	-1167.89	44.458
									3.13	-1167.89
									3.14	-1167.89	44.7191
									3.15	-1167.89
									3.16	-1167.89	44.951
									3.17	-1167.89
									3.18	-1167.89	45.2036
									3.19	-1167.89
									3.2	-1167.89	45.4525
									3.21	-1167.89
									3.22	-1167.89	45.6977
									3.23	-1167.89
									3.24	-1167.89	45.9395
									3.25	-1167.89
									3.26	-1167.89	46.308
