# Supplementary material for: Controlled masking and targeted release of redox-cycling ortho-quinones via a C–C bond-cleaving 1,6-elimination
Source: Nat Chem. 2022 Jun 27;14(7):754–65. doi: 10.1038/s41557-022-00964-7 (PMC9252919; doi:10.1038/s41557-022-00964-7)
Supplement: Source Data Fig. 4 — Excel containing all experimental data for 4c. [file 41557_2022_964_MOESM4_ESM.zip]

Archive with 2 entries (2 files):
- Experimental Source Data for Figure 4.xlsx
- Source Data for fitting of Figure 4c.opju
