# Supplementary material for: Controlled masking and targeted release of redox-cycling ortho-quinones via a C–C bond-cleaving 1,6-elimination
Source: Nat Chem. 2022 Jun 27;14(7):754–65. doi: 10.1038/s41557-022-00964-7 (PMC9252919; doi:10.1038/s41557-022-00964-7)
Supplement: Source Data Fig. 4 — Excel containing all experimental data for 4c. [file 41557_2022_964_MOESM4_ESM.zip › Experimental Source Data for Figure 4.xlsx]

## Sheet: Dunnione Integrations
Integration units: mAU*min
		PAB-Dun 8.7 min				Dunnione 12.1 min				IS 12.4 min
pH 1	Time (h)	S1	S2	S3		S1	S2	S3		S1	S2	S3
	0	8.595	10.384	12.603		0.386	0.478	0.579		7.564	9.184	11.27
	4	7.409	8.919	9.874		2.257	2.763	3.081		6.832	8.348	9.258
	16	5.591	6.74	6.368		10.225	12.703	12.04		7.533	9.275	8.777
	24	4.962	4.814	5.854		14.468	14.394	17.763		8.105	8.004	9.879
	48	2.225	2.639	2.71		19.735	24.461	25.32		7.508	9.254	9.663
	72	0.96	1.12	1.315		21.073	25.75	30.595		7.203	8.793	10.446
pH 2	Time (h)	S1	S2	S3		S1	S2	S3		S1	S2	S3
	0	7.98	9.383	9.887		0.357	0.433	0.465		6.953	8.131	8.754
	4	8.617	8.758	8.947		2.594	2.637	2.697		7.779	8.01	8.365
	16	5.605	5.716	6.253		10.811	11.023	12.276		7.668	7.896	8.665
	24	4.564	4.667	4.749		14.22	14.789	15.243		7.635	8.035	8.11
	48	2.037	2.062	2.29		20.784	21.038	24.047		7.523	7.679	8.702
	72	0.911	0.803	0.374		24.689	21.722	10.918		8.264	7.187	3.553
pH 3	Time (h)	S1	S2	S3		S1	S2	S3		S1	S2	S3
	0	8.827	9.113	8.86		0.284	0.315	0.303		7.649	7.861	7.646
	4	8.228	8.595	8.231		2.323	2.445	2.348		7.432	7.968	7.585
	16	5.016	5.424	6.437		9.529	10.349	11.968		6.919	7.496	8.559
	24	4.12	4.457	4.233		13.109	14.093	13.208		7.303	7.8	7.352
	48	1.906	1.958	2.082		19.378	20.54	21.194		7.017	7.613	7.977
	72	0.821	0.927	0.845		21.401	25.068	22.419		7.243	8.438	7.483
pH 4	Time (h)	S1	S2	S3		S1	S2	S3		S1	S2	S3
	0	8.299	8.603	8.56		0.257	0.277	0.286		7.116	7.587	7.521
	4	8.108	8.307	8.547		1.583	1.649	1.645		7.603	7.715	7.815
	16	6.708	5.794	5.712		8.101	6.962	6.971		8.005	7.068	7.114
	24	4.86	5.911	5.214		9.288	11.251	9.913		6.97	8.526	7.499
	48	2.79	2.815	2.76		14.888	15.008	14.703		6.866	7.086	6.871
	72	1.603	1.512	1.603		18.492	17.294	17.702		7.477	7.013	7.216
pH 5	Time (h)	S1	S2	S3		S1	S2	S3		S1	S2	S3
	0	7.608	8.608	8.243		0.173	0.2	0.196		7.323	8.396	7.964
	4	6.935	7.794	8.485		0.592	0.662	0.716		6.959	7.797	8.449
	16	6.823	6.362	7.788		2.875	2.666	3.243		7.745	7.333	8.81
	24	6.429	6.381	6.576		4.009	3.879	4.085		7.7	7.784	7.897
	48	4.869	4.836	5.995		6.807	6.785	8.203		7.271	7.462	8.866
	72	4.191	4.458	5.229		9.748	10.493	12.079		7.828	8.681	9.839
pH 6	Time (h)	S1	S2	S3		S1	S2	S3		S1	S2	S3
	0	8.43	8.003	8.775		0.139	0.131	0.149		9.041	8.679	9.449
	4	7.916	8.17	8.008		0.287	0.281	0.273		8.672	8.99	8.828
	16	7.421	7.754	7.151		0.86	0.896	0.828		8.343	8.763	8.107
	24	7.423	7.026	7.321		1.23	1.16	1.214		8.644	8.278	8.515
	48	7.036	6.437	6.488		2.323	2.153	2.125		8.925	8.355	8.218
	72	8.247	6.807	6.381		3.689	3.072	2.878		10.463	8.775	8.315
pH 7	Time (h)	S1	S2	S3		S1	S2	S3		S1	S2	S3
	0	7.978	8.451	7.77		0.139	0.145	0.124		8.924	9.409	8.727
	4	7.614	6.892	7.739		0.218	0.198	0.211		8.696	8.026	8.779
	16	7.03	8.359	7.403		0.515	0.625	0.552		8.246	9.569	8.633
	24	6.327	7.374	6.855		0.664	0.764	0.734		7.622	8.823	8.482
	48	7.773	6.852	7.012		1.578	1.388	1.439		9.828	8.666	9.099
	72	6.79	8.08	6.924		2.041	2.486	2.12		8.659	10.584	8.954
pH 8	Time (h)	S1	S2	S3		S1	S2	S3		S1	S2	S3
	0	7.641	7.316	1.061		0.207	0.197	0.03		8.88	8.383	1.181
	4	0.958	6.116	7.436		0.06	0.384	0.483		1.078	7.081	8.845
	16	6.72	8.477	6.717		1.452	1.722	1.437		8.462	10.528	8.393
	24	6.631	6.65	6.598		2.076	2.211	2.182		8.702	8.889	8.806
	48	5.43	5.95	5.171		3.564	4.164	3.513		8.545	9.516	8.347
	72	4.817	5.875	4.466		4.597	6.33	4.533		8.468	10.588	8.034
pH 9	Time (h)	S1	S2	S3		S1	S2	S3		S1	S2	S3
	0	8.11	3.987	4.433		0.175	0.095	0.103		9.179	4.748	5.246
	4	7.846	3.716	4.16		0.319	0.157	0.183		8.904	4.445	4.91
	16	2.346	3.928	3.989		0.24	0.406	0.406		2.844	4.884	4.929
	24	7.712	4.106	3.801		1.126	0.612	0.573		9.527	5.32	4.848
	48	6.113	2.979	4.009		1.838	0.9225	1.224		8.369	4.441	5.748
	72	5.961	3.192	3.5		2.664	1.434	1.371		8.669	4.679	4.901
pH 10	Time (h)	S1				S1				S1
	0	7.638				0.148				8.687
	4	7.966				0.224				8.784
	16	7.808				0.268				8.98
	24	7.416				0.291				8.935
	48	7.348				0.408				9.598
	72	7.857				0.358				10.3
PBS	Time (h)	S1	S2	S3		S1	S2	S3		S1	S2	S3
	0	29.797	34.319	34.643		0	0.493	0.532		33.505	38.453	38.305
	2	35.024	36.858	34.753		0.71	0.742	0.72		37.578	39.455	36.599
	4	33.005	33.497	31.903		0.858	0.831	0.784		34.753	35.012	32.743
	8	29.333	31.034	31.964		1.037	1.105	1.131		30.461	31.294	31.912
	12	31.375	33.453	34.066		1.406	1.439	1.482		32.441	33.667	33.519
	24	29.626	29.33	27.989		2.332	2.288	2.172		30.824	30.002	28.042
	48	30.161	33.291	29.101		3.987	4.357	3.758		32.469	35.233	30.065
														Starting Material 16.2 min
PBS Control									Time (h)	S1	S2	S3		S1	S2	S3
									0	42.515	42.499	40.9		17.269	17.36	17.241
									2	39.745	33.12	29.1		15.781	13.051	11.692
									4	32.155	32.398	32.581		13.166	12.914	13.714
									8	31.191	31.103	31.027		12.433	11.301	12.794
									12	30.655	31.048	29.965		11.713	11.292	9.757
									24	31.063	32.157	34.037		5.984	9.095	5.569
									48	29.906	29.852	29.559		4.514	5.094	3.997

## Sheet: BL Integrations
Integration units: mAU*min
		PAB-BL 8.6 min				BL 12.0 min				IS 12.4 min
pH 1	Time (h)	S1	S2	S3		S1	S2	S3		S1	S2	S3
	0	2.3	2.627	2.598		0.265	0.305	0.283		6.901	7.866	7.737
	4	2.152	2.31	2.345		1.217	1.247	1.24		7.048	7.568	7.364
	16	1.367	1.463	1.509		4.379	4.747	4.81		7.346	7.897	8.013
	24	0.271	1.077	1.078		1.364	5.671	5.595		1.756	7.381	7.264
	48	0.446	0.482	0.135		7.494	8.007	2.348		6.847	7.611	2.267
	72	0.179	0.2	0.187		7.796	8.678	8.429		6.828	7.417	7.251
pH 2	Time (h)	S1	S2	S3		S1	S2	S3		S1	S2	S3
	0	0.757	2.575	2.151		0.11	0.427	0.247		2.222	7.719	6.273
	4	2.327	2.8	0.716		1.299	1.578	0.42		7.701	9.265	2.339
	16	1.668	1.471	1.398		5.718	5.075	4.973		9.059	8.082	7.772
	24	1.076	1.085	1.027		6.134	6.076	5.907		7.654	7.588	7.384
	48	0.449	0.432	0.463		8.408	8.429	8.815		7.855	7.834	8.225
	72	0.169	0.17	0.167		8.49	8.922	9.033		7.267	7.678	7.73
pH 3	Time (h)	S1	S2	S3		S1	S2	S3		S1	S2	S3
	0	3.015	2.759	2.735		0.46	0.449	0.409		8.54	8.117	8.04
	4	2.442	2.349	2.337		1.314	1.278	1.271		7.834	7.536	7.688
	16	0.235	1.615	1.385		0.848	5.446	4.678		1.29	8.666	7.464
	24	1.054	1.017	1.262		5.926	5.732	7.009		7.402	7.214	8.75
	48	0.443	0.417	0.447		8.421	7.879	8.107		7.695	6.927	7.281
	72	0.185	0.141	0.178		9.289	8.881	8.613		7.828	7.43	7.352
pH 4	Time (h)	S1	S2	S3		S1	S2	S3		S1	S2	S3
	0	2.456	2.651	2.431		0.335	0.357	0.259		7.392	7.958	7.271
	4	2.278	2.119	2.287		0.837	0.801	0.81		7.06	6.722	7.274
	16	1.656	1.647	1.57		3.354	3.301	3.17		6.977	7.062	6.63
	24	0.352	1.593	1.371		1.133	4.902	4.298		1.85	7.844	7.024
	48	0.781	0.804	0.792		6.517	6.576	6.477		7.085	7.133	6.99
	72	0.39	0.402	0.432		7.2	7.404	7.619		6.332	6.685	6.946
pH 5	Time (h)	S1	S2	S3		S1	S2	S3		S1	S2	S3
	0	2.153	2.278	1.983		0.238	0.226	0.196		7.322	7.864	6.573
	4	2.197	2.407	2.365		0.42	0.453	0.443		7.315	8.018	7.871
	16	2.262	0.475	2.057		1.621	0.342	1.496		8.281	1.731	7.55
	24	2.014	1.928	1.939		1.985	1.879	1.889		7.71	7.418	7.381
	48	1.734	1.667	1.729		3.456	3.273	3.289		7.976	7.634	7.682
	72	1.255	1.256	1.358		4.185	4.018	4.35		7.185	6.634	7.207
pH 6	Time (h)	S1	S2	S3		S1	S2	S3		S1	S2	S3
	0	2.291	2.684	2.304		0.197	0.238	0.202		8.534	10.083	8.33
	4	2.346	2.43	2.438		0.257	0.228	0.231		8.537	8.856	8.792
	16	2.316	2.416	2.294		0.501	0.496	0.432		8.778	8.954	8.466
	24	2.277	2.313	2.367		0.586	0.528	0.533		8.624	8.579	8.966
	48	2.302	2.276	2.136		0.882	0.838	0.841		8.9	8.559	8.526
	72	1.122	2.359	2.294		0.604	1.234	1.185		4.317	8.997	8.82
pH 7	Time (h)	S1	S2	S3		S1	S2	S3		S1	S2	S3
	0	2.31	2.246	2.205		0.225	0.232	0.223		9.035	8.715	8.697
	4	2.296	2.452	2.576		0.232	0.193	0.216		8.971	9.071	9.364
	16	2.368	2.2	2.8		0.376	0.304	0.401		9.207	8.687	10.922
	24	2.373	2.627	2.362		0.336	0.436	0.365		9.314	10.327	8.977
	48	2.448	2.23	2.316		0.505	0.439	0.479		9.287	8.711	8.874
	72	2.614	2.532	2.449		0.634	0.635	0.674		9.392	9.18	9.196
pH 8	Time (h)	S1	S2	S3		S1	S2	S3		S1	S2	S3
	0	0.492	2.464	2.797		0.05	0.221	0.23		1.916	9.374	10.681
	4	2.449	0.598	0.623		0.229	0.057	0.058		9.07	2.208	2.343
	16	2.678	2.899	2.248		0.505	0.638	0.435		10.482	11.056	8.613
	24	2.323	2.475	2.407		0.501	0.525	0.518		8.984	9.456	9.267
	48	2.186	0.636	2.462		0.761	0.224	0.999		8.88	2.489	9.92
	72	2.219	1.089	2.314		1.033	0.502	1.102		9.136	4.171	9.299
pH 9	Time (h)	S1	S2	S3		S1	S2	S3		S1	S2	S3
	0	2.153	2.34	2.725		0.19	0.149	0.3		8.505	9.179	10.715
	4	2.413	2.902	2.464		0.217	0.236	0.214		9.066	10.75	9.124
	16	2.271	2.336	2.332		0.46	0.37	0.374		8.796	9.008	8.899
	24	0.669	2.409	2.355		0.104	0.371	0.371		2.563	9.264	8.765
	48	2.521	2.241	2.219		0.636	0.593	0.61		10.299	9.153	8.911
	72	2.846	2.496	2.637		0.827	0.732	0.78		10.681	9.467	10.058
pH 10	Time (h)	S1				S1				S1
	0	0.431				0.039				1.689
	4	2.276				0.197				8.785
	16	2.227				0.273				8.732
	24	2.53				0.301				9.876
	48	2.094				0.426				8.706
	72	2.324				0.42				9.08
		PAB-BL 8.3 min				BL 11.5 min				IS 11.7 min
PBS	Time (h)	S1	S2	S3		S1	S2	S3		S1	S2	S3
	0	27.505	30.805	29.866		0	0	0		54.087	55.236	53.691
	1	29.654	32.648	31.77		0	0	0		55.295	55.287	54.976
	2	28.518	32.59	31.221		0	0	0		51.452	54.402	52.812
	4	30.496	33.123	32.22		0	0	0		55.195	55.005	54.347
	8	29.885	30.341	31.65		0	0	0		54.611	51.39	53.955
	24	26.519	28.219	26.994		1.545	1.603	1.535		52.013	50.534	49.157
	48	Error	Error	29.64		Error	Error	2.461		Error	Error	55.775
	72	21.972	22.883	22.425		0	0	0		46.386	44.216	43.042
														Starting Material 14.3 min
PBS Controls	Time (h)	S1	S2	S3		S1	S2	S3		S1	S2	S3		S1	S2	S3
	0	0	0	0		0	0	0		54.44	43.902	56.211		41.824	32.345	51.56
	1	0	0	0		0	0	0		57.089	56.482	57.942		24.103	30.821	21.657
	2	0	0	0		0	0	0		55.848	53.889	55.322		18.836	20.791	18.933
	4	0	0	0		0	0	0		53.456	56.347	56.442		19.17	21.254	17.85
	8	0	0	1.538		0	0	0		54.752	49.771	57.606		13.858	17.661	19.968
	24	0	0	2.98		0	0	0		49.805	44.344	52.542		14.724	13.32	15.438
	48	0	1.348	4.771		0	0	0		56.113	54.234	56.458		24.014	19.347	19.075
	72	0	0	5.078		0	0	0		51.13	54.418	55.255		19.595	18.703	17.996

## Sheet: PhQ Integrations
Integration units: mAU*min
		PAB-PhQ 5.4 min				PhQ 6.5 min				IS 6.9 min
pH 1	Time (h)	S1	S2	S3		S1	S2	S3		S1	S2	S3
	0	8.629	7.512	7.679		0	0	0		11.741	9.953	10.208
	4	5.691	7.982	7.084		0	0	0.985		8.347	12.06	10.228
	16	Error	7.057	7.738		Error	1.43	1.456		Error	12.23	12.73
	24	7.092	6.063	6.588		1.722	1.52	1.662		12.183	9.452	10.301
	48	5.419	5.615	5.535		2.423	2.456	2.486		9.79	9.65	9.778
	72	5.817	6.141	5.551		3.852	3.99	3.667		12.778	13.413	12.144
pH 2	Time (h)	S1	S2	S3		S1	S2	S3		S1	S2	S3
	0	4.933	7.324	7.579		0	0	0		6.795	10.017	10.151
	4	7.718	6.697	6.961		1.065	1.024	1.094		11.39	9.898	10.414
	16	7.74	7.63	6.904		1.55	1.517	1.362		12.74	12.404	11.287
	24	7.545	6.602	6.046		1.941	1.894	1.596		12.996	10.478	9.33
	48	4.899	4.931	4.064		2.453	2.459	2.023		8.709	8.834	7.423
	72	5.504	4.866	5.448		4.171	3.704	4.148		12.825	11.331	12.55
pH 3	Time (h)	S1	S2	S3		S1	S2	S3		S1	S2	S3
	0	8.622	7.326	8.486		0	0	0		11.578	9.94	11.209
	4	7.697	7.714	6.961		1.094	0	1.013		11.001	11.72	9.845
	16	7.03	7.657	6.82		1.85	1.907	1.776		11.884	12.357	11.599
	24	6.736	6.006	5.813		2.387	2.258	2.094		12.303	9.628	9.283
	48	4.224	5.141	Error		3.011	3.831	Error		8.075	10.537	Error
	72	4.235	3.289	3.696		5.03	3.822	4.387		12.134	9.422	10.442
pH 4	Time (h)	S1	S2	S3		S1	S2	S3		S1	S2	S3
	0	8.251	7.698	7.488		0	0	0		10.395	9.903	9.915
	4	8.836	7.639	6.882		1.188	1.534	1.389		11.684	10.14	8.955
	16	6.754	6.966	5.752		3.726	3.842	3.164		11.819	12.166	10.114
	24	5.402	5.176	Error		4.39	4.521	Error		11.053	9.959	Error
	48	2.684	2.951	2.742		6.382	7.219	6.722		9.001	10.151	9.533
	72	1.724	1.639	1.677		8.544	8.156	8.379		11.545	11.054	11.356
pH 5	Time (h)	S1	S2	S3		S1	S2	S3		S1	S2	S3
	0	7.238	6.461	6.945		0	0	0		9.661	9.396	10.199
	4	7.748	6.071	6.098		2.243	2.493	2.643		12.417	10.923	10.977
	16	4.003	3.741	3.847		6.211	5.797	6.053		11.654	10.874	11.227
	24	2.981	2.113	2.259		7.68	7.157	7.33		11.995	10.097	10.334
	48	0.641	Error	0		7.881	Error	8.228		9.878	Error	10.116
	72	0	0	0		9.835	9.641	10.125		11.71	11.201	12.153
pH 6	Time (h)	S1	S2	S3		S1	S2	S3		S1	S2	S3
	0	7.754	5.998	5.762		0	0	0		11.967	10.61	10.226
	4	6.704	4.37	4.402		2.635	2.51	2.697		13.194	10.444	11.427
	16	2.515	3.048	2.834		5.67	7.152	6.679		10.08	12.494	11.878
	24	2.157	1.388	1.229		8.338	7.751	6.663		12.817	11.585	10.39
	48	0	0	0		6.329	8.735	5.755		10.95	11.965	11.042
	72	0	0	0		9.463	10.367	9.592		12.299	13.024	12.33
pH 7	Time (h)	S1	S2	S3		S1	S2	S3		S1	S2	S3
	0	8.134	6.131	6.499		0	0	0		12.221	10.907	11.494
	4	5.88	5.042	4.3951		1.904	2.552	2.56		10.959	11.771	11.676
	16	3.169	3.254	3.293		6.334	6.562	6.825		12.657	13.068	13.599
	24	2.358	1.676	1.419		7.692	6.893	5.837		13.131	11.85	9.859
	48	0	0	0		8.874	8.072	8.429		12.678	11.373	12.116
	72	0	0	0		9.288	9.115	9.815		12.797	12.278	13.111
pH 8	Time (h)	S1	S2	S3		S1	S2	S3		S1	S2	S3
	0	7.407	6.39	4.222		0	0	0		12.353	11.633	8.469
	4	6.58	4.747	4.837		1.876	2.232	2.399		12.944	11.353	12.068
	16	2.998	3.502	2.363		5.004	6.021	3.974		11.503	13.71	9.113
	24	2.47	1.152	1.574		7.046	4.23	6.414		13.646	8.313	12.643
	48	0	0	0		7.572	7.413	6.449		12.984	11.797	10.6
	72	0	0	0		7.73	7.949	7.491		11.692	11.627	11.035
pH 9	Time (h)	S1	S2	S3		S1	S2	S3		S1	S2	S3
	0	4.674	6.624	5.213		0	0	0		7.203	11.923	9.667
	4	7.177	5.177	5.192		1.874	2.13	2.29		13.791	11.907	12.277
	16	3.783	3.951	3.406		5.31	5.611	4.966		13.245	13.861	11.92
	24	2.906	1.749	1.999		6.789	5.609	6.256		14.024	11.813	12.852
	48	0	0	0		7.444	7.353	6.125		13.158	12.552	10.407
	72	0	0	0		8.522	8.544	7.35		13.716	13.395	11.035
pH 10	Time (h)	S1	S2	S3		S1	S2	S3		S1	S2	S3
	0	7.85	7.065	6.423		0	0	0		12.908	11.52	11.652
	4	6.349	6.179	Error		1.602	2.257	Error		12.169	12.256	Error
	16	4.007	4.427	3.889		5.189	5.581	5.098		13.383	13.839	13.182
	24	3.044	2.478	2.357		6.271	5.843	5.612		13.535	12.765	12.558
	48	0.671	0.771	0.697		6.617	6.549	6.842		12.876	12.733	12.027
	72	0	0	0		7.206	7.78	7.678		12.556	13.207	12.776
		PAB-PhQ 7.0 min				PhQ 6.5 min				IS 5.4 min
PBS	Time (h)	S1	S2	S3		S1	S2	S3		S1	S2	S3
	0	88.556	82.072	94.633		8.247	8.2	9.825		38.287	28.884	35.559
	4	74.417	75.503	82.476		28.779	29.832	30.784		37.988	31.212	34.051
	6	63.04	58.39	74.026		35.717	33.551	38.588		34.958	28.668	33.572
	8	55.582	53.609	64.885		43.952	42.952	47.576		34.121	27.452	31.82
	12	45.069	45.425	58.593		51.109	53.084	60.099		31.352	26.097	27.291
	24	24.418	27.426	34.69		84.328	95.397	106.216		29.422	25.279	28.45
	48	15.536	15.184	1.972		158.22	144.293	6.943		35.342	26.281	1.722
														Starting Material 7.9 min
PBS Controls	Time (h)	S1	S2	S3		S1	S2	S3		S1	S2	S3		S1	S2	S3
	0	0	0	0		0.497	0.486	0.46		25.814	24.834	28.702		10.775	27.74	10.946
	4	0	0	0		0.818	0.822	0.782		27.472	27.22	25.838		11.956	11.574	11.456
	6	0	0	0		0.885	0.885	0.867		25.215	26.507	25.408		13.281	12.013	11.418
	8	0.24	0	0		0.988	0.941	0.957		24.321	25.512	24.568		12.42	12.484	12.421
	12	0.491	0.144	0.077		1.138	0.994	1.035		21.889	23.077	22.841		9.51	12.078	11.024
	24	1.102	0.134	0.175		1.848	1.351	1.215		19.894	21.533	20.054		12.044	13.615	8.725
	48	1.124	0.086	0.235		4.072	1.436	1.741		21.271	17.733	18.553		18.58	8.771	9.487

## Sheet: Dunnione Raw Data Traces
Standards				PBS Controls																												PBS Samples
	Dunnione std	Warfarin Std			data/17.0000Dunnione PBS 0h C1.TXT	data/18.0000Dunnione PBS 0h C2.TXT	data/19.0000Dunnione PBS 0h C3.TXT	data/24.0000Dunnione PBS 2h C1.TXT	data/25.0000Dunnione PBS 2h C2.TXT	data/26.0000Dunnione PBS 2h C3.TXT	data/31.0000Dunnione PBS 4h C1.TXT	data/32.0000Dunnione PBS 4h C2.TXT	data/33.0000Dunnione PBS 4h C3.TXT	data/38.0000Dunnione PBS 8h C1.TXT	data/39.0000Dunnione PBS 8h C2.TXT	data/40.0000Dunnione PBS 8h C3.TXT	data/107.0000Dunnione PBS 12h C1.TXT	data/108.0000Dunnione PBS 12h C2.TXT	data/109.0000Dunnione PBS 12h C3.TXT	data/147.0000Dunnione PBS 24h C1.TXT	data/148.0000Dunnione PBS 24h C2.TXT	data/149.0000Dunnione PBS 24h C3.TXT	data/186.0000Dunnione PBS 48h C1.TXT	data/187.0000Dunnione PBS 48h C2.TXT	data/188.0000Dunnione PBS 48h C3.TXT				Heights of IS for Normalization				data/14.0000Dunnione PBS 0h S1.TXT	data/15.0000Dunnione PBS 0h S2.TXT	data/16.0000Dunnione PBS 0h S3.TXT	data/21.0000Dunnione PBS 2h S1.TXT	data/22.0000Dunnione PBS 2h S2.TXT	data/23.0000Dunnione PBS 2h S3.TXT	data/28.0000Dunnione PBS 4h S1.TXT	data/29.0000Dunnione PBS 4h S2.TXT	data/30.0000Dunnione PBS 4h S3.TXT	data/35.0000Dunnione PBS 8h S1.TXT	data/36.0000Dunnione PBS 8h S2.TXT	data/37.0000Dunnione PBS 8h S3.TXT	data/74.0000Dunnione PBS 12h S1.TXT	data/75.0000Dunnione PBS 12h S2.TXT	data/76.0000Dunnione PBS 12h S3.TXT	data/127.0000Dunnione PBS 24h S1.TXT	data/128.0000Dunnione PBS 24h S2.TXT
Time (min)	Value (mAU)	Value (mAU)		Time (min)	Value (mAU)	Value (mAU)	Value (mAU)	Value (mAU)	Value (mAU)	Value (mAU)	Value (mAU)	Value (mAU)	Value (mAU)	Value (mAU)	Value (mAU)	Value (mAU)	Value (mAU)	Value (mAU)	Value (mAU)	Value (mAU)	Value (mAU)	Value (mAU)	Value (mAU)	Value (mAU)	Value (mAU)							Time (min)	Value (mAU)	Value (mAU)	Value (mAU)	Value (mAU)	Value (mAU)	Value (mAU)	Value (mAU)	Value (mAU)	Value (mAU)	Value (mAU)	Value (mAU)	Value (mAU)	Value (mAU)	Value (mAU)	Value (mAU)	Value (mAU)	Value (mAU)
0	0	0		0	0	0	0	0	0	0	0	0	0	0	0	0	0	0	0	0	0	0	0	0	0			data/17.0000Dunnione PBS 0h C1.TXT	435.679			0	0	0	0	0	0	0	0	0	0	0	0	0	0	0	0	0	0
0.001667	-1e-05	0		0.001667	0	0	0	0	0	0	0	0	0	0	0	0	0	0	0	0	0	0	0	0	0			data/18.0000Dunnione PBS 0h C2.TXT	435.538			0.001667	0	0	0	0	0	0	0	0	0	0	0	0	0	0	0	0	0
0.003333	-0.00021	-2e-05		0.003333	-2e-05	-2e-05	-3e-05	-3e-05	-3e-05	-6e-05	-4e-05	-7e-05	-5e-05	-4e-05	-4e-05	-5e-05	-5e-05	-6e-05	-8e-05	-4e-05	-6e-05	-7e-05	-7e-05	-7e-05	-6e-05			data/19.0000Dunnione PBS 0h C3.TXT	418.274			0.003333	0	-5e-05	-2e-05	-3e-05	-3e-05	-3e-05	0	0	-6e-05	-4e-05	-5e-05	-4e-05	-1e-05	-3e-05	-5e-05	-6e-05	-5e-05
0.005	-0.00111	-0.00014		0.005	-0.00015	-0.00012	-0.00019	-0.00016	-0.00019	-0.00035	-0.00022	-0.00039	-0.0003	-0.00023	-0.00025	-0.0003	-0.00031	-0.00033	-0.00044	-0.00029	-0.00033	-0.00041	-0.00042	-0.0004	-0.00036			data/24.0000Dunnione PBS 2h C1.TXT	366.756			0.005	7e-05	-0.00027	-0.00012	-0.00022	-0.0002	-0.00017	-7e-05	-8e-05	-0.00032	-0.00025	-0.00031	-0.00029	-7e-05	-0.00019	-0.00031	-0.0004	-0.00032
0.006667	-0.00351	-0.0004		0.006667	-0.00051	-0.00043	-0.00064	-0.00049	-0.00055	-0.00113	-0.00066	-0.0012	-0.00093	-0.0007	-0.00079	-0.00094	-0.00101	-0.00106	-0.00144	-0.00093	-0.00105	-0.00133	-0.00141	-0.0013	-0.00114			data/25.0000Dunnione PBS 2h C2.TXT	298.343			0.006667	0.00033	-0.0008	-0.00031	-0.00081	-0.00061	-0.00053	-0.00024	-0.0003	-0.00097	-0.00077	-0.00097	-0.00093	-0.00014	-0.00062	-0.00102	-0.00132	-0.00104
0.008333	-0.00778	-0.00065		0.008333	-0.00122	-0.00112	-0.00152	-0.00104	-0.00114	-0.00252	-0.00133	-0.00265	-0.00201	-0.00146	-0.00168	-0.00204	-0.00227	-0.00235	-0.00332	-0.0021	-0.00236	-0.0031	-0.0033	-0.00302	-0.00258			data/26.0000Dunnione PBS 2h C3.TXT	285.22			0.008333	0.00096	-0.00158	-0.00052	-0.0021	-0.00128	-0.0011	-0.00059	-0.00083	-0.0021	-0.00159	-0.00211	-0.00207	-0.00012	-0.00148	-0.0024	-0.0031	-0.00246
0.01	-0.01315	-0.00049		0.01	-0.00242	-0.0023	-0.003	-0.00189	-0.0019	-0.00441	-0.00211	-0.0045	-0.00335	-0.00236	-0.00269	-0.00346	-0.0041	-0.00417	-0.00608	-0.00373	-0.00414	-0.00578	-0.00616	-0.00557	-0.00463			data/31.0000Dunnione PBS 4h C1.TXT	324.974			0.01	0.00218	-0.00242	-0.00068	-0.00438	-0.00222	-0.00185	-0.00123	-0.00187	-0.00358	-0.0026	-0.00353	-0.00358	0.00011	-0.00293	-0.00456	-0.00574	-0.00461
0.011667	-0.01768	0.00051		0.011667	-0.0042	-0.00405	-0.00525	-0.00316	-0.00288	-0.00652	-0.00302	-0.00644	-0.00465	-0.00329	-0.00353	-0.00493	-0.00639	-0.00637	-0.00958	-0.00567	-0.00619	-0.00924	-0.00985	-0.00877	-0.00715			data/32.0000Dunnione PBS 4h C2.TXT	329.277			0.011667	0.00405	-0.00313	-0.00088	-0.0077	-0.00348	-0.00281	-0.00221	-0.00356	-0.00524	-0.00369	-0.00502	-0.00524	0.00062	-0.00516	-0.00758	-0.00905	-0.00742
0.013333	-0.01887	0.00261		0.013333	-0.00657	-0.00631	-0.0084	-0.00504	-0.00431	-0.00875	-0.00428	-0.00827	-0.00583	-0.00436	-0.00409	-0.00637	-0.00909	-0.00891	-0.01373	-0.00782	-0.00836	-0.0134	-0.01422	-0.01247	-0.01005			data/33.0000Dunnione PBS 4h C3.TXT	328.652			0.013333	0.00648	-0.00381	-0.00138	-0.01191	-0.00529	-0.00415	-0.00357	-0.00596	-0.00718	-0.00507	-0.00659	-0.00696	0.00133	-0.00837	-0.01154	-0.01283	-0.01085
0.015	-0.01451	0.00553		0.015	-0.00942	-0.00893	-0.01244	-0.00766	-0.0065	-0.0112	-0.00621	-0.01014	-0.00713	-0.00588	-0.00461	-0.00793	-0.01236	-0.01194	-0.01855	-0.01028	-0.01077	-0.01821	-0.01923	-0.01667	-0.01343			data/38.0000Dunnione PBS 8h C1.TXT	314.384			0.015	0.00923	-0.00472	-0.00246	-0.0167	-0.00789	-0.00617	-0.00531	-0.00901	-0.00967	-0.00706	-0.00853	-0.00893	0.00211	-0.01263	-0.01636	-0.01703	-0.01495
0.016667	-0.00309	0.00856		0.016667	-0.01253	-0.01166	-0.01718	-0.01095	-0.00967	-0.01411	-0.00902	-0.01237	-0.00892	-0.00819	-0.00553	-0.00999	-0.01641	-0.0157	-0.02409	-0.01326	-0.01367	-0.02363	-0.02491	-0.02145	-0.01748			data/39.0000Dunnione PBS 8h C2.TXT	313.004			0.016667	0.012	-0.00618	-0.0043	-0.02168	-0.01139	-0.00911	-0.00738	-0.01249	-0.01299	-0.00996	-0.01123	-0.01149	0.00284	-0.01781	-0.02186	-0.02178	-0.01982
0.018333	0.01707	0.01086		0.018333	-0.01559	-0.01422	-0.02228	-0.01465	-0.01378	-0.01762	-0.01274	-0.01526	-0.01154	-0.01144	-0.00726	-0.01284	-0.02135	-0.02035	-0.0303	-0.01694	-0.01732	-0.02947	-0.03122	-0.02687	-0.02232			data/40.0000Dunnione PBS 8h C3.TXT	311.836			0.018333	0.01447	-0.00837	-0.00687	-0.02648	-0.0157	-0.01298	-0.00965	-0.01618	-0.01724	-0.01386	-0.01493	-0.01498	0.00353	-0.02361	-0.02768	-0.02711	-0.02544
0.02	0.04858	0.0117		0.02	-0.0183	-0.01632	-0.0273	-0.01842	-0.01857	-0.02172	-0.01715	-0.01893	-0.01512	-0.0155	-0.01005	-0.01659	-0.02707	-0.02583	-0.03697	-0.02129	-0.02179	-0.03547	-0.03796	-0.03277	-0.02784			data/107.0000Dunnione PBS 12h C1.TXT	270.193			0.02	0.0164	-0.01131	-0.01001	-0.03071	-0.02048	-0.0176	-0.01194	-0.01979	-0.02227	-0.01858	-0.01956	-0.01947	0.0043	-0.02954	-0.03342	-0.03293	-0.03161
0.021667	0.09383	0.01073		0.021667	-0.02041	-0.01773	-0.0319	-0.02191	-0.02359	-0.0262	-0.02191	-0.02322	-0.01953	-0.02004	-0.0139	-0.02107	-0.03315	-0.03183	-0.0437	-0.02606	-0.0269	-0.04124	-0.04478	-0.03879	-0.03369			data/108.0000Dunnione PBS 12h C2.TXT	274.09			0.021667	0.01766	-0.01485	-0.01347	-0.03405	-0.0253	-0.02261	-0.01405	-0.02306	-0.02774	-0.02376	-0.02486	-0.02475	0.00532	-0.03506	-0.0387	-0.0389	-0.03794
0.023333	0.15244	0.00797		0.023333	-0.02176	-0.01831	-0.0358	-0.02487	-0.02839	-0.03074	-0.02657	-0.0278	-0.02443	-0.02466	-0.01857	-0.02595	-0.03899	-0.03785	-0.05001	-0.03082	-0.03225	-0.04642	-0.05118	-0.04447	-0.03939			data/109.0000Dunnione PBS 12h C3.TXT	262.859			0.023333	0.01822	-0.01872	-0.01699	-0.03627	-0.02975	-0.02758	-0.01581	-0.02579	-0.03321	-0.02895	-0.03039	-0.03041	0.0068	-0.03966	-0.04321	-0.04456	-0.04397
0.025	0.21957	0.00375		0.025	-0.02226	-0.01801	-0.03885	-0.02711	-0.03264	-0.03504	-0.03078	-0.03222	-0.02945	-0.029	-0.02368	-0.03084	-0.04402	-0.04339	-0.05536	-0.03515	-0.03731	-0.05068	-0.05668	-0.04936	-0.04441			data/147.0000Dunnione PBS 24h C1.TXT	251.035			0.025	0.01815	-0.0226	-0.02034	-0.03728	-0.03347	-0.03206	-0.01709	-0.02783	-0.03821	-0.03374	-0.03568	-0.036	0.00885	-0.04291	-0.04671	-0.04939	-0.04926
0.026667	0.2866	-0.00154		0.026667	-0.02195	-0.01686	-0.04098	-0.02855	-0.0361	-0.03881	-0.03422	-0.03602	-0.03416	-0.03281	-0.02876	-0.03534	-0.04778	-0.04801	-0.05938	-0.03871	-0.04164	-0.05381	-0.06094	-0.05314	-0.04834			data/148.0000Dunnione PBS 24h C2.TXT	259.748			0.026667	0.01759	-0.02622	-0.02331	-0.03711	-0.03625	-0.03574	-0.01781	-0.02907	-0.04233	-0.03783	-0.0403	-0.04111	0.01154	-0.04456	-0.04903	-0.05295	-0.05343
0.028333	0.3434	-0.00747		0.028333	-0.02092	-0.01489	-0.04212	-0.02918	-0.03866	-0.04182	-0.03668	-0.03882	-0.0382	-0.03591	-0.03336	-0.03911	-0.05	-0.05138	-0.06184	-0.04131	-0.04488	-0.05569	-0.06379	-0.05562	-0.0509			data/149.0000Dunnione PBS 24h C3.TXT	275.261			0.028333	0.01673	-0.02932	-0.02572	-0.03587	-0.03802	-0.03844	-0.018	-0.02948	-0.0453	-0.0411	-0.04388	-0.04544	0.01486	-0.04454	-0.0501	-0.05489	-0.05629
0.03	0.38082	-0.01361		0.03	-0.01936	-0.01221	-0.04228	-0.02905	-0.0403	-0.04392	-0.0381	-0.04037	-0.04132	-0.03821	-0.03708	-0.04185	-0.05064	-0.05332	-0.06274	-0.04285	-0.04684	-0.05632	-0.06522	-0.05674	-0.05196			data/186.0000Dunnione PBS 48h C1.TXT	253.269			0.03	0.01577	-0.03173	-0.02738	-0.03375	-0.03878	-0.04009	-0.01774	-0.02913	-0.04702	-0.04353	-0.04623	-0.04875	0.01873	-0.04294	-0.04996	-0.05506	-0.05774
0.031667	0.39254	-0.01956		0.031667	-0.01745	-0.00894	-0.04158	-0.02825	-0.04109	-0.04509	-0.03852	-0.04055	-0.04337	-0.0396	-0.03974	-0.04336	-0.04985	-0.05372	-0.06224	-0.04333	-0.04746	-0.05582	-0.06534	-0.05653	-0.05152			data/187.0000Dunnione PBS 48h C2.TXT	252.856			0.031667	0.01486	-0.03341	-0.0282	-0.03101	-0.03862	-0.04071	-0.01718	-0.02812	-0.04757	-0.04516	-0.04731	-0.05091	0.02302	-0.04	-0.04873	-0.05351	-0.05785
0.033333	0.37586	-0.02498		0.033333	-0.01534	-0.00523	-0.04016	-0.02689	-0.04118	-0.0454	-0.03806	-0.03944	-0.04431	-0.04009	-0.04124	-0.04357	-0.04791	-0.05263	-0.06061	-0.04285	-0.04681	-0.05444	-0.06435	-0.05508	-0.04972			data/188.0000Dunnione PBS 48h C3.TXT	251.971			0.033333	0.0141	-0.03439	-0.02818	-0.02796	-0.03766	-0.04038	-0.01651	-0.02661	-0.04718	-0.04607	-0.04724	-0.05194	0.02753	-0.03602	-0.04666	-0.05041	-0.05683
0.035	0.33172	-0.02961		0.035	-0.01314	-0.00132	-0.0382	-0.02512	-0.04076	-0.04506	-0.03694	-0.03726	-0.04423	-0.03978	-0.04164	-0.0426	-0.04516	-0.05021	-0.05821	-0.04156	-0.0451	-0.05247	-0.06255	-0.05257	-0.04684							0.035	0.01353	-0.03476	-0.02747	-0.02489	-0.03608	-0.03926	-0.01587	-0.02479	-0.04614	-0.04633	-0.04627	-0.05196	0.0321	-0.03135	-0.04401	-0.04604	-0.05499
0.036667	0.26388	-0.03328		0.036667	-0.01094	0.0026	-0.03584	-0.02308	-0.04002	-0.04428	-0.03538	-0.0343	-0.0433	-0.03885	-0.04105	-0.04069	-0.0419	-0.04675	-0.05542	-0.03966	-0.04257	-0.05023	-0.06023	-0.04924	-0.04319							0.036667	0.01317	-0.03464	-0.02624	-0.02202	-0.0341	-0.03754	-0.01535	-0.02291	-0.04474	-0.04602	-0.04469	-0.05118	0.0366	-0.02633	-0.04106	-0.0407	-0.05265
0.038333	0.17802	-0.03597		0.038333	-0.0088	0.00634	-0.03321	-0.02092	-0.03911	-0.04324	-0.03356	-0.03088	-0.04175	-0.0375	-0.03967	-0.03812	-0.03839	-0.0426	-0.05248	-0.03736	-0.03953	-0.04788	-0.05768	-0.0454	-0.03906							0.038333	0.01301	-0.03415	-0.02468	-0.01947	-0.03197	-0.03542	-0.01501	-0.02115	-0.04321	-0.04516	-0.04271	-0.04984	0.04097	-0.02126	-0.03808	-0.03471	-0.05015
0.04	0.08061	-0.03765		0.04	-0.00677	0.00974	-0.03048	-0.01868	-0.03809	-0.04203	-0.03163	-0.02724	-0.03979	-0.03586	-0.03771	-0.03515	-0.0348	-0.03806	-0.04951	-0.03482	-0.03628	-0.04554	-0.05511	-0.0413	-0.03471							0.04	0.01308	-0.03335	-0.02295	-0.01728	-0.0299	-0.03309	-0.01487	-0.01961	-0.04167	-0.04382	-0.04052	-0.04811	0.04514	-0.01634	-0.03527	-0.02838	-0.04771
0.041667	-0.02197	-0.03834		0.041667	-0.00491	0.01268	-0.02775	-0.01643	-0.03701	-0.04066	-0.02966	-0.02355	-0.03762	-0.034	-0.03533	-0.03197	-0.03128	-0.03339	-0.0466	-0.03215	-0.03308	-0.0432	-0.05265	-0.03711	-0.03038							0.041667	0.01341	-0.03233	-0.02114	-0.01542	-0.02798	-0.03069	-0.01495	-0.01834	-0.04019	-0.04207	-0.03817	-0.04612	0.0491	-0.01171	-0.03278	-0.02196	-0.04548
0.043333	-0.12416	-0.03805		0.043333	-0.00326	0.01516	-0.02512	-0.01417	-0.03582	-0.03913	-0.02763	-0.01983	-0.03533	-0.03197	-0.03264	-0.02871	-0.02789	-0.02872	-0.04373	-0.02944	-0.03015	-0.04084	-0.05027	-0.03292	-0.02623							0.043333	0.01403	-0.03116	-0.01934	-0.01384	-0.02622	-0.02834	-0.01526	-0.01734	-0.03872	-0.04	-0.03572	-0.04394	0.05287	-0.00748	-0.03069	-0.01572	-0.04345
0.045	-0.22151	-0.03685		0.045	-0.00187	0.01721	-0.02263	-0.01185	-0.03449	-0.03742	-0.02553	-0.01614	-0.03297	-0.02983	-0.02978	-0.02543	-0.02467	-0.02415	-0.04095	-0.02675	-0.02759	-0.03847	-0.04794	-0.02879	-0.02241							0.045	0.01492	-0.02995	-0.01762	-0.01242	-0.02454	-0.0261	-0.01576	-0.01657	-0.03723	-0.03772	-0.03323	-0.04159	0.05652	-0.00374	-0.02902	-0.00985	-0.04155
0.046667	-0.31095	-0.03481		0.046667	-0.00079	0.01892	-0.0203	-0.00946	-0.033	-0.03554	-0.02338	-0.0125	-0.0306	-0.02764	-0.02688	-0.02222	-0.02159	-0.01969	-0.03831	-0.0241	-0.02539	-0.03616	-0.04557	-0.02477	-0.019							0.046667	0.01605	-0.02881	-0.01608	-0.01107	-0.02289	-0.02403	-0.01637	-0.01599	-0.03566	-0.03534	-0.03078	-0.03906	0.06009	-0.00058	-0.02771	-0.00456	-0.03967
0.048333	-0.39067	-0.03207		0.048333	-8e-05	0.02028	-0.01816	-0.00701	-0.03137	-0.03349	-0.02123	-0.009	-0.0283	-0.02547	-0.02404	-0.01917	-0.01865	-0.01539	-0.03582	-0.02152	-0.02353	-0.03396	-0.04308	-0.02095	-0.01603							0.048333	0.01735	-0.02785	-0.01477	-0.00973	-0.02126	-0.02215	-0.01699	-0.01557	-0.03401	-0.03291	-0.02843	-0.03635	0.06367	0.00198	-0.02664	0	-0.03776
0.05	-0.45999	-0.02881		0.05	0.00023	0.02129	-0.01626	-0.00461	-0.0297	-0.03133	-0.01915	-0.00572	-0.02619	-0.02344	-0.0214	-0.0164	-0.01585	-0.01129	-0.03344	-0.01899	-0.02192	-0.03192	-0.04044	-0.01741	-0.01351							0.05	0.01878	-0.02714	-0.01374	-0.00837	-0.01965	-0.0205	-0.01753	-0.01528	-0.03232	-0.03053	-0.02626	-0.03355	0.06728	0.00396	-0.02568	0.0037	-0.03582
0.051667	-0.51912	-0.02524		0.051667	0.00019	0.02193	-0.01464	-0.00237	-0.02812	-0.02911	-0.01722	-0.00278	-0.02438	-0.02163	-0.01907	-0.01402	-0.01325	-0.00751	-0.03121	-0.01646	-0.02046	-0.03008	-0.0377	-0.01425	-0.01144							0.051667	0.02027	-0.02668	-0.01304	-0.00696	-0.01813	-0.01909	-0.01797	-0.01506	-0.03064	-0.02832	-0.02433	-0.03076	0.07091	0.00538	-0.02473	0.00655	-0.03382
0.053333	-0.56889	-0.02155		0.053333	-0.00011	0.02223	-0.01331	-0.00041	-0.02673	-0.02696	-0.01552	-0.00027	-0.02293	-0.0201	-0.01713	-0.0121	-0.01094	-0.00417	-0.0292	-0.01392	-0.0191	-0.02849	-0.03496	-0.01151	-0.00977							0.053333	0.02173	-0.02643	-0.01266	-0.00549	-0.01681	-0.018	-0.01829	-0.01484	-0.029	-0.02636	-0.02269	-0.02813	0.0746	0.00632	-0.02375	0.00857	-0.0318
0.055	-0.61052	-0.01789		0.055	-0.00063	0.0223	-0.01227	0.00119	-0.02557	-0.02501	-0.01408	0.00179	-0.02192	-0.01884	-0.01562	-0.01067	-0.00899	-0.00133	-0.02747	-0.01141	-0.01778	-0.02723	-0.03236	-0.00916	-0.0084							0.055	0.0231	-0.02631	-0.01261	-0.00392	-0.01576	-0.01726	-0.01842	-0.0146	-0.02748	-0.02471	-0.02136	-0.02577	0.07837	0.00695	-0.02275	0.0099	-0.0298
0.056667	-0.64546	-0.01436		0.056667	-0.00126	0.02223	-0.01153	0.00242	-0.02459	-0.02342	-0.01292	0.00343	-0.02135	-0.01778	-0.01451	-0.00968	-0.00741	0.00096	-0.02602	-0.00893	-0.0165	-0.02628	-0.03004	-0.00719	-0.0073							0.056667	0.02437	-0.02619	-0.01285	-0.0023	-0.015	-0.0169	-0.01834	-0.01433	-0.02613	-0.0234	-0.0204	-0.0238	0.08224	0.00743	-0.02178	0.01071	-0.02788
0.058333	-0.67521	-0.01107		0.058333	-0.00195	0.02212	-0.0111	0.00325	-0.0237	-0.02225	-0.01208	0.00467	-0.02118	-0.01686	-0.01375	-0.00904	-0.00621	0.00275	-0.02481	-0.00656	-0.01523	-0.02555	-0.02807	-0.00556	-0.00651							0.058333	0.02559	-0.02597	-0.01329	-0.00071	-0.01448	-0.01688	-0.01801	-0.01404	-0.02503	-0.02239	-0.01982	-0.02228	0.08624	0.00787	-0.02094	0.0112	-0.02611
0.06	-0.70118	-0.00816		0.06	-0.00267	0.02201	-0.01098	0.0037	-0.02283	-0.02149	-0.0115	0.00555	-0.0213	-0.01598	-0.01329	-0.00866	-0.00534	0.00409	-0.02378	-0.00436	-0.01397	-0.02492	-0.02646	-0.00421	-0.0062							0.06	0.02686	-0.02563	-0.01383	0.00077	-0.01407	-0.01715	-0.01745	-0.01374	-0.02422	-0.02166	-0.01956	-0.02122	0.09039	0.00833	-0.02031	0.01153	-0.02448
0.061667	-0.72464	-0.00573		0.061667	-0.00341	0.02195	-0.01111	0.0038	-0.02193	-0.02106	-0.01109	0.00611	-0.02152	-0.0151	-0.01303	-0.00843	-0.00474	0.0051	-0.0229	-0.0024	-0.01279	-0.02424	-0.02511	-0.0031	-0.00664							0.061667	0.02822	-0.02514	-0.01436	0.0021	-0.01365	-0.01761	-0.01666	-0.01345	-0.02369	-0.02112	-0.01954	-0.0206	0.09471	0.00876	-0.01986	0.0118	-0.02299
0.063333	-0.74663	-0.00379		0.063333	-0.00414	0.02203	-0.01143	0.0036	-0.02099	-0.02088	-0.01082	0.00647	-0.02165	-0.01418	-0.01289	-0.00828	-0.00433	0.00588	-0.02211	-0.00074	-0.01174	-0.02342	-0.02393	-0.00223	-0.00812							0.063333	0.02969	-0.02453	-0.01481	0.00324	-0.01313	-0.01818	-0.01568	-0.0132	-0.02341	-0.02074	-0.01962	-0.02037	0.0992	0.00913	-0.01951	0.01203	-0.02164
0.065	-0.76791	-0.00227		0.065	-0.00486	0.02227	-0.01186	0.00317	-0.01996	-0.02087	-0.01067	0.00675	-0.0216	-0.01323	-0.01281	-0.00811	-0.00406	0.00648	-0.02142	0.00057	-0.01083	-0.02245	-0.02281	-0.00157	-0.01076							0.065	0.03127	-0.02385	-0.0151	0.00419	-0.01248	-0.01875	-0.0146	-0.01305	-0.02333	-0.02047	-0.01972	-0.02041	0.10389	0.00938	-0.01919	0.01225	-0.02044
0.066667	-0.78908	-0.00105		0.066667	-0.00558	0.02275	-0.01235	0.00262	-0.01882	-0.02095	-0.01064	0.00709	-0.02132	-0.01225	-0.01276	-0.00791	-0.00385	0.00694	-0.02079	0.00155	-0.01006	-0.02134	-0.02169	-0.00108	-0.01449							0.066667	0.03292	-0.02313	-0.01521	0.00496	-0.01179	-0.01925	-0.01353	-0.01303	-0.02333	-0.02026	-0.01978	-0.02061	0.10874	0.00949	-0.01884	0.01246	-0.01941
0.068333	-0.81049	-3e-05		0.068333	-0.00628	0.02393	-0.01291	0.0021	-0.01756	-0.02106	-0.0107	0.00771	-0.02083	-0.01127	-0.01271	-0.00762	-0.00368	0.00729	-0.02016	0.00227	-0.00938	-0.02012	-0.02055	-0.00072	-0.01902							0.068333	0.03465	-0.02249	-0.01513	0.00555	-0.01116	-0.01962	-0.01258	-0.01314	-0.0233	-0.02011	-0.01974	-0.02079	0.11374	0.00951	-0.01842	0.01273	-0.01859
0.07	-0.83238	0.00086		0.07	-0.00692	0.02692	-0.01353	0.00168	-0.01624	-0.02113	-0.01081	0.0091	-0.02018	-0.01029	-0.01262	-0.00722	-0.00352	0.00752	-0.01949	0.00282	-0.00872	-0.01883	-0.0194	-0.00043	-0.02387							0.07	0.03645	-0.02201	-0.01495	0.00601	-0.01068	-0.01987	-0.01181	-0.01336	-0.02315	-0.02002	-0.01958	-0.02085	0.11887	0.0095	-0.01793	0.01324	-0.01797
0.071667	-0.85485	0.00177		0.071667	-0.00745	0.03368	-0.0142	0.00142	-0.01492	-0.02113	-0.01087	0.01237	-0.01944	-0.00934	-0.01246	-0.00667	-0.00337	0.00767	-0.01874	0.0033	-0.00802	-0.01749	-0.0183	-0.00014	-0.02845							0.071667	0.03832	-0.02177	-0.01471	0.00637	-0.01042	-0.02002	-0.01117	-0.01368	-0.02283	-0.02	-0.01927	-0.02079	0.12409	0.00969	-0.01736	0.01452	-0.01752
0.073333	-0.87786	0.003		0.073333	-0.00785	0.04662	-0.01488	0.00136	-0.01368	-0.02109	-0.0109	0.0193	-0.01869	-0.00845	-0.01222	-0.00598	-0.0032	0.00779	-0.01788	0.00374	-0.00721	-0.01617	-0.01724	0.00019	-0.03221							0.073333	0.04029	-0.02179	-0.01446	0.00675	-0.0104	-0.02008	-0.01045	-0.01403	-0.02234	-0.02001	-0.01885	-0.02068	0.12944	0.01066	-0.01677	0.01781	-0.01718
0.075	-0.90133	0.00523		0.075	-0.00813	0.06788	-0.01546	0.00144	-0.01255	-0.02101	-0.01087	0.0321	-0.01799	-0.00773	-0.01189	-0.00513	-0.00303	0.00795	-0.01696	0.00414	-0.00631	-0.01496	-0.01621	0.00065	-0.03469							0.075	0.04238	-0.02205	-0.01423	0.00754	-0.01063	-0.02006	-0.0093	-0.01434	-0.02165	-0.02	-0.01833	-0.0206	0.13487	0.01367	-0.01618	0.02513	-0.01694
0.076667	-0.92517	0.00974		0.076667	-0.00836	0.09849	-0.01591	0.00161	-0.01156	-0.02088	-0.01083	0.05275	-0.01737	-0.00721	-0.01147	-0.00412	-0.00285	0.00823	-0.0161	0.00452	-0.00533	-0.01393	-0.01521	0.00127	-0.03566							0.076667	0.04457	-0.02254	-0.01401	0.00953	-0.01109	-0.01995	-0.00723	-0.01456	-0.02079	-0.01997	-0.01778	-0.0206	0.14032	0.02062	-0.01563	0.03894	-0.01676
0.078333	-0.94928	0.0181		0.078333	-0.00858	0.13778	-0.01619	0.0018	-0.01077	-0.02069	-0.01081	0.08216	-0.01684	-0.00693	-0.01101	-0.00272	-0.00267	0.00899	-0.01544	0.0049	-0.00433	-0.01312	-0.01421	0.00217	-0.03508							0.078333	0.04683	-0.02321	-0.01383	0.01398	-0.01173	-0.01968	-0.00381	-0.01463	-0.01985	-0.01989	-0.01721	-0.0207	0.14568	0.0336	-0.01516	0.06121	-0.01662
0.08	-0.97359	0.03152		0.08	-0.0088	0.18317	-0.01629	0.00205	-0.01021	-0.02043	-0.01084	0.11954	-0.01639	-0.00686	-0.01051	-0.00029	-0.00253	0.01099	-0.01509	0.00529	-0.00337	-0.01253	-0.01324	0.00375	-0.0331							0.08	0.04911	-0.02402	-0.01368	0.02213	-0.01252	-0.01921	0.00112	-0.01455	-0.01892	-0.01979	-0.01669	-0.02091	0.15088	0.05397	-0.01476	0.09249	-0.0165
0.081667	-0.99795	0.05021		0.081667	-0.00898	0.23062	-0.01608	0.00265	-0.00995	-0.02008	-0.01092	0.16233	-0.01596	-0.00697	-0.01001	0.0042	-0.00243	0.01545	-0.01511	0.00574	-0.00251	-0.01215	-0.01233	0.00683	-0.03003							0.081667	0.05135	-0.0249	-0.01354	0.0346	-0.0134	-0.01851	0.00749	-0.01431	-0.01813	-0.01968	-0.01625	-0.02126	0.15589	0.08155	-0.0145	0.13135	-0.0164
0.083333	-1.02225	0.0731		0.083333	-0.00911	0.27535	-0.01533	0.00414	-0.01	-0.01965	-0.01106	0.20668	-0.01554	-0.00722	-0.00952	0.01182	-0.00234	0.02354	-0.01547	0.00623	-0.00181	-0.01197	-0.01151	0.01246	-0.02627							0.083333	0.05349	-0.02582	-0.01335	0.05091	-0.01434	-0.01762	0.01482	-0.01396	-0.01759	-0.01956	-0.01592	-0.02176	0.16072	0.11446	-0.01435	0.17463	-0.01634
0.085	-1.04635	0.09811		0.085	-0.00919	0.31284	-0.01374	0.00704	-0.01033	-0.01915	-0.01126	0.24821	-0.0151	-0.00755	-0.009	0.02292	-0.00221	0.0357	-0.01609	0.00675	-0.00129	-0.01195	-0.0108	0.02134	-0.02221							0.085	0.05552	-0.02672	-0.01311	0.06962	-0.01531	-0.01662	0.02243	-0.01357	-0.01736	-0.01944	-0.01577	-0.0224	0.16535	0.14953	-0.01427	0.21812	-0.01631
0.086667	-1.07019	0.12274		0.086667	-0.00931	0.3396	-0.01118	0.01162	-0.01087	-0.01859	-0.01145	0.28286	-0.01468	-0.00793	-0.00841	0.03698	-0.00203	0.05139	-0.01681	0.00721	-0.001	-0.01202	-0.01024	0.03343	-0.01823							0.086667	0.05743	-0.02754	-0.01285	0.0887	-0.01628	-0.0156	0.02954	-0.01319	-0.01747	-0.01929	-0.01583	-0.02313	0.16976	0.18313	-0.01419	0.25746	-0.01629
0.088333	-1.0937	0.14465		0.088333	-0.00948	0.35361	-0.00776	0.01773	-0.01154	-0.018	-0.01157	0.30754	-0.01429	-0.00833	-0.00776	0.05267	-0.00181	0.06923	-0.01748	0.00753	-0.00095	-0.01212	-0.00986	0.04781	-0.01453							0.088333	0.05921	-0.02825	-0.01264	0.10604	-0.01725	-0.01462	0.03545	-0.01287	-0.01785	-0.01908	-0.01612	-0.02396	0.17394	0.21195	-0.01406	0.28892	-0.01621
0.09	-1.11687	0.16201		0.09	-0.00973	0.35447	-0.00377	0.02481	-0.01224	-0.01748	-0.01161	0.32053	-0.01399	-0.0088	-0.00708	0.06831	-0.00155	0.08732	-0.01803	0.0077	-0.00112	-0.01218	-0.00967	0.06304	-0.01122							0.09	0.0609	-0.02882	-0.0125	0.11991	-0.01816	-0.01374	0.03967	-0.01264	-0.01841	-0.01877	-0.01664	-0.02492	0.17791	0.23341	-0.01388	0.30987	-0.01608
0.091667	-1.13971	0.1737		0.091667	-0.01003	0.34314	0.00034	0.03211	-0.0129	-0.01709	-0.01164	0.32151	-0.01379	-0.00934	-0.00647	0.0823	-0.00125	0.10374	-0.01846	0.00769	-0.00149	-0.01222	-0.00967	0.07746	-0.00832							0.091667	0.06252	-0.02927	-0.01245	0.12918	-0.01902	-0.01299	0.04194	-0.01251	-0.01904	-0.01832	-0.01736	-0.02608	0.18171	0.24595	-0.01375	0.31904	-0.01589
0.093333	-1.16226	0.17931		0.093333	-0.01037	0.32161	0.00415	0.03877	-0.0135	-0.01682	-0.01171	0.31141	-0.01368	-0.00993	-0.00601	0.09339	-0.00092	0.11691	-0.01883	0.00755	-0.00192	-0.01222	-0.00985	0.08963	-0.00586							0.093333	0.06412	-0.02969	-0.01249	0.13336	-0.01979	-0.01242	0.0423	-0.01251	-0.01966	-0.01773	-0.01819	-0.02743	0.18537	0.24905	-0.01374	0.31648	-0.01569
0.095	-1.1845	0.17908		0.095	-0.01073	0.29251	0.00729	0.04415	-0.01406	-0.01661	-0.01185	0.2921	-0.01362	-0.01054	-0.00577	0.10078	-0.0006	0.12581	-0.01921	0.0073	-0.00229	-0.01218	-0.01019	0.09853	-0.00386							0.095	0.06569	-0.03014	-0.01263	0.13256	-0.02044	-0.01208	0.04094	-0.01267	-0.02029	-0.01705	-0.01904	-0.02894	0.18894	0.2432	-0.0139	0.30338	-0.01556
0.096667	-1.20641	0.17382		0.096667	-0.01109	0.25865	0.00955	0.04775	-0.01462	-0.01639	-0.01203	0.26593	-0.01361	-0.01115	-0.00575	0.10416	-0.00028	0.13001	-0.0196	0.00701	-0.00248	-0.01209	-0.01069	0.10362	-0.00232							0.096667	0.06718	-0.03069	-0.01289	0.12737	-0.02095	-0.01198	0.0382	-0.01298	-0.02098	-0.01638	-0.01978	-0.0305	0.19245	0.22962	-0.01422	0.28166	-0.01553
0.098333	-1.22796	0.16464		0.098333	-0.01142	0.22273	0.01083	0.04934	-0.01521	-0.01613	-0.01224	0.23544	-0.0136	-0.01176	-0.0059	0.10369	6e-05	0.12959	-0.01997	0.00674	-0.00244	-0.01196	-0.0113	0.10487	-0.00122							0.098333	0.06852	-0.03138	-0.01325	0.11868	-0.02128	-0.01211	0.03444	-0.01338	-0.0217	-0.01586	-0.02027	-0.03199	0.19594	0.21004	-0.01464	0.25372	-0.0156
0.1	-1.24912	0.15275		0.1	-0.01171	0.18704	0.01118	0.04887	-0.01587	-0.01585	-0.01243	0.20304	-0.01357	-0.01233	-0.00617	0.09986	0.00046	0.12504	-0.02022	0.00651	-0.00218	-0.0118	-0.01194	0.10263	-0.00052							0.1	0.06969	-0.03221	-0.01371	0.10757	-0.02142	-0.01238	0.03005	-0.01384	-0.02243	-0.01556	-0.02046	-0.03326	0.19944	0.18637	-0.01511	0.22203	-0.01577
0.101667	-1.26982	0.1393		0.101667	-0.01197	0.15335	0.01065	0.04649	-0.01657	-0.01562	-0.01259	0.17082	-0.01354	-0.01284	-0.00652	0.09332	0.00089	0.11715	-0.0203	0.00628	-0.00174	-0.01164	-0.0125	0.09746	-0.00013							0.101667	0.07073	-0.03319	-0.01421	0.09512	-0.02138	-0.01273	0.02543	-0.01427	-0.0231	-0.01551	-0.02038	-0.03419	0.20294	0.16049	-0.01563	0.18895	-0.016
0.103333	-1.28997	0.12528		0.103333	-0.0122	0.1229	0.00933	0.04255	-0.01731	-0.01548	-0.0127	0.14035	-0.01354	-0.01331	-0.00687	0.08484	0.00132	0.1068	-0.0202	0.006	-0.00118	-0.01154	-0.01291	0.09002	7e-05							0.103333	0.07168	-0.03427	-0.01471	0.08231	-0.02123	-0.0131	0.02091	-0.01469	-0.02361	-0.01569	-0.02008	-0.03469	0.20643	0.13412	-0.01616	0.15643	-0.01623
0.105	-1.30949	0.1115		0.105	-0.01237	0.09637	0.00731	0.03747	-0.01811	-0.01543	-0.01277	0.1127	-0.01364	-0.01373	-0.00723	0.07514	0.0017	0.09491	-0.01999	0.00563	-0.00056	-0.01155	-0.01315	0.08095	0.00023							0.105	0.0726	-0.03533	-0.01519	0.06991	-0.02103	-0.01348	0.01677	-0.01511	-0.02392	-0.01608	-0.01961	-0.03471	0.20995	0.10862	-0.01672	0.12597	-0.01644
0.106667	-1.32838	0.09854		0.106667	-0.01251	0.07402	0.00475	0.03168	-0.01898	-0.01547	-0.01281	0.08847	-0.01386	-0.01415	-0.00759	0.0649	0.00201	0.08231	-0.01971	0.00518	-1e-05	-0.01172	-0.01327	0.07086	0.00047							0.106667	0.07351	-0.03628	-0.01567	0.05842	-0.02083	-0.01385	0.01315	-0.01557	-0.02399	-0.01666	-0.01902	-0.03425	0.21348	0.08503	-0.01733	0.09857	-0.0166
0.108333	-1.34671	0.08675		0.108333	-0.01263	0.05574	0.00181	0.02559	-0.01988	-0.0156	-0.01284	0.06789	-0.01423	-0.0146	-0.00798	0.05465	0.0022	0.06973	-0.01944	0.00468	0.00035	-0.01208	-0.01336	0.06033	0.00083							0.108333	0.0744	-0.03702	-0.01615	0.04811	-0.02069	-0.01421	0.01014	-0.01612	-0.02387	-0.01744	-0.01834	-0.03342	0.21702	0.064	-0.01802	0.07482	-0.01672
0.11	-1.36457	0.07631		0.11	-0.01278	0.04112	-0.00133	0.01955	-0.02079	-0.01587	-0.01287	0.05082	-0.01475	-0.01511	-0.00844	0.04485	0.00229	0.05773	-0.01925	0.00419	0.0005	-0.01263	-0.01352	0.04988	0.00132							0.11	0.07531	-0.03755	-0.01663	0.03909	-0.02057	-0.01457	0.00777	-0.01675	-0.02361	-0.01839	-0.01767	-0.03233	0.22054	0.04589	-0.01886	0.05488	-0.01679
0.111667	-1.38212	0.0673		0.111667	-0.01296	0.02957	-0.00451	0.01384	-0.02165	-0.01626	-0.01293	0.03692	-0.01541	-0.01572	-0.00894	0.03574	0.00226	0.04665	-0.01926	0.00373	0.00044	-0.01333	-0.01381	0.03998	0.00187							0.111667	0.07631	-0.03792	-0.01709	0.0314	-0.02046	-0.01487	0.00599	-0.01748	-0.02326	-0.01946	-0.01713	-0.0311	0.22401	0.03078	-0.01988	0.03863	-0.01689
0.113333	-1.39952	0.05963		0.113333	-0.01315	0.02045	-0.00756	0.0086	-0.02238	-0.01678	-0.01303	0.02578	-0.01614	-0.01643	-0.00946	0.02746	0.00208	0.03669	-0.01954	0.00333	0.00022	-0.01413	-0.01424	0.03098	0.0024							0.113333	0.07747	-0.03823	-0.0175	0.02503	-0.02035	-0.01507	0.00466	-0.0183	-0.02295	-0.02056	-0.01686	-0.02986	0.22743	0.01854	-0.02103	0.02572	-0.01704
0.115	-1.4169	0.05318		0.115	-0.01332	0.01311	-0.01036	0.00392	-0.02292	-0.01742	-0.01323	0.0169	-0.01684	-0.01715	-0.01	0.02	0.00168	0.0279	-0.02014	0.00293	-0.00012	-0.01503	-0.01478	0.02313	0.00288							0.115	0.07883	-0.03853	-0.01785	0.0199	-0.02029	-0.01515	0.00361	-0.01916	-0.02277	-0.0216	-0.01694	-0.02877	0.23082	0.00889	-0.02226	0.0156	-0.01723
0.116667	-1.43435	0.04774		0.116667	-0.01346	0.00694	-0.01281	-0.00015	-0.02325	-0.01818	-0.01359	0.0098	-0.01745	-0.01782	-0.01051	0.01336	0.00109	0.02029	-0.021	0.00251	-0.00059	-0.01601	-0.01536	0.01653	0.00327							0.116667	0.08038	-0.03891	-0.01817	0.01584	-0.02034	-0.01512	0.00263	-0.02002	-0.0228	-0.02253	-0.0174	-0.02792	0.23419	0.00145	-0.0235	0.00764	-0.01746
0.118333	-1.4519	0.04308		0.118333	-0.01361	0.00146	-0.01488	-0.00364	-0.02339	-0.0191	-0.01423	0.00405	-0.01799	-0.01834	-0.01095	0.0075	0.00031	0.01378	-0.022	0.00202	-0.00115	-0.01701	-0.01591	0.01117	0.00358							0.118333	0.08211	-0.03942	-0.01848	0.01262	-0.02052	-0.015	0.00159	-0.02083	-0.02308	-0.02334	-0.01817	-0.02738	0.23753	-0.00424	-0.02464	0.00124	-0.01772
0.12	-1.46955	0.03895		0.12	-0.01381	-0.00365	-0.01665	-0.00657	-0.02337	-0.02017	-0.01514	-0.0008	-0.01853	-0.01872	-0.01128	0.00241	-0.00061	0.00823	-0.02298	0.00148	-0.00178	-0.01795	-0.01633	0.00692	0.00381							0.12	0.08393	-0.04009	-0.01881	0.01	-0.02084	-0.01487	0.00038	-0.0215	-0.02365	-0.024	-0.01914	-0.02715	0.24083	-0.0087	-0.02561	-0.0041	-0.01801
0.121667	-1.4873	0.03512		0.121667	-0.01412	-0.00856	-0.01823	-0.00905	-0.02323	-0.02132	-0.01625	-0.0051	-0.01914	-0.019	-0.01149	-0.00192	-0.00165	0.0035	-0.0238	0.0009	-0.00245	-0.01875	-0.01654	0.00358	0.004							0.121667	0.08581	-0.04091	-0.01917	0.00778	-0.02123	-0.01485	-0.00105	-0.02196	-0.02444	-0.02453	-0.02018	-0.02714	0.24411	-0.01238	-0.02639	-0.0088	-0.01831
0.123333	-1.50513	0.03141		0.123333	-0.01459	-0.01332	-0.01972	-0.01119	-0.02302	-0.02247	-0.01744	-0.00918	-0.01982	-0.01922	-0.01157	-0.00556	-0.00272	-0.00053	-0.02437	0.00036	-0.00309	-0.01936	-0.0165	0.00095	0.00415							0.123333	0.08767	-0.04185	-0.01962	0.00584	-0.02169	-0.01502	-0.00277	-0.02218	-0.02537	-0.02495	-0.02112	-0.02726	0.2474	-0.0157	-0.02699	-0.01309	-0.01858
0.125	-1.52302	0.02766		0.125	-0.01525	-0.01796	-0.02119	-0.01313	-0.02278	-0.02351	-0.01861	-0.01323	-0.0205	-0.01944	-0.01156	-0.00858	-0.00377	-0.00395	-0.02467	-7e-05	-0.00369	-0.01978	-0.01622	-0.00114	0.00426							0.125	0.08951	-0.04286	-0.02018	0.00407	-0.02217	-0.0154	-0.00476	-0.02216	-0.02631	-0.0253	-0.02184	-0.02741	0.25073	-0.01891	-0.02743	-0.01714	-0.01883
0.126667	-1.54091	0.0238		0.126667	-0.01609	-0.02247	-0.02268	-0.01495	-0.02256	-0.02445	-0.01967	-0.01734	-0.02109	-0.01965	-0.01148	-0.01109	-0.00472	-0.00681	-0.02473	-0.00038	-0.00421	-0.02002	-0.01577	-0.00289	0.00433							0.126667	0.0913	-0.04387	-0.02084	0.0024	-0.02268	-0.01602	-0.00699	-0.02198	-0.02718	-0.02564	-0.02231	-0.02751	0.25411	-0.02221	-0.02772	-0.02105	-0.01905
0.128333	-1.55875	0.0198		0.128333	-0.01709	-0.02684	-0.0242	-0.01665	-0.02242	-0.02529	-0.02053	-0.02153	-0.02153	-0.01985	-0.01141	-0.01321	-0.00551	-0.00919	-0.02465	-0.00055	-0.00464	-0.02006	-0.01531	-0.00438	0.00439							0.128333	0.09302	-0.04483	-0.02153	0.00075	-0.02319	-0.01686	-0.00938	-0.02172	-0.02794	-0.02603	-0.02257	-0.02758	0.25753	-0.02563	-0.02791	-0.02489	-0.01927
0.13	-1.5765	0.01567		0.13	-0.01819	-0.03106	-0.02572	-0.01817	-0.02237	-0.02607	-0.02116	-0.02579	-0.02177	-0.02005	-0.01145	-0.01508	-0.00606	-0.01121	-0.02453	-0.0006	-0.005	-0.0199	-0.01496	-0.00574	0.00448							0.13	0.09461	-0.04568	-0.02218	-0.00087	-0.02367	-0.01783	-0.01184	-0.02144	-0.02856	-0.02656	-0.02274	-0.02763	0.26101	-0.02909	-0.02804	-0.02875	-0.01949
0.131667	-1.59416	0.01151		0.131667	-0.01936	-0.03514	-0.02718	-0.01948	-0.02241	-0.02679	-0.02155	-0.03004	-0.02184	-0.02026	-0.0117	-0.0168	-0.0063	-0.01303	-0.02447	-0.00058	-0.0053	-0.01961	-0.01479	-0.0071	0.00462							0.131667	0.09599	-0.04638	-0.02267	-0.00252	-0.02412	-0.01884	-0.01435	-0.02121	-0.02904	-0.02722	-0.02294	-0.02774	0.26454	-0.03251	-0.02819	-0.03267	-0.01977
0.133333	-1.61167	0.00743		0.133333	-0.0206	-0.03914	-0.02852	-0.02056	-0.02249	-0.02741	-0.02173	-0.03427	-0.02178	-0.02047	-0.0122	-0.01841	-0.00622	-0.01481	-0.02453	-0.00052	-0.00555	-0.01923	-0.01482	-0.00856	0.00483							0.133333	0.09716	-0.04689	-0.02295	-0.00422	-0.02445	-0.01979	-0.01687	-0.02108	-0.02936	-0.02799	-0.02322	-0.02793	0.26814	-0.03581	-0.02838	-0.03668	-0.02017
0.135	-1.62901	0.00357		0.135	-0.02191	-0.04308	-0.02968	-0.02141	-0.02259	-0.02795	-0.02179	-0.03846	-0.0216	-0.02064	-0.01296	-0.01996	-0.00587	-0.01666	-0.02468	-0.00043	-0.00575	-0.01882	-0.01503	-0.0102	0.00508							0.135	0.09814	-0.04722	-0.02299	-0.006	-0.02467	-0.02065	-0.01934	-0.02108	-0.02957	-0.02875	-0.02361	-0.02823	0.27178	-0.03895	-0.02858	-0.04074	-0.02071
0.136667	-1.64618	-3e-05		0.136667	-0.02331	-0.04701	-0.03062	-0.02211	-0.0227	-0.02839	-0.02179	-0.04257	-0.02135	-0.02071	-0.01389	-0.02151	-0.00539	-0.01868	-0.02486	-0.00029	-0.00589	-0.01845	-0.01536	-0.01205	0.00522							0.136667	0.09898	-0.04736	-0.02282	-0.00787	-0.02477	-0.0214	-0.02173	-0.02121	-0.02965	-0.02944	-0.0241	-0.02858	0.27547	-0.04193	-0.02878	-0.04484	-0.02138
0.138333	-1.6633	-0.00344		0.138333	-0.02482	-0.05091	-0.03129	-0.0227	-0.02281	-0.0287	-0.02174	-0.04655	-0.02105	-0.02065	-0.01485	-0.02308	-0.0049	-0.02086	-0.025	-5e-05	-0.00601	-0.0182	-0.01583	-0.0141	0.00507							0.138333	0.09968	-0.04735	-0.02251	-0.00985	-0.02484	-0.02198	-0.02402	-0.02149	-0.02966	-0.03001	-0.02469	-0.02893	0.27919	-0.04478	-0.02897	-0.04895	-0.02211
0.14	-1.68049	-0.00675		0.14	-0.02636	-0.05472	-0.03171	-0.02325	-0.02293	-0.02884	-0.02171	-0.05035	-0.02074	-0.02052	-0.01569	-0.02469	-0.00457	-0.02314	-0.02506	0.00031	-0.00616	-0.01812	-0.01644	-0.01628	0.00431							0.14	0.10025	-0.04727	-0.0221	-0.01193	-0.02496	-0.0224	-0.02624	-0.02191	-0.02964	-0.03037	-0.0254	-0.02918	0.28298	-0.04747	-0.02916	-0.05307	-0.02281
0.141667	-1.69788	-0.01002		0.141667	-0.02785	-0.05834	-0.03186	-0.02382	-0.02308	-0.02884	-0.02174	-0.05391	-0.02048	-0.02038	-0.01635	-0.02631	-0.00448	-0.02545	-0.02503	0.00078	-0.00633	-0.01818	-0.0172	-0.01853	0.00262							0.141667	0.1007	-0.04716	-0.02167	-0.01411	-0.02519	-0.02268	-0.02843	-0.02244	-0.0296	-0.03048	-0.02619	-0.02934	0.28684	-0.05005	-0.02938	-0.0572	-0.02338
0.143333	-1.71554	-0.01327		0.143333	-0.02915	-0.06166	-0.03178	-0.02449	-0.02323	-0.02873	-0.02187	-0.05721	-0.0203	-0.02031	-0.01682	-0.0279	-0.00466	-0.02767	-0.02492	0.00128	-0.00657	-0.01829	-0.0181	-0.02076	-0.00016							0.143333	0.10112	-0.0471	-0.02133	-0.01637	-0.02555	-0.02286	-0.03057	-0.02306	-0.02955	-0.03031	-0.02703	-0.02943	0.2908	-0.05252	-0.02962	-0.06127	-0.02375
0.145	-1.7335	-0.01648		0.145	-0.03022	-0.06463	-0.03154	-0.02526	-0.02334	-0.02856	-0.02215	-0.06025	-0.02018	-0.02032	-0.01714	-0.02941	-0.00505	-0.02974	-0.02475	0.00167	-0.00689	-0.0184	-0.01909	-0.0229	-0.00403							0.145	0.10159	-0.04715	-0.02118	-0.01862	-0.02602	-0.02296	-0.0326	-0.0237	-0.02947	-0.02989	-0.02791	-0.02952	0.29484	-0.05495	-0.02984	-0.0652	-0.02392
0.146667	-1.75175	-0.01964		0.146667	-0.03103	-0.06727	-0.03127	-0.02613	-0.02341	-0.02839	-0.02256	-0.06309	-0.0201	-0.02045	-0.01732	-0.03081	-0.00563	-0.03158	-0.02457	0.00192	-0.00728	-0.01846	-0.02009	-0.02492	-0.00873							0.146667	0.10216	-0.04735	-0.02129	-0.02081	-0.02654	-0.02301	-0.03447	-0.02432	-0.02938	-0.02926	-0.02877	-0.02968	0.29889	-0.05737	-0.02999	-0.06891	-0.02389
0.148333	-1.77021	-0.02275		0.148333	-0.03165	-0.06958	-0.03106	-0.0271	-0.02345	-0.02828	-0.02307	-0.0658	-0.02012	-0.02067	-0.01742	-0.0321	-0.00631	-0.03318	-0.0244	0.002	-0.00768	-0.01851	-0.02101	-0.02674	-0.01384							0.148333	0.10281	-0.04771	-0.02165	-0.02286	-0.02704	-0.02303	-0.03618	-0.02486	-0.0293	-0.0285	-0.02956	-0.02993	0.30281	-0.05978	-0.03008	-0.07233	-0.02373
0.15	-1.78876	-0.02582		0.15	-0.03213	-0.07162	-0.03101	-0.02817	-0.02355	-0.02824	-0.02361	-0.06842	-0.02023	-0.02098	-0.01745	-0.03326	-0.00704	-0.03453	-0.02423	0.00195	-0.00804	-0.01855	-0.02177	-0.02832	-0.0188							0.15	0.10353	-0.04826	-0.02226	-0.02472	-0.02742	-0.02304	-0.03775	-0.02534	-0.02925	-0.02767	-0.03023	-0.03027	0.30653	-0.06219	-0.03013	-0.07543	-0.02346
0.151667	-1.80729	-0.02879		0.151667	-0.03254	-0.07345	-0.03117	-0.02937	-0.02375	-0.0282	-0.02407	-0.07096	-0.02042	-0.02133	-0.01744	-0.03429	-0.00778	-0.03567	-0.02404	0.00181	-0.0083	-0.01862	-0.02236	-0.02963	-0.02311							0.151667	0.10433	-0.049	-0.02304	-0.02635	-0.02762	-0.02309	-0.03925	-0.02578	-0.02924	-0.02685	-0.0307	-0.03061	0.31006	-0.06453	-0.03016	-0.07822	-0.02314
0.153333	-1.82574	-0.03161		0.153333	-0.03295	-0.07517	-0.03158	-0.0307	-0.02412	-0.02809	-0.02434	-0.07341	-0.02067	-0.02167	-0.01741	-0.03521	-0.00846	-0.03663	-0.0238	0.00159	-0.00847	-0.01873	-0.0228	-0.03071	-0.02641							0.153333	0.10531	-0.04994	-0.02396	-0.0277	-0.02761	-0.02321	-0.04078	-0.0262	-0.02929	-0.02609	-0.03094	-0.03091	0.31347	-0.06677	-0.03017	-0.08068	-0.02281
0.155	-1.84409	-0.03415		0.155	-0.03338	-0.07683	-0.03224	-0.03211	-0.02465	-0.02783	-0.02434	-0.07573	-0.0209	-0.02199	-0.0174	-0.03608	-0.00907	-0.03748	-0.02353	0.00128	-0.00851	-0.01889	-0.0231	-0.0316	-0.02848							0.155	0.10655	-0.051	-0.02493	-0.02881	-0.02744	-0.02341	-0.04239	-0.02661	-0.02939	-0.02542	-0.03088	-0.03108	0.31688	-0.06885	-0.03014	-0.08283	-0.0225
0.156667	-1.86232	-0.0363		0.156667	-0.03378	-0.07844	-0.0331	-0.03356	-0.02533	-0.02744	-0.02407	-0.07786	-0.02105	-0.02226	-0.0174	-0.03691	-0.00957	-0.03826	-0.02329	0.00089	-0.00845	-0.01909	-0.02328	-0.03233	-0.0293							0.156667	0.10808	-0.05209	-0.02587	-0.02968	-0.02719	-0.02368	-0.04413	-0.02702	-0.02952	-0.02489	-0.03054	-0.03113	0.32038	-0.07073	-0.03004	-0.08466	-0.02223
0.158333	-1.88037	-0.03799		0.158333	-0.03409	-0.07999	-0.03411	-0.03497	-0.02608	-0.02697	-0.02358	-0.07973	-0.02109	-0.0225	-0.01745	-0.03774	-0.00994	-0.03903	-0.02312	0.00045	-0.00829	-0.01936	-0.02332	-0.033	-0.02896							0.158333	0.1099	-0.05315	-0.02666	-0.03039	-0.02691	-0.024	-0.04594	-0.02742	-0.02966	-0.02452	-0.02998	-0.03105	0.324	-0.07232	-0.02986	-0.08613	-0.02205
0.16	-1.89812	-0.03922		0.16	-0.03427	-0.08147	-0.03523	-0.0363	-0.02682	-0.02649	-0.02299	-0.08136	-0.02104	-0.02272	-0.01754	-0.03856	-0.01018	-0.03985	-0.02306	1e-05	-0.00812	-0.01968	-0.02326	-0.03372	-0.02769							0.16	0.11191	-0.05412	-0.02716	-0.03097	-0.02665	-0.02434	-0.04774	-0.02787	-0.02975	-0.02434	-0.02934	-0.03088	0.32769	-0.07357	-0.02968	-0.08722	-0.02195
0.161667	-1.91542	-0.04005		0.161667	-0.0343	-0.08284	-0.03642	-0.03751	-0.02744	-0.02606	-0.0224	-0.08274	-0.02096	-0.02294	-0.0177	-0.03943	-0.01033	-0.04074	-0.02308	-0.0004	-0.00801	-0.02008	-0.0231	-0.0346	-0.02573							0.161667	0.114	-0.055	-0.02732	-0.03146	-0.02647	-0.02465	-0.0494	-0.02838	-0.02978	-0.02435	-0.02877	-0.03068	0.3314	-0.07446	-0.02958	-0.08795	-0.02192
0.163333	-1.93218	-0.04063		0.163333	-0.03418	-0.08408	-0.03765	-0.03855	-0.02786	-0.02576	-0.02188	-0.08385	-0.02084	-0.02314	-0.01793	-0.04037	-0.01048	-0.04175	-0.02319	-0.00079	-0.00805	-0.02055	-0.02286	-0.03573	-0.02336							0.163333	0.11603	-0.05582	-0.02717	-0.03188	-0.02641	-0.02486	-0.05085	-0.02898	-0.02975	-0.02455	-0.02838	-0.03056	0.33511	-0.07503	-0.02962	-0.08841	-0.02191
0.165	-1.94842	-0.04109		0.165	-0.03396	-0.08519	-0.03887	-0.03937	-0.02805	-0.02563	-0.02151	-0.08473	-0.02071	-0.02329	-0.01815	-0.04139	-0.01072	-0.0429	-0.02338	-0.00112	-0.00825	-0.02111	-0.02254	-0.03714	-0.0208							0.165	0.1179	-0.05664	-0.02678	-0.03226	-0.02651	-0.02493	-0.05206	-0.02967	-0.02972	-0.02492	-0.02825	-0.03056	0.33884	-0.07536	-0.02978	-0.08872	-0.02191
0.166667	-1.96422	-0.04155		0.166667	-0.03368	-0.08619	-0.04005	-0.03996	-0.028	-0.02572	-0.0213	-0.08542	-0.02061	-0.0234	-0.01833	-0.04246	-0.01109	-0.0442	-0.0237	-0.00138	-0.00857	-0.02174	-0.02213	-0.03871	-0.01821							0.166667	0.11953	-0.05746	-0.02623	-0.03265	-0.02683	-0.02489	-0.05304	-0.03044	-0.02977	-0.02541	-0.02834	-0.03078	0.3426	-0.07555	-0.03001	-0.08894	-0.02195
0.168333	-1.97973	-0.04208		0.168333	-0.03338	-0.08705	-0.04124	-0.04033	-0.02779	-0.02601	-0.02125	-0.08595	-0.02061	-0.02348	-0.01839	-0.0435	-0.0116	-0.04562	-0.02418	-0.00157	-0.00895	-0.02242	-0.02163	-0.04034	-0.01574							0.168333	0.1209	-0.05827	-0.0256	-0.03306	-0.02743	-0.02479	-0.05384	-0.03127	-0.02998	-0.02601	-0.02862	-0.03126	0.34644	-0.07568	-0.03023	-0.0891	-0.02211
0.17	-1.99508	-0.04276		0.17	-0.03308	-0.08768	-0.04247	-0.04054	-0.02754	-0.02645	-0.02135	-0.08632	-0.02078	-0.02357	-0.01833	-0.04439	-0.01221	-0.04709	-0.02483	-0.00171	-0.00936	-0.02305	-0.0211	-0.04183	-0.01342							0.17	0.12205	-0.059	-0.02493	-0.0335	-0.02836	-0.02469	-0.05453	-0.0321	-0.03039	-0.02675	-0.02904	-0.03197	0.35034	-0.07578	-0.03042	-0.08921	-0.02242
0.171667	-2.01031	-0.04362		0.171667	-0.03277	-0.08797	-0.04378	-0.04065	-0.02735	-0.02699	-0.0216	-0.08649	-0.02114	-0.02369	-0.01814	-0.04501	-0.01287	-0.04854	-0.02565	-0.00181	-0.00975	-0.02357	-0.02063	-0.04306	-0.01128							0.171667	0.12302	-0.0596	-0.0243	-0.03395	-0.02956	-0.02463	-0.05516	-0.03291	-0.03099	-0.02767	-0.0295	-0.03288	0.35436	-0.07586	-0.03061	-0.08923	-0.0229
0.173333	-2.02537	-0.04467		0.173333	-0.03244	-0.08782	-0.04516	-0.04077	-0.02728	-0.02757	-0.02194	-0.08639	-0.02167	-0.0239	-0.01783	-0.04524	-0.01352	-0.04993	-0.02658	-0.00188	-0.0101	-0.02395	-0.02028	-0.04394	-0.00931							0.173333	0.12389	-0.06004	-0.02383	-0.03436	-0.03087	-0.02466	-0.05571	-0.03365	-0.03176	-0.02874	-0.02987	-0.03388	0.35852	-0.0759	-0.03085	-0.08911	-0.02354
0.175	-2.0402	-0.0458		0.175	-0.03211	-0.08716	-0.04657	-0.0409	-0.02735	-0.02818	-0.02235	-0.08595	-0.02231	-0.02422	-0.01743	-0.04506	-0.01414	-0.05118	-0.02759	-0.002	-0.01038	-0.02426	-0.02011	-0.04451	-0.00754							0.175	0.12473	-0.06039	-0.02362	-0.03469	-0.03211	-0.02487	-0.05621	-0.03428	-0.03263	-0.02991	-0.03004	-0.03489	0.3628	-0.07589	-0.03119	-0.08875	-0.02427
0.176667	-2.05473	-0.04689		0.176667	-0.03178	-0.08599	-0.04796	-0.04108	-0.02757	-0.02885	-0.02274	-0.08508	-0.02298	-0.02469	-0.01697	-0.0445	-0.0147	-0.05224	-0.02864	-0.00221	-0.01064	-0.02459	-0.02016	-0.04479	-0.00597							0.176667	0.12559	-0.0607	-0.0238	-0.03483	-0.03308	-0.02527	-0.05663	-0.03475	-0.03353	-0.03103	-0.02999	-0.03586	0.3671	-0.07576	-0.03164	-0.08804	-0.02501
0.178333	-2.06896	-0.04783		0.178333	-0.03148	-0.08435	-0.04927	-0.04133	-0.02791	-0.02957	-0.02306	-0.08374	-0.02364	-0.02536	-0.01653	-0.0437	-0.01516	-0.05308	-0.02967	-0.00254	-0.01087	-0.02498	-0.0204	-0.04483	-0.00464							0.178333	0.12647	-0.06103	-0.02444	-0.03473	-0.0337	-0.02586	-0.05694	-0.03505	-0.03434	-0.03201	-0.02973	-0.03678	0.37134	-0.07546	-0.03218	-0.08687	-0.02572
0.18	-2.08288	-0.04853		0.18	-0.03121	-0.08227	-0.05048	-0.04163	-0.02829	-0.03036	-0.02329	-0.0819	-0.02423	-0.02622	-0.01618	-0.04281	-0.01546	-0.05365	-0.03066	-0.00303	-0.01107	-0.02545	-0.02075	-0.04464	-0.0035							0.18	0.12735	-0.06142	-0.02551	-0.0343	-0.03397	-0.02656	-0.05709	-0.03516	-0.03499	-0.03274	-0.02932	-0.03765	0.37546	-0.07488	-0.03278	-0.08516	-0.02637
0.181667	-2.09647	-0.04898		0.181667	-0.03097	-0.07977	-0.05162	-0.042	-0.02869	-0.03116	-0.02341	-0.07958	-0.02479	-0.02719	-0.01599	-0.04197	-0.01552	-0.05389	-0.03159	-0.00368	-0.01118	-0.02593	-0.02117	-0.04423	-0.00257							0.181667	0.12824	-0.06186	-0.02692	-0.03353	-0.03394	-0.02723	-0.05705	-0.03507	-0.03542	-0.03317	-0.02887	-0.03834	0.37944	-0.07395	-0.03339	-0.08292	-0.02694
0.183333	-2.10966	-0.04918		0.183333	-0.03078	-0.07691	-0.05265	-0.0424	-0.02912	-0.0319	-0.02342	-0.0769	-0.02535	-0.02816	-0.01602	-0.04127	-0.01532	-0.0537	-0.03247	-0.0045	-0.01115	-0.02632	-0.02161	-0.04366	-0.00187							0.183333	0.12919	-0.06234	-0.02848	-0.03244	-0.03366	-0.02779	-0.05677	-0.03484	-0.03569	-0.03331	-0.02849	-0.03878	0.38325	-0.07268	-0.03402	-0.08023	-0.02745
0.185	-2.12245	-0.04912		0.185	-0.03064	-0.07375	-0.0535	-0.04275	-0.02965	-0.03251	-0.02335	-0.07397	-0.0259	-0.02905	-0.01629	-0.04074	-0.01488	-0.053	-0.03332	-0.00544	-0.01089	-0.02656	-0.02208	-0.04295	-0.0014							0.185	0.13023	-0.0628	-0.03005	-0.03104	-0.03321	-0.02819	-0.05624	-0.03452	-0.03584	-0.03322	-0.02832	-0.0389	0.38685	-0.07109	-0.03465	-0.07716	-0.0279
0.186667	-2.13491	-0.04879		0.186667	-0.03053	-0.07041	-0.05404	-0.04297	-0.03031	-0.03295	-0.02325	-0.07089	-0.02643	-0.02979	-0.01677	-0.04034	-0.01431	-0.05174	-0.03413	-0.00637	-0.01037	-0.02664	-0.0226	-0.04216	-0.00108							0.186667	0.13137	-0.06323	-0.0315	-0.02941	-0.03265	-0.02844	-0.05543	-0.03418	-0.03588	-0.03303	-0.02842	-0.03869	0.39022	-0.06924	-0.03527	-0.07378	-0.02826
0.188333	-2.14713	-0.04813		0.188333	-0.03046	-0.06698	-0.05419	-0.04298	-0.03109	-0.03323	-0.02318	-0.06774	-0.02695	-0.03036	-0.01742	-0.04004	-0.01372	-0.04996	-0.0349	-0.00719	-0.00963	-0.02662	-0.02316	-0.04131	-0.00087							0.188333	0.13258	-0.06364	-0.03285	-0.02755	-0.03209	-0.02856	-0.05437	-0.03385	-0.03583	-0.03283	-0.02881	-0.03822	0.39333	-0.06717	-0.03586	-0.07015	-0.0285
0.19	-2.15913	-0.04715		0.19	-0.03046	-0.06353	-0.05392	-0.04273	-0.03197	-0.03341	-0.02321	-0.06458	-0.02746	-0.03077	-0.01819	-0.03977	-0.01327	-0.04777	-0.03559	-0.00784	-0.00876	-0.02657	-0.02375	-0.04036	-0.00067							0.19	0.13383	-0.06405	-0.03416	-0.02549	-0.0316	-0.0286	-0.05315	-0.03357	-0.03571	-0.0327	-0.02945	-0.03751	0.39624	-0.06496	-0.03639	-0.06643	-0.02861
0.191667	-2.17094	-0.04589		0.191667	-0.03057	-0.06013	-0.05326	-0.04221	-0.0329	-0.03353	-0.02344	-0.06155	-0.02792	-0.03108	-0.01903	-0.0395	-0.01311	-0.0453	-0.03616	-0.00827	-0.00792	-0.02657	-0.02434	-0.03928	-0.00045							0.191667	0.1351	-0.06456	-0.03546	-0.02326	-0.03128	-0.02857	-0.05184	-0.0334	-0.03561	-0.03265	-0.03025	-0.03665	0.39903	-0.06269	-0.03687	-0.06278	-0.02858
0.193333	-2.18255	-0.04445		0.193333	-0.03081	-0.05688	-0.05224	-0.04145	-0.03384	-0.03365	-0.02397	-0.05874	-0.02828	-0.03135	-0.01987	-0.03918	-0.01328	-0.04271	-0.03656	-0.00853	-0.0072	-0.02671	-0.02493	-0.03805	-0.00022							0.193333	0.13635	-0.06526	-0.03675	-0.02094	-0.03118	-0.02852	-0.0505	-0.03336	-0.03556	-0.03271	-0.0311	-0.03574	0.40177	-0.06041	-0.03731	-0.05938	-0.02842
0.195	-2.19403	-0.0429		0.195	-0.03119	-0.05393	-0.05094	-0.0405	-0.03476	-0.03379	-0.02475	-0.05616	-0.02849	-0.03163	-0.0206	-0.03882	-0.01377	-0.04013	-0.03681	-0.00868	-0.00672	-0.02706	-0.02549	-0.03671	-5e-05							0.195	0.13757	-0.06622	-0.03798	-0.01863	-0.03132	-0.02849	-0.04922	-0.03352	-0.0356	-0.03289	-0.03185	-0.0349	0.40457	-0.05812	-0.03767	-0.05633	-0.02817
0.196667	-2.20543	-0.04132		0.196667	-0.03167	-0.05135	-0.04946	-0.03944	-0.03559	-0.03401	-0.02572	-0.05381	-0.02854	-0.03195	-0.02119	-0.03837	-0.01448	-0.03768	-0.03695	-0.00877	-0.00652	-0.02761	-0.026	-0.0353	-3e-05							0.196667	0.13876	-0.06739	-0.03911	-0.0164	-0.03173	-0.02852	-0.04802	-0.03391	-0.03573	-0.03319	-0.03239	-0.03426	0.40748	-0.05578	-0.03793	-0.0537	-0.02792
0.198333	-2.21685	-0.03972		0.198333	-0.03222	-0.04917	-0.04791	-0.03836	-0.03628	-0.03435	-0.02669	-0.05169	-0.02844	-0.03228	-0.02164	-0.03778	-0.01529	-0.03544	-0.03708	-0.00884	-0.0066	-0.02834	-0.02641	-0.03391	-0.00025							0.198333	0.13989	-0.06864	-0.04009	-0.01433	-0.03232	-0.02865	-0.04695	-0.0345	-0.03595	-0.03355	-0.03266	-0.03387	0.41054	-0.05338	-0.03805	-0.05148	-0.02775
0.2	-2.2284	-0.0382		0.2	-0.0328	-0.04735	-0.04645	-0.03733	-0.03679	-0.03476	-0.02754	-0.04978	-0.02824	-0.03262	-0.02194	-0.03705	-0.01609	-0.03343	-0.03725	-0.00882	-0.00692	-0.02916	-0.02674	-0.03263	-0.00069							0.2	0.14094	-0.06985	-0.04089	-0.01245	-0.03299	-0.0289	-0.04599	-0.03523	-0.03627	-0.03389	-0.03267	-0.03374	0.41369	-0.05099	-0.03801	-0.04965	-0.0277
0.201667	-2.24019	-0.0368		0.201667	-0.03345	-0.04584	-0.0452	-0.03637	-0.03711	-0.03519	-0.02818	-0.04806	-0.02805	-0.03295	-0.02215	-0.03621	-0.01682	-0.03169	-0.03743	-0.00867	-0.00742	-0.02996	-0.02706	-0.03149	-0.00127							0.201667	0.14189	-0.07092	-0.04148	-0.0108	-0.03363	-0.02932	-0.04512	-0.03599	-0.03669	-0.03417	-0.0325	-0.03381	0.41691	-0.04869	-0.03782	-0.04814	-0.02778
0.203333	-2.25232	-0.03555		0.203333	-0.03416	-0.04458	-0.04423	-0.03548	-0.03726	-0.03558	-0.02861	-0.04648	-0.02797	-0.03323	-0.0223	-0.03537	-0.01741	-0.03021	-0.03756	-0.0083	-0.00804	-0.03061	-0.02744	-0.03051	-0.00188							0.203333	0.14272	-0.07188	-0.04195	-0.00937	-0.03416	-0.02987	-0.0443	-0.03669	-0.03721	-0.03436	-0.03225	-0.03406	0.42018	-0.04663	-0.0375	-0.04686	-0.02798
0.205	-2.26482	-0.03444		0.205	-0.03493	-0.04353	-0.04356	-0.03465	-0.0373	-0.0359	-0.02889	-0.04503	-0.0281	-0.03346	-0.02242	-0.03462	-0.01784	-0.02895	-0.03761	-0.00777	-0.00876	-0.03106	-0.02794	-0.02964	-0.00249							0.205	0.14347	-0.07277	-0.04238	-0.0082	-0.03458	-0.0305	-0.04355	-0.03726	-0.03778	-0.03444	-0.03197	-0.03442	0.42344	-0.04489	-0.0371	-0.04569	-0.02828
0.206667	-2.27769	-0.03345		0.206667	-0.03572	-0.04265	-0.04318	-0.03385	-0.0373	-0.03617	-0.02908	-0.0437	-0.02846	-0.03364	-0.02253	-0.03399	-0.01809	-0.02785	-0.03758	-0.00714	-0.00955	-0.03131	-0.02853	-0.02883	-0.00307							0.206667	0.14422	-0.0737	-0.04292	-0.0073	-0.03488	-0.03115	-0.04291	-0.03766	-0.03836	-0.03437	-0.03169	-0.0349	0.4267	-0.04353	-0.03669	-0.04456	-0.02862
0.208333	-2.29086	-0.03256		0.208333	-0.03648	-0.04192	-0.04305	-0.0331	-0.03731	-0.0364	-0.02926	-0.04254	-0.02901	-0.0338	-0.02266	-0.03352	-0.01816	-0.02688	-0.0375	-0.00646	-0.01043	-0.03139	-0.02919	-0.02802	-0.00364							0.208333	0.14507	-0.07469	-0.04363	-0.00671	-0.03511	-0.03178	-0.04235	-0.03786	-0.03892	-0.03416	-0.03145	-0.03549	0.42999	-0.04258	-0.03634	-0.04348	-0.02891
0.21	-2.30426	-0.0318		0.21	-0.03718	-0.04136	-0.04312	-0.0324	-0.03739	-0.0366	-0.02947	-0.04157	-0.02972	-0.03394	-0.02285	-0.03321	-0.01806	-0.02605	-0.03742	-0.0058	-0.0114	-0.03134	-0.02984	-0.02722	-0.00417							0.21	0.1461	-0.07573	-0.04449	-0.00643	-0.03529	-0.03233	-0.04187	-0.03784	-0.03947	-0.03384	-0.03123	-0.03617	0.43339	-0.042	-0.03609	-0.04248	-0.02912
0.211667	-2.31776	-0.0312		0.211667	-0.03784	-0.04096	-0.04328	-0.03179	-0.03757	-0.0368	-0.02975	-0.0408	-0.03051	-0.03406	-0.02312	-0.03306	-0.01779	-0.02541	-0.03734	-0.00518	-0.01242	-0.03119	-0.03045	-0.0265	-0.00462							0.211667	0.14729	-0.0768	-0.04545	-0.00638	-0.03548	-0.03277	-0.04147	-0.03758	-0.04	-0.03347	-0.0311	-0.03693	0.43691	-0.04171	-0.03592	-0.04161	-0.02929
0.213333	-2.3312	-0.03074		0.213333	-0.03848	-0.04075	-0.04344	-0.03133	-0.0379	-0.03705	-0.03014	-0.04026	-0.03127	-0.0342	-0.02344	-0.03303	-0.01741	-0.02498	-0.03726	-0.00468	-0.01347	-0.03101	-0.03097	-0.02595	-0.00498							0.213333	0.14861	-0.07784	-0.04641	-0.00649	-0.03569	-0.03306	-0.04114	-0.03715	-0.04051	-0.03316	-0.03113	-0.03772	0.44053	-0.04164	-0.03584	-0.04094	-0.02946
0.215	-2.34433	-0.03038		0.215	-0.03917	-0.0407	-0.04352	-0.03106	-0.03838	-0.03741	-0.03065	-0.0399	-0.03186	-0.03438	-0.02378	-0.03307	-0.01702	-0.0248	-0.03722	-0.00433	-0.0145	-0.03082	-0.03138	-0.02565	-0.00525							0.215	0.15002	-0.07884	-0.04734	-0.0067	-0.03596	-0.03319	-0.04092	-0.03663	-0.04102	-0.03301	-0.03142	-0.03849	0.44417	-0.04168	-0.03583	-0.04046	-0.0297
0.216667	-2.35688	-0.03005		0.216667	-0.03992	-0.04079	-0.0435	-0.03102	-0.03893	-0.03793	-0.03123	-0.03972	-0.03216	-0.03463	-0.02414	-0.0331	-0.01672	-0.02485	-0.03725	-0.00415	-0.01552	-0.03068	-0.03167	-0.02559	-0.00548							0.216667	0.15146	-0.07975	-0.04818	-0.00693	-0.03626	-0.03322	-0.04081	-0.03611	-0.04154	-0.03304	-0.032	-0.0392	0.44776	-0.0417	-0.03588	-0.04014	-0.03
0.218333	-2.36877	-0.0297		0.218333	-0.04069	-0.04096	-0.0434	-0.03118	-0.03942	-0.03865	-0.03187	-0.03963	-0.03213	-0.03494	-0.02456	-0.03307	-0.01662	-0.02506	-0.0374	-0.00412	-0.01654	-0.03054	-0.03179	-0.02569	-0.00577							0.218333	0.15288	-0.08053	-0.04888	-0.00713	-0.03658	-0.03321	-0.04081	-0.03563	-0.04209	-0.03326	-0.03285	-0.03974	0.45128	-0.04161	-0.03604	-0.03994	-0.03034
0.22	-2.38003	-0.02929		0.22	-0.04144	-0.04117	-0.04325	-0.03148	-0.03974	-0.03951	-0.03251	-0.03957	-0.03185	-0.03526	-0.02505	-0.03295	-0.01675	-0.02534	-0.03765	-0.00418	-0.01754	-0.03038	-0.03173	-0.02585	-0.00622							0.22	0.1543	-0.08109	-0.04939	-0.00723	-0.03684	-0.03324	-0.04092	-0.03519	-0.04265	-0.03367	-0.0339	-0.04003	0.45473	-0.04138	-0.03636	-0.03982	-0.03076
0.221667	-2.3908	-0.02883		0.221667	-0.04213	-0.04138	-0.0431	-0.03186	-0.03982	-0.04044	-0.03315	-0.03947	-0.03141	-0.03554	-0.02559	-0.03274	-0.01711	-0.02563	-0.03795	-0.00428	-0.01853	-0.03022	-0.03146	-0.02598	-0.00691							0.221667	0.15569	-0.08138	-0.04968	-0.00715	-0.03699	-0.03337	-0.04111	-0.0348	-0.04322	-0.03419	-0.03505	-0.04001	0.45815	-0.04107	-0.03686	-0.03978	-0.03122
0.223333	-2.40128	-0.02832		0.223333	-0.04276	-0.04156	-0.043	-0.03229	-0.03965	-0.04133	-0.03381	-0.0393	-0.03091	-0.03577	-0.02613	-0.03247	-0.01767	-0.02588	-0.03821	-0.0044	-0.01948	-0.03005	-0.03104	-0.02606	-0.00783							0.223333	0.15708	-0.08137	-0.04975	-0.00687	-0.03698	-0.03363	-0.04141	-0.03448	-0.04378	-0.03478	-0.03625	-0.03968	0.46153	-0.04079	-0.03753	-0.03979	-0.03173
0.225	-2.4117	-0.02779		0.225	-0.04338	-0.0417	-0.043	-0.03275	-0.03925	-0.04211	-0.03449	-0.03913	-0.03042	-0.03589	-0.02662	-0.03215	-0.01841	-0.02605	-0.03838	-0.00447	-0.02035	-0.02993	-0.03054	-0.02612	-0.0089							0.225	0.15848	-0.08112	-0.04965	-0.00638	-0.03682	-0.03399	-0.04185	-0.03431	-0.04429	-0.03529	-0.03742	-0.03911	0.4649	-0.04061	-0.03836	-0.0398	-0.03221
0.226667	-2.42227	-0.02728		0.226667	-0.04399	-0.04184	-0.04308	-0.03322	-0.03865	-0.04275	-0.03518	-0.03902	-0.03002	-0.0359	-0.02701	-0.03186	-0.01926	-0.02611	-0.03848	-0.00451	-0.02113	-0.02986	-0.03	-0.02614	-0.01002							0.226667	0.15988	-0.08072	-0.04945	-0.00574	-0.03651	-0.03441	-0.0424	-0.03434	-0.04475	-0.03563	-0.03849	-0.03841	0.46822	-0.04056	-0.03931	-0.03975	-0.03267
0.228333	-2.43318	-0.02681		0.228333	-0.0446	-0.04204	-0.04326	-0.03372	-0.03792	-0.04322	-0.03583	-0.03901	-0.02974	-0.03584	-0.0273	-0.03162	-0.02015	-0.02609	-0.03854	-0.00454	-0.02179	-0.02988	-0.02941	-0.02613	-0.01109							0.228333	0.1613	-0.08029	-0.04921	-0.00499	-0.03612	-0.03482	-0.04301	-0.03458	-0.04513	-0.03579	-0.03938	-0.03773	0.47148	-0.0406	-0.04033	-0.03958	-0.03316
0.23	-2.44456	-0.02644		0.23	-0.04519	-0.04235	-0.04353	-0.03425	-0.03711	-0.04353	-0.03638	-0.03909	-0.02961	-0.03573	-0.02753	-0.03147	-0.02097	-0.02602	-0.03859	-0.00461	-0.02233	-0.02995	-0.0288	-0.02607	-0.01199							0.23	0.16272	-0.0799	-0.04905	-0.00423	-0.03577	-0.03517	-0.04361	-0.035	-0.04542	-0.0358	-0.04006	-0.0372	0.47467	-0.04074	-0.0414	-0.03931	-0.03369
0.231667	-2.45644	-0.02619		0.231667	-0.04575	-0.0428	-0.04396	-0.03488	-0.03626	-0.04372	-0.03675	-0.03924	-0.02966	-0.03565	-0.02773	-0.03144	-0.02164	-0.02601	-0.03865	-0.00478	-0.02274	-0.03006	-0.02819	-0.02594	-0.01269							0.231667	0.16412	-0.07959	-0.04902	-0.00351	-0.03556	-0.03544	-0.04417	-0.03547	-0.04558	-0.0357	-0.04058	-0.0369	0.47785	-0.041	-0.04245	-0.03901	-0.03431
0.233333	-2.46876	-0.02615		0.233333	-0.0463	-0.04334	-0.04456	-0.03562	-0.03544	-0.04388	-0.03691	-0.03945	-0.02989	-0.03564	-0.02791	-0.03148	-0.02213	-0.02617	-0.03872	-0.00507	-0.02299	-0.03016	-0.02759	-0.02573	-0.01313							0.233333	0.16543	-0.07939	-0.04913	-0.00287	-0.03562	-0.03564	-0.04467	-0.03592	-0.04562	-0.03555	-0.04101	-0.03687	0.48105	-0.04143	-0.04346	-0.03873	-0.03497
0.235	-2.4814	-0.02634		0.235	-0.04685	-0.04394	-0.04533	-0.03651	-0.03471	-0.04406	-0.03688	-0.03972	-0.03034	-0.03569	-0.02805	-0.03156	-0.02247	-0.0266	-0.03882	-0.00551	-0.02309	-0.03026	-0.02702	-0.02547	-0.01327							0.235	0.16662	-0.07934	-0.04932	-0.00238	-0.03596	-0.03578	-0.04513	-0.03628	-0.04557	-0.03537	-0.04142	-0.03711	0.48439	-0.04205	-0.04435	-0.03853	-0.03565
0.236667	-2.49413	-0.02672		0.236667	-0.04742	-0.04449	-0.04623	-0.03751	-0.03412	-0.04425	-0.03669	-0.04008	-0.03099	-0.03581	-0.02811	-0.03162	-0.02276	-0.02727	-0.03898	-0.00608	-0.02304	-0.03034	-0.02652	-0.02521	-0.01313							0.236667	0.16769	-0.07944	-0.04953	-0.00208	-0.03655	-0.03587	-0.04552	-0.03653	-0.04544	-0.03523	-0.04186	-0.03758	0.48792	-0.04285	-0.04506	-0.03839	-0.03633
0.238333	-2.50671	-0.0272		0.238333	-0.048	-0.04495	-0.04716	-0.03859	-0.03373	-0.04444	-0.03642	-0.04052	-0.03177	-0.036	-0.02804	-0.03167	-0.02301	-0.02815	-0.03925	-0.00674	-0.02287	-0.03046	-0.02615	-0.02499	-0.01279							0.238333	0.16869	-0.07974	-0.04968	-0.00201	-0.03728	-0.03594	-0.04584	-0.0367	-0.04529	-0.03522	-0.04236	-0.03825	0.49166	-0.04383	-0.04554	-0.03828	-0.03698
0.24	-2.51888	-0.02767		0.24	-0.04857	-0.04526	-0.04807	-0.03972	-0.03361	-0.0446	-0.03613	-0.041	-0.0326	-0.03631	-0.02784	-0.03173	-0.02324	-0.02911	-0.03964	-0.00741	-0.02259	-0.03061	-0.02596	-0.02488	-0.01236							0.24	0.16965	-0.08021	-0.04973	-0.00217	-0.03803	-0.03603	-0.04609	-0.03685	-0.04512	-0.03542	-0.04291	-0.03914	0.4956	-0.0449	-0.04579	-0.03816	-0.03755
0.241667	-2.5304	-0.02807		0.241667	-0.04915	-0.04541	-0.04892	-0.04087	-0.0338	-0.04471	-0.03589	-0.0415	-0.03337	-0.03671	-0.02757	-0.03179	-0.02344	-0.03001	-0.04016	-0.00804	-0.02224	-0.03084	-0.02596	-0.02492	-0.01202							0.241667	0.17058	-0.08085	-0.0497	-0.00252	-0.03868	-0.03618	-0.04632	-0.03701	-0.04495	-0.03589	-0.04352	-0.04026	0.49962	-0.04593	-0.04581	-0.03803	-0.03798
0.243333	-2.54108	-0.0284		0.243333	-0.04972	-0.0454	-0.04969	-0.04199	-0.0344	-0.04475	-0.03574	-0.04197	-0.03407	-0.03718	-0.02727	-0.03182	-0.0236	-0.03079	-0.04077	-0.00858	-0.02189	-0.03113	-0.02613	-0.02513	-0.01188							0.243333	0.17149	-0.08162	-0.04967	-0.00302	-0.03919	-0.03644	-0.04654	-0.0373	-0.04476	-0.03657	-0.04416	-0.04156	0.50363	-0.04678	-0.04565	-0.03793	-0.03822
0.245	-2.55081	-0.02868		0.245	-0.05028	-0.04526	-0.05034	-0.04301	-0.0354	-0.04476	-0.03578	-0.04236	-0.03474	-0.03768	-0.02703	-0.03177	-0.02372	-0.03143	-0.04144	-0.00907	-0.02159	-0.03152	-0.02645	-0.02548	-0.01201							0.245	0.17237	-0.08251	-0.04975	-0.00357	-0.03955	-0.03687	-0.0468	-0.03778	-0.04453	-0.03739	-0.0448	-0.04297	0.50754	-0.04738	-0.04536	-0.03785	-0.03824
0.246667	-2.55957	-0.02896		0.246667	-0.05076	-0.04504	-0.05085	-0.04384	-0.03676	-0.04482	-0.03602	-0.04261	-0.03543	-0.03816	-0.02689	-0.0316	-0.02381	-0.03194	-0.04218	-0.00953	-0.02133	-0.03199	-0.02691	-0.02591	-0.01241							0.246667	0.17324	-0.0835	-0.05	-0.00407	-0.0398	-0.03748	-0.04712	-0.0385	-0.04433	-0.03826	-0.04537	-0.04444	0.51136	-0.0477	-0.04503	-0.03779	-0.03806
0.248333	-2.56733	-0.02926		0.248333	-0.0511	-0.04483	-0.0512	-0.04444	-0.03837	-0.04493	-0.03643	-0.04267	-0.03615	-0.0386	-0.02687	-0.03133	-0.02391	-0.03232	-0.04296	-0.01003	-0.02106	-0.03257	-0.02745	-0.02636	-0.01303							0.248333	0.1741	-0.08455	-0.05044	-0.00441	-0.03999	-0.03824	-0.04747	-0.03946	-0.04427	-0.03913	-0.04582	-0.0459	0.51513	-0.04781	-0.04475	-0.03776	-0.03775
0.25	-2.57414	-0.02957		0.25	-0.05126	-0.04472	-0.05145	-0.04477	-0.04013	-0.04508	-0.0369	-0.04253	-0.03694	-0.03897	-0.02693	-0.03107	-0.02405	-0.03258	-0.04376	-0.01061	-0.02076	-0.03328	-0.02803	-0.02677	-0.01379							0.25	0.17499	-0.08566	-0.05099	-0.00456	-0.04018	-0.03903	-0.04782	-0.04062	-0.04441	-0.03995	-0.04612	-0.04731	0.51889	-0.04777	-0.04461	-0.0378	-0.03741
0.251667	-2.58006	-0.02984		0.251667	-0.05124	-0.04479	-0.05168	-0.04484	-0.04193	-0.04524	-0.03733	-0.04226	-0.03777	-0.03927	-0.02703	-0.03094	-0.02427	-0.03269	-0.04452	-0.01128	-0.02045	-0.03415	-0.02854	-0.02709	-0.01464							0.251667	0.17596	-0.08685	-0.05154	-0.00457	-0.04041	-0.03973	-0.04812	-0.04195	-0.04476	-0.04068	-0.04629	-0.04859	0.52263	-0.04766	-0.04466	-0.03794	-0.03711
0.253333	-2.58518	-0.03004		0.253333	-0.05109	-0.04508	-0.05194	-0.04466	-0.04367	-0.04539	-0.03763	-0.04194	-0.03859	-0.03947	-0.02713	-0.03102	-0.02453	-0.03268	-0.04519	-0.01203	-0.02018	-0.03514	-0.02894	-0.02733	-0.01552							0.253333	0.17704	-0.08816	-0.05202	-0.00451	-0.04077	-0.04026	-0.04835	-0.04338	-0.04524	-0.04128	-0.04634	-0.04964	0.52634	-0.04752	-0.04491	-0.03816	-0.03687
0.255	-2.58963	-0.03016		0.255	-0.05085	-0.04561	-0.05223	-0.04427	-0.04524	-0.04549	-0.03779	-0.0417	-0.03933	-0.03962	-0.02725	-0.03131	-0.0248	-0.03258	-0.04572	-0.01281	-0.02003	-0.0362	-0.02919	-0.02756	-0.01643							0.255	0.17823	-0.08954	-0.05239	-0.00446	-0.04131	-0.04054	-0.04848	-0.04479	-0.04578	-0.04174	-0.04631	-0.05041	0.53	-0.0474	-0.04537	-0.03843	-0.0367
0.256667	-2.59348	-0.03023		0.256667	-0.05061	-0.04634	-0.05253	-0.04373	-0.04659	-0.0455	-0.03783	-0.0416	-0.03994	-0.03981	-0.02738	-0.03177	-0.02501	-0.03242	-0.04608	-0.0136	-0.02005	-0.03727	-0.02931	-0.0278	-0.01732							0.256667	0.17953	-0.09096	-0.05263	-0.00445	-0.04203	-0.04057	-0.04849	-0.04609	-0.0463	-0.04206	-0.04623	-0.05085	0.53358	-0.04728	-0.04603	-0.03875	-0.0366
0.258333	-2.59684	-0.03033		0.258333	-0.05046	-0.04722	-0.05279	-0.04312	-0.04767	-0.04538	-0.03779	-0.04169	-0.04037	-0.04013	-0.02753	-0.03234	-0.02509	-0.03224	-0.04634	-0.01441	-0.02024	-0.0383	-0.0294	-0.02803	-0.01815							0.258333	0.18085	-0.0924	-0.05272	-0.00452	-0.04286	-0.04037	-0.04841	-0.04722	-0.04675	-0.04233	-0.04613	-0.05099	0.53709	-0.04716	-0.04686	-0.0391	-0.03661
0.26	-2.59977	-0.0305		0.26	-0.05049	-0.04815	-0.05301	-0.04253	-0.04842	-0.04515	-0.03777	-0.04194	-0.04065	-0.04061	-0.02766	-0.03293	-0.02502	-0.03205	-0.04652	-0.01522	-0.0206	-0.03916	-0.02956	-0.02819	-0.0189							0.26	0.18212	-0.09383	-0.05272	-0.00469	-0.04374	-0.04	-0.04825	-0.04812	-0.04712	-0.04263	-0.046	-0.05092	0.5405	-0.04706	-0.04781	-0.03948	-0.03674
0.261667	-2.60236	-0.03075		0.261667	-0.05072	-0.04904	-0.05316	-0.04206	-0.0488	-0.04484	-0.03783	-0.04227	-0.04083	-0.04124	-0.02771	-0.03345	-0.02481	-0.03184	-0.04662	-0.01598	-0.02105	-0.03979	-0.02985	-0.02823	-0.01959							0.261667	0.18328	-0.09525	-0.05268	-0.00492	-0.04458	-0.03954	-0.04807	-0.04882	-0.04743	-0.04301	-0.04586	-0.05075	0.54383	-0.04697	-0.04884	-0.03988	-0.03697
0.263333	-2.60467	-0.03103		0.263333	-0.05118	-0.04986	-0.05328	-0.04174	-0.04887	-0.04449	-0.038	-0.04261	-0.041	-0.04196	-0.02768	-0.03387	-0.02456	-0.03159	-0.04661	-0.01662	-0.02154	-0.04012	-0.03032	-0.02812	-0.02022							0.263333	0.18428	-0.09661	-0.05266	-0.00513	-0.04533	-0.03906	-0.04792	-0.04934	-0.04771	-0.04351	-0.0457	-0.05058	0.54708	-0.04689	-0.04997	-0.04027	-0.03733
0.265	-2.60674	-0.03135		0.265	-0.05183	-0.05056	-0.05336	-0.04164	-0.04876	-0.04412	-0.03832	-0.04293	-0.04124	-0.0427	-0.02762	-0.03415	-0.02436	-0.03137	-0.04642	-0.0171	-0.022	-0.0402	-0.03089	-0.02792	-0.0208							0.265	0.1851	-0.09792	-0.05268	-0.00523	-0.04595	-0.03864	-0.04785	-0.0497	-0.04802	-0.04413	-0.04553	-0.05049	0.55024	-0.04681	-0.05119	-0.04061	-0.03783
0.266667	-2.60863	-0.03163		0.266667	-0.05264	-0.05111	-0.05341	-0.04177	-0.0486	-0.0438	-0.03873	-0.0432	-0.04159	-0.04339	-0.02762	-0.03431	-0.02432	-0.0312	-0.04609	-0.0174	-0.02242	-0.04006	-0.03151	-0.02767	-0.02132							0.266667	0.18576	-0.09913	-0.05279	-0.00516	-0.04643	-0.03833	-0.04793	-0.04992	-0.04836	-0.04486	-0.04538	-0.05056	0.55336	-0.04672	-0.05247	-0.04086	-0.03851
0.268333	-2.61039	-0.03186		0.268333	-0.05352	-0.05148	-0.05338	-0.04214	-0.04849	-0.04357	-0.03923	-0.04339	-0.04205	-0.04401	-0.02778	-0.03435	-0.02449	-0.03113	-0.04573	-0.01752	-0.02281	-0.03978	-0.03211	-0.02743	-0.02179							0.268333	0.18628	-0.10014	-0.05304	-0.00493	-0.04676	-0.03818	-0.04818	-0.04997	-0.04875	-0.04569	-0.04528	-0.05084	0.55645	-0.0466	-0.05376	-0.04095	-0.03936
0.27	-2.61212	-0.03201		0.27	-0.05444	-0.05169	-0.05323	-0.04268	-0.04844	-0.04346	-0.03978	-0.04351	-0.04261	-0.0446	-0.0281	-0.03428	-0.02485	-0.03119	-0.04551	-0.01751	-0.0232	-0.03937	-0.03263	-0.02722	-0.02225							0.27	0.18677	-0.10088	-0.05345	-0.0046	-0.04699	-0.03823	-0.04861	-0.04985	-0.04916	-0.04657	-0.04527	-0.0513	0.55954	-0.0464	-0.05497	-0.04085	-0.04032
0.271667	-2.614	-0.03208		0.271667	-0.05534	-0.05175	-0.05297	-0.04332	-0.04841	-0.04344	-0.04034	-0.04358	-0.04318	-0.04521	-0.02851	-0.03412	-0.02535	-0.03138	-0.04556	-0.01741	-0.02359	-0.03887	-0.03309	-0.02709	-0.02277							0.271667	0.18731	-0.10131	-0.05404	-0.00425	-0.0472	-0.03848	-0.04919	-0.04956	-0.04957	-0.04747	-0.04539	-0.05188	0.56264	-0.04607	-0.05606	-0.04062	-0.04133
0.273333	-2.61621	-0.03202		0.273333	-0.0562	-0.05168	-0.05261	-0.04398	-0.04832	-0.0435	-0.04087	-0.04365	-0.04368	-0.04584	-0.02893	-0.03388	-0.02595	-0.0317	-0.04599	-0.01726	-0.02396	-0.03832	-0.03351	-0.02705	-0.02335							0.273333	0.18796	-0.10147	-0.05475	-0.00394	-0.04743	-0.03893	-0.04985	-0.04915	-0.04996	-0.04835	-0.04566	-0.0525	0.56575	-0.04561	-0.05702	-0.04035	-0.04233
0.275	-2.61893	-0.03181		0.275	-0.05698	-0.05152	-0.05222	-0.0446	-0.04817	-0.0436	-0.04138	-0.04374	-0.04409	-0.04645	-0.02927	-0.03365	-0.02657	-0.03207	-0.04677	-0.01705	-0.02426	-0.03775	-0.03391	-0.02711	-0.02401							0.275	0.18879	-0.10145	-0.05556	-0.00368	-0.04773	-0.03955	-0.05056	-0.04868	-0.05034	-0.04915	-0.04609	-0.05311	0.56888	-0.04509	-0.05783	-0.04015	-0.04331
0.276667	-2.62229	-0.03152		0.276667	-0.05765	-0.05135	-0.05184	-0.04509	-0.04797	-0.04373	-0.04185	-0.04388	-0.04435	-0.04697	-0.02953	-0.03349	-0.02714	-0.03238	-0.0478	-0.01679	-0.02444	-0.03721	-0.03427	-0.02726	-0.02465							0.276667	0.18979	-0.10135	-0.05638	-0.0035	-0.04816	-0.04026	-0.05126	-0.04821	-0.05068	-0.04982	-0.04667	-0.05362	0.57204	-0.04462	-0.05853	-0.04009	-0.04421
0.278333	-2.62638	-0.03123		0.278333	-0.05818	-0.05119	-0.05156	-0.0454	-0.04778	-0.04392	-0.04228	-0.04413	-0.04446	-0.04738	-0.02974	-0.03343	-0.0276	-0.03253	-0.04889	-0.01651	-0.02454	-0.03673	-0.03459	-0.02752	-0.02519							0.278333	0.19091	-0.10124	-0.05713	-0.00345	-0.04875	-0.04097	-0.05187	-0.04778	-0.05098	-0.05033	-0.04739	-0.05398	0.57522	-0.04431	-0.05911	-0.04017	-0.04498
0.28	-2.63119	-0.03098		0.28	-0.05857	-0.05104	-0.05141	-0.0455	-0.0477	-0.04415	-0.04263	-0.04456	-0.04445	-0.04769	-0.02993	-0.03347	-0.02791	-0.03247	-0.04989	-0.01628	-0.02456	-0.03634	-0.03489	-0.02789	-0.02557							0.28	0.19209	-0.10119	-0.05778	-0.00347	-0.04946	-0.04161	-0.05237	-0.04743	-0.05126	-0.05069	-0.04817	-0.05415	0.57842	-0.04423	-0.05961	-0.04042	-0.04555
0.281667	-2.63676	-0.0308		0.281667	-0.05885	-0.05087	-0.05139	-0.04542	-0.04778	-0.04442	-0.04288	-0.04521	-0.04434	-0.04792	-0.03013	-0.03363	-0.02811	-0.03221	-0.05066	-0.01618	-0.02451	-0.03607	-0.03518	-0.02832	-0.0258							0.281667	0.19327	-0.10123	-0.05834	-0.00354	-0.05021	-0.04211	-0.05275	-0.04719	-0.05154	-0.05089	-0.04894	-0.05406	0.58164	-0.04435	-0.05997	-0.04084	-0.04588
0.283333	-2.64312	-0.03062		0.283333	-0.05907	-0.05063	-0.05151	-0.04523	-0.04802	-0.04473	-0.04301	-0.04605	-0.04416	-0.04809	-0.03033	-0.03396	-0.02825	-0.03178	-0.05117	-0.01624	-0.0244	-0.03592	-0.03545	-0.02878	-0.02592							0.283333	0.19445	-0.10145	-0.05885	-0.00361	-0.05091	-0.04243	-0.05304	-0.04711	-0.05186	-0.05091	-0.04961	-0.05368	0.58491	-0.04462	-0.06019	-0.0414	-0.04599
0.285	-2.65032	-0.0304		0.285	-0.05925	-0.05037	-0.05171	-0.04497	-0.04837	-0.04505	-0.04299	-0.047	-0.04393	-0.04824	-0.03054	-0.03446	-0.02838	-0.03122	-0.05141	-0.01643	-0.02422	-0.0359	-0.03572	-0.02921	-0.02597							0.285	0.19566	-0.10189	-0.05936	-0.00369	-0.05147	-0.04255	-0.0533	-0.04717	-0.05223	-0.05072	-0.05016	-0.05304	0.58825	-0.04495	-0.06026	-0.04203	-0.04594
0.286667	-2.65843	-0.03013		0.286667	-0.05942	-0.05014	-0.05197	-0.04465	-0.04872	-0.04537	-0.04279	-0.04797	-0.04371	-0.04836	-0.03078	-0.0351	-0.02849	-0.03062	-0.05143	-0.01667	-0.02399	-0.03594	-0.03601	-0.02961	-0.02598							0.286667	0.197	-0.10257	-0.05989	-0.00382	-0.05185	-0.04254	-0.05357	-0.04728	-0.05267	-0.05031	-0.05064	-0.05223	0.59163	-0.04531	-0.06024	-0.04264	-0.04582
0.288333	-2.66746	-0.02981		0.288333	-0.0596	-0.04999	-0.05225	-0.04432	-0.049	-0.04567	-0.04239	-0.04888	-0.04352	-0.04845	-0.03107	-0.03578	-0.02857	-0.0301	-0.05131	-0.01684	-0.02379	-0.03599	-0.03634	-0.02997	-0.02596							0.288333	0.19853	-0.10348	-0.06046	-0.004	-0.05207	-0.04252	-0.05389	-0.04743	-0.05317	-0.04971	-0.0511	-0.05138	0.59501	-0.04575	-0.06013	-0.04312	-0.04571
0.29	-2.67732	-0.02948		0.29	-0.05979	-0.04995	-0.05258	-0.044	-0.04913	-0.04594	-0.04184	-0.04961	-0.04342	-0.04854	-0.0314	-0.03638	-0.02864	-0.02977	-0.05119	-0.01689	-0.02368	-0.036	-0.03673	-0.03033	-0.02589							0.29	0.20028	-0.10454	-0.06112	-0.00421	-0.05215	-0.04258	-0.05424	-0.04758	-0.05372	-0.04902	-0.05158	-0.0506	0.59838	-0.04638	-0.05991	-0.04342	-0.04563
0.291667	-2.68775	-0.02915		0.291667	-0.05999	-0.04999	-0.053	-0.04371	-0.04913	-0.04619	-0.04127	-0.0501	-0.04343	-0.04861	-0.03175	-0.03681	-0.02871	-0.02972	-0.05118	-0.01681	-0.0237	-0.03594	-0.03719	-0.03073	-0.0258							0.291667	0.20221	-0.10566	-0.06186	-0.00438	-0.05212	-0.04282	-0.05461	-0.04777	-0.05431	-0.04835	-0.05208	-0.05	0.60174	-0.04722	-0.05952	-0.04353	-0.04562
0.293333	-2.69838	-0.02888		0.293333	-0.06027	-0.05014	-0.05354	-0.04345	-0.04906	-0.04641	-0.04083	-0.05027	-0.04356	-0.04865	-0.03216	-0.03703	-0.02884	-0.02993	-0.05136	-0.01666	-0.02388	-0.03586	-0.03772	-0.03121	-0.02575							0.293333	0.20419	-0.10674	-0.06268	-0.00449	-0.05203	-0.04325	-0.05501	-0.04803	-0.05492	-0.04778	-0.05255	-0.04962	0.60504	-0.04827	-0.05894	-0.04348	-0.04568
0.295	-2.70877	-0.02872		0.295	-0.06066	-0.05037	-0.05421	-0.04326	-0.04898	-0.04658	-0.04066	-0.05015	-0.04378	-0.04859	-0.0327	-0.03704	-0.02909	-0.03033	-0.05173	-0.01647	-0.02421	-0.03574	-0.03831	-0.03177	-0.02579							0.295	0.20604	-0.10778	-0.06354	-0.00453	-0.05191	-0.04391	-0.05546	-0.04833	-0.05549	-0.04733	-0.05298	-0.0495	0.6083	-0.04944	-0.0582	-0.04339	-0.04578
0.296667	-2.7185	-0.02873		0.296667	-0.06117	-0.05069	-0.05496	-0.04311	-0.04894	-0.04673	-0.04083	-0.0498	-0.04404	-0.04841	-0.0334	-0.03692	-0.0295	-0.03085	-0.05223	-0.01627	-0.0247	-0.03565	-0.03891	-0.03234	-0.02592							0.296667	0.20763	-0.10877	-0.06439	-0.0045	-0.05182	-0.04474	-0.05594	-0.04872	-0.05601	-0.04708	-0.05333	-0.04967	0.61156	-0.05064	-0.05737	-0.04337	-0.04586
0.298333	-2.72717	-0.02887		0.298333	-0.06175	-0.05108	-0.05571	-0.04299	-0.04895	-0.04688	-0.04135	-0.04934	-0.04428	-0.04808	-0.03427	-0.03673	-0.03007	-0.03143	-0.05274	-0.01613	-0.02529	-0.03566	-0.03949	-0.03285	-0.02613							0.298333	0.20891	-0.10969	-0.06521	-0.00441	-0.05175	-0.04567	-0.05644	-0.0492	-0.05644	-0.04705	-0.05359	-0.05019	0.6149	-0.05175	-0.05649	-0.0435	-0.04589
0.3	-2.73448	-0.02916		0.3	-0.06232	-0.0515	-0.05645	-0.0429	-0.049	-0.04712	-0.04221	-0.04892	-0.04445	-0.04757	-0.03528	-0.03653	-0.03079	-0.03199	-0.05314	-0.01608	-0.02597	-0.03581	-0.04	-0.03321	-0.02638							0.3	0.20994	-0.11049	-0.06595	-0.00425	-0.05163	-0.04659	-0.05694	-0.04977	-0.05678	-0.04723	-0.05376	-0.05107	0.61838	-0.0527	-0.05563	-0.0438	-0.04587
0.301667	-2.74015	-0.02956		0.301667	-0.06283	-0.05191	-0.0572	-0.04281	-0.04906	-0.04749	-0.04329	-0.04866	-0.04449	-0.0469	-0.03636	-0.0364	-0.03157	-0.03246	-0.05334	-0.01614	-0.02671	-0.03616	-0.04041	-0.03334	-0.02669							0.301667	0.21082	-0.11109	-0.06658	-0.004	-0.05144	-0.04742	-0.0574	-0.0504	-0.05702	-0.04759	-0.05387	-0.05224	0.62201	-0.05347	-0.05483	-0.0442	-0.04581
0.303333	-2.74402	-0.03005		0.303333	-0.06327	-0.05226	-0.05801	-0.04272	-0.0491	-0.04803	-0.0445	-0.04868	-0.04437	-0.04607	-0.03747	-0.03635	-0.03242	-0.03281	-0.05331	-0.01632	-0.02751	-0.03672	-0.04071	-0.03321	-0.02709							0.303333	0.21165	-0.11145	-0.06705	-0.00369	-0.05122	-0.04813	-0.05783	-0.05102	-0.05717	-0.04808	-0.05394	-0.05358	0.62571	-0.05412	-0.05415	-0.04461	-0.04571
0.305	-2.74602	-0.03059		0.305	-0.06362	-0.05261	-0.05885	-0.04268	-0.04912	-0.04872	-0.0457	-0.04896	-0.04417	-0.04519	-0.03855	-0.03633	-0.03327	-0.03305	-0.05304	-0.01658	-0.02836	-0.03752	-0.04089	-0.03281	-0.02761							0.305	0.21251	-0.11162	-0.06736	-0.00332	-0.05104	-0.04876	-0.05818	-0.05155	-0.05724	-0.04866	-0.05395	-0.05492	0.62939	-0.05467	-0.05364	-0.04496	-0.04552
0.306667	-2.74624	-0.03114		0.306667	-0.06388	-0.05299	-0.05971	-0.04278	-0.04909	-0.04951	-0.04683	-0.04947	-0.04395	-0.04435	-0.0396	-0.03633	-0.03408	-0.03323	-0.05258	-0.0169	-0.0292	-0.03852	-0.04098	-0.03222	-0.0282							0.306667	0.21339	-0.11163	-0.06746	-0.00289	-0.05095	-0.04935	-0.0585	-0.05196	-0.05724	-0.04925	-0.05389	-0.05609	0.63304	-0.05515	-0.05331	-0.04524	-0.04525
0.308333	-2.74489	-0.0317		0.308333	-0.06404	-0.05346	-0.06054	-0.04308	-0.04901	-0.05039	-0.04785	-0.05008	-0.04379	-0.0437	-0.04061	-0.03639	-0.03479	-0.03342	-0.052	-0.01727	-0.03	-0.03963	-0.04101	-0.03155	-0.02886							0.308333	0.2143	-0.11154	-0.06733	-0.00241	-0.05099	-0.04995	-0.05883	-0.05224	-0.05718	-0.04976	-0.05376	-0.05694	0.63667	-0.05562	-0.05316	-0.04545	-0.04494
0.31	-2.74221	-0.03227		0.31	-0.06407	-0.05405	-0.06134	-0.04362	-0.04888	-0.05133	-0.04873	-0.05073	-0.04367	-0.04334	-0.04153	-0.03653	-0.03537	-0.03367	-0.0514	-0.01767	-0.03065	-0.04075	-0.041	-0.03091	-0.02954							0.31	0.21516	-0.11141	-0.06701	-0.00191	-0.05121	-0.0506	-0.05922	-0.05249	-0.05707	-0.05014	-0.0536	-0.0574	0.64031	-0.05611	-0.05315	-0.04559	-0.04466
0.311667	-2.73852	-0.03286		0.311667	-0.06403	-0.05475	-0.06205	-0.04437	-0.04868	-0.05227	-0.04945	-0.05135	-0.04358	-0.04332	-0.04231	-0.03673	-0.03582	-0.03398	-0.05088	-0.0181	-0.03108	-0.04178	-0.04099	-0.03042	-0.03026							0.311667	0.21595	-0.11133	-0.06653	-0.00146	-0.05163	-0.05123	-0.05969	-0.05277	-0.05692	-0.05035	-0.05342	-0.05747	0.64401	-0.05669	-0.05329	-0.04566	-0.04446
0.313333	-2.73421	-0.0335		0.313333	-0.06396	-0.05551	-0.06265	-0.04527	-0.04844	-0.05317	-0.05	-0.0519	-0.04352	-0.04365	-0.04284	-0.03691	-0.03618	-0.03434	-0.05054	-0.01854	-0.03123	-0.04265	-0.04104	-0.03022	-0.031							0.313333	0.21667	-0.11138	-0.06597	-0.00115	-0.05221	-0.0518	-0.06026	-0.05311	-0.05675	-0.0504	-0.05329	-0.05723	0.64776	-0.05742	-0.05358	-0.04568	-0.04435
0.315	-2.72975	-0.03418		0.315	-0.06392	-0.05629	-0.06307	-0.04618	-0.04818	-0.05396	-0.05042	-0.0524	-0.04355	-0.04434	-0.04306	-0.03707	-0.03654	-0.03476	-0.05046	-0.01896	-0.03116	-0.04328	-0.04115	-0.03037	-0.0318							0.315	0.21729	-0.11158	-0.06533	-0.00105	-0.05289	-0.0523	-0.06092	-0.0535	-0.05656	-0.05032	-0.05323	-0.05681	0.65152	-0.05833	-0.054	-0.04565	-0.04431
0.316667	-2.7256	-0.03488		0.316667	-0.06396	-0.05707	-0.06328	-0.04704	-0.04795	-0.05464	-0.05075	-0.05289	-0.04369	-0.04536	-0.04297	-0.03723	-0.03689	-0.03523	-0.05063	-0.01936	-0.03093	-0.04364	-0.04133	-0.03091	-0.03263							0.316667	0.21783	-0.11194	-0.06463	-0.0012	-0.05358	-0.0527	-0.06163	-0.05391	-0.05636	-0.05017	-0.05325	-0.05634	0.65526	-0.0594	-0.05451	-0.04559	-0.04429
0.318333	-2.72219	-0.03556		0.318333	-0.06407	-0.05785	-0.06333	-0.0478	-0.04781	-0.05516	-0.05104	-0.05341	-0.04397	-0.04664	-0.04265	-0.03747	-0.03725	-0.03575	-0.05103	-0.01971	-0.03061	-0.04372	-0.04151	-0.03178	-0.03342							0.318333	0.21828	-0.11246	-0.0639	-0.00157	-0.05427	-0.05296	-0.06237	-0.05431	-0.05616	-0.05	-0.05335	-0.05595	0.65894	-0.06062	-0.05507	-0.04549	-0.04427
0.32	-2.71983	-0.03619		0.32	-0.06427	-0.05865	-0.06326	-0.04843	-0.04786	-0.05552	-0.05132	-0.05393	-0.04436	-0.04805	-0.04217	-0.03783	-0.03759	-0.03631	-0.05158	-0.02002	-0.03027	-0.04353	-0.04164	-0.03284	-0.03407							0.32	0.21869	-0.11314	-0.06318	-0.00208	-0.05497	-0.05307	-0.06312	-0.05468	-0.05599	-0.0499	-0.05352	-0.0557	0.66255	-0.06188	-0.05564	-0.04533	-0.0442
0.321667	-2.71876	-0.03672		0.321667	-0.06457	-0.0595	-0.06315	-0.04894	-0.04813	-0.05576	-0.05159	-0.05446	-0.04482	-0.04945	-0.04158	-0.03832	-0.03787	-0.03689	-0.05223	-0.0203	-0.03	-0.0431	-0.04171	-0.03399	-0.0345							0.321667	0.21913	-0.11393	-0.06255	-0.00267	-0.05569	-0.053	-0.06387	-0.05501	-0.05588	-0.0499	-0.05373	-0.05564	0.66609	-0.06306	-0.05622	-0.04511	-0.04409
0.323333	-2.7192	-0.03709		0.323333	-0.06495	-0.06038	-0.06312	-0.04936	-0.04863	-0.05595	-0.05184	-0.05494	-0.04538	-0.05077	-0.04092	-0.03895	-0.03814	-0.03746	-0.05291	-0.02056	-0.02985	-0.04253	-0.04174	-0.03511	-0.03464							0.323333	0.21974	-0.11477	-0.06208	-0.00322	-0.05639	-0.05282	-0.06463	-0.05529	-0.05584	-0.05003	-0.05393	-0.05579	0.66958	-0.06401	-0.05679	-0.04486	-0.04395
0.325	-2.72128	-0.03732		0.325	-0.0654	-0.06129	-0.06325	-0.04973	-0.04934	-0.05615	-0.05207	-0.05533	-0.04611	-0.05195	-0.04017	-0.03968	-0.03838	-0.038	-0.05359	-0.02085	-0.02983	-0.04191	-0.04172	-0.03612	-0.03448							0.325	0.22061	-0.11559	-0.06182	-0.00368	-0.05705	-0.05258	-0.06534	-0.05552	-0.05591	-0.05031	-0.05409	-0.05608	0.67305	-0.06464	-0.05736	-0.04467	-0.04385
0.326667	-2.72503	-0.03742		0.326667	-0.06594	-0.06219	-0.06355	-0.0501	-0.05013	-0.05639	-0.05227	-0.05561	-0.04705	-0.05295	-0.03937	-0.04042	-0.03863	-0.03849	-0.05426	-0.02118	-0.02994	-0.04137	-0.04165	-0.03698	-0.03406							0.326667	0.22179	-0.1164	-0.06179	-0.00405	-0.05768	-0.05231	-0.06594	-0.05566	-0.05614	-0.05069	-0.05417	-0.05644	0.67655	-0.0649	-0.05794	-0.04462	-0.04387
0.328333	-2.73037	-0.03744		0.328333	-0.06662	-0.06303	-0.06398	-0.05048	-0.05085	-0.05663	-0.05241	-0.05581	-0.04823	-0.0538	-0.03863	-0.04112	-0.03889	-0.03895	-0.05491	-0.02154	-0.03011	-0.04097	-0.04151	-0.03763	-0.03346							0.328333	0.22325	-0.11716	-0.06199	-0.00437	-0.05824	-0.05201	-0.06636	-0.05575	-0.05653	-0.05114	-0.05413	-0.05675	0.6801	-0.06481	-0.05854	-0.04476	-0.04409
0.33	-2.73713	-0.03741		0.33	-0.06745	-0.06375	-0.06446	-0.05091	-0.05138	-0.05683	-0.05249	-0.05597	-0.04955	-0.05449	-0.03808	-0.04172	-0.03915	-0.03933	-0.05555	-0.02194	-0.03029	-0.04075	-0.04131	-0.03809	-0.03283							0.33	0.22492	-0.11789	-0.06238	-0.00473	-0.05875	-0.05165	-0.06659	-0.05583	-0.05712	-0.05166	-0.05399	-0.05698	0.68373	-0.06445	-0.05917	-0.04512	-0.04458
0.331667	-2.74511	-0.03733		0.331667	-0.06839	-0.06434	-0.06495	-0.05139	-0.0517	-0.05693	-0.05251	-0.05614	-0.0509	-0.05503	-0.03778	-0.04217	-0.03938	-0.03958	-0.05621	-0.0224	-0.03044	-0.04068	-0.04109	-0.03839	-0.03226							0.331667	0.2267	-0.11859	-0.06293	-0.00518	-0.05915	-0.05122	-0.06667	-0.056	-0.05786	-0.05222	-0.05381	-0.05713	0.68741	-0.06391	-0.05986	-0.0457	-0.04532
0.333333	-2.75408	-0.03721		0.333333	-0.06933	-0.06473	-0.06534	-0.0519	-0.05181	-0.0569	-0.05245	-0.05637	-0.05217	-0.05541	-0.03776	-0.04243	-0.03953	-0.03964	-0.05686	-0.02291	-0.03052	-0.04076	-0.04092	-0.03853	-0.03173							0.333333	0.22852	-0.11926	-0.06358	-0.0057	-0.05943	-0.05072	-0.06661	-0.05631	-0.05872	-0.05283	-0.05368	-0.05727	0.69113	-0.06329	-0.06059	-0.04652	-0.04623
0.335	-2.76373	-0.03705		0.335	-0.0702	-0.06489	-0.06552	-0.0524	-0.05175	-0.05673	-0.05231	-0.05667	-0.05328	-0.05565	-0.03798	-0.04254	-0.03956	-0.03954	-0.0575	-0.02344	-0.03051	-0.04094	-0.04085	-0.03851	-0.03124							0.335	0.2303	-0.11992	-0.06425	-0.00623	-0.05962	-0.05019	-0.06644	-0.05672	-0.05958	-0.05345	-0.05365	-0.05742	0.69484	-0.06268	-0.06133	-0.04755	-0.04721
0.336667	-2.7737	-0.03688		0.336667	-0.07093	-0.06483	-0.06544	-0.05286	-0.05165	-0.05642	-0.05212	-0.05706	-0.05422	-0.05574	-0.03838	-0.04258	-0.03941	-0.03932	-0.05811	-0.02396	-0.03044	-0.04122	-0.04088	-0.03836	-0.03074							0.336667	0.23195	-0.12059	-0.06489	-0.00669	-0.05975	-0.04969	-0.06619	-0.05717	-0.06034	-0.05406	-0.05371	-0.0576	0.69851	-0.06218	-0.062	-0.04872	-0.04824
0.338333	-2.78357	-0.03671		0.338333	-0.07147	-0.06462	-0.0651	-0.05329	-0.05158	-0.05599	-0.05194	-0.05752	-0.05502	-0.05576	-0.03888	-0.04264	-0.03908	-0.03905	-0.05868	-0.0244	-0.03032	-0.0416	-0.04097	-0.03812	-0.03021							0.338333	0.23343	-0.12125	-0.06547	-0.00702	-0.05987	-0.04934	-0.06587	-0.05759	-0.06098	-0.05464	-0.05382	-0.05784	0.70211	-0.0619	-0.06256	-0.04995	-0.04926
0.34	-2.79282	-0.03656		0.34	-0.07182	-0.06433	-0.06454	-0.05364	-0.05163	-0.05548	-0.05183	-0.05801	-0.05569	-0.05577	-0.0394	-0.0428	-0.03862	-0.03885	-0.0592	-0.02469	-0.0302	-0.04206	-0.0411	-0.03784	-0.02972							0.34	0.2347	-0.12189	-0.06604	-0.00721	-0.06	-0.04921	-0.06547	-0.0579	-0.06148	-0.05518	-0.05391	-0.05817	0.70563	-0.06189	-0.06299	-0.05112	-0.0502
0.341667	-2.801	-0.03645		0.341667	-0.07202	-0.06404	-0.06383	-0.05391	-0.05186	-0.05494	-0.05185	-0.05842	-0.05627	-0.0558	-0.03988	-0.04311	-0.03811	-0.03879	-0.05968	-0.02481	-0.03013	-0.04261	-0.04127	-0.03759	-0.02929							0.341667	0.2358	-0.1225	-0.06663	-0.00727	-0.06015	-0.04934	-0.065	-0.05807	-0.06188	-0.05568	-0.05397	-0.05857	0.70907	-0.06212	-0.06329	-0.05211	-0.05103
0.343333	-2.80769	-0.03639		0.343333	-0.07211	-0.06376	-0.06308	-0.0541	-0.05225	-0.05441	-0.05197	-0.05865	-0.05675	-0.05588	-0.04029	-0.04355	-0.03765	-0.03892	-0.06009	-0.02477	-0.03018	-0.0433	-0.04152	-0.0374	-0.02892							0.343333	0.23676	-0.12304	-0.0673	-0.00718	-0.06034	-0.04972	-0.0645	-0.05814	-0.06221	-0.05615	-0.05395	-0.05896	0.7124	-0.06249	-0.06343	-0.05287	-0.05173
0.345	-2.81264	-0.0364		0.345	-0.07213	-0.06346	-0.06241	-0.05426	-0.05278	-0.05396	-0.05218	-0.05865	-0.05712	-0.05602	-0.04065	-0.0441	-0.03727	-0.0392	-0.06042	-0.02466	-0.03034	-0.04415	-0.04194	-0.03729	-0.02859							0.345	0.23764	-0.1235	-0.06802	-0.00693	-0.06053	-0.05029	-0.06404	-0.0582	-0.06251	-0.05663	-0.05388	-0.05931	0.71561	-0.0629	-0.0634	-0.05341	-0.0523
0.346667	-2.8157	-0.03648		0.346667	-0.07212	-0.0631	-0.06191	-0.05441	-0.05339	-0.05365	-0.05241	-0.05839	-0.05732	-0.05619	-0.04108	-0.04473	-0.03697	-0.03951	-0.06064	-0.02456	-0.03064	-0.0451	-0.04259	-0.03729	-0.02826							0.346667	0.23849	-0.12391	-0.06881	-0.00657	-0.06072	-0.05094	-0.06369	-0.05833	-0.06279	-0.05708	-0.05377	-0.0596	0.71872	-0.06327	-0.06324	-0.05375	-0.05274
0.348333	-2.81694	-0.03661		0.348333	-0.0721	-0.06268	-0.06163	-0.05458	-0.05406	-0.05355	-0.05263	-0.05787	-0.05733	-0.05634	-0.04161	-0.04543	-0.03676	-0.03977	-0.06075	-0.02451	-0.03104	-0.04612	-0.04346	-0.03743	-0.02797							0.348333	0.23936	-0.1243	-0.06966	-0.00612	-0.06091	-0.05157	-0.06348	-0.0586	-0.06308	-0.05749	-0.0537	-0.05984	0.72176	-0.06356	-0.06297	-0.05397	-0.05305
0.35	-2.81653	-0.03677		0.35	-0.07208	-0.06221	-0.06158	-0.05475	-0.0548	-0.05369	-0.05283	-0.05716	-0.05712	-0.05644	-0.04226	-0.04614	-0.03663	-0.03993	-0.06076	-0.02451	-0.03155	-0.0472	-0.04455	-0.03774	-0.0278							0.35	0.24028	-0.12473	-0.07055	-0.00564	-0.0611	-0.05218	-0.06345	-0.05902	-0.0634	-0.05779	-0.05367	-0.06003	0.72479	-0.06371	-0.06264	-0.05404	-0.05326
0.351667	-2.81474	-0.03696		0.351667	-0.0721	-0.06176	-0.06173	-0.0549	-0.05564	-0.05406	-0.05296	-0.05635	-0.05672	-0.05647	-0.04295	-0.0468	-0.03654	-0.03999	-0.0607	-0.02453	-0.03212	-0.04832	-0.04581	-0.03815	-0.02785							0.351667	0.24126	-0.12521	-0.07146	-0.00515	-0.06129	-0.05274	-0.06362	-0.05956	-0.06377	-0.05794	-0.05374	-0.06019	0.72784	-0.06368	-0.06229	-0.05395	-0.0534
0.353333	-2.81192	-0.0372		0.353333	-0.0722	-0.06135	-0.06207	-0.05502	-0.0566	-0.05459	-0.05304	-0.05548	-0.05618	-0.05648	-0.04354	-0.04737	-0.03644	-0.04003	-0.06065	-0.02457	-0.0327	-0.0495	-0.04721	-0.03857	-0.02815							0.353333	0.24229	-0.12578	-0.07235	-0.00472	-0.0615	-0.05326	-0.06395	-0.06012	-0.06417	-0.05796	-0.05393	-0.0603	0.73099	-0.06346	-0.06199	-0.05367	-0.05347
0.355	-2.80846	-0.03748		0.355	-0.07243	-0.061	-0.06257	-0.05509	-0.05764	-0.0552	-0.0531	-0.05465	-0.05553	-0.0565	-0.04397	-0.0478	-0.03627	-0.04004	-0.06066	-0.02466	-0.03321	-0.05073	-0.04866	-0.0389	-0.02868							0.355	0.24335	-0.12639	-0.0732	-0.00436	-0.06171	-0.0537	-0.06441	-0.06062	-0.06459	-0.05788	-0.05425	-0.06036	0.73425	-0.0631	-0.06179	-0.05322	-0.05342
0.356667	-2.80473	-0.0378		0.356667	-0.07282	-0.06071	-0.06318	-0.05512	-0.05873	-0.05579	-0.05321	-0.0539	-0.05477	-0.05657	-0.04422	-0.04807	-0.03602	-0.04002	-0.06074	-0.02479	-0.03362	-0.05201	-0.05006	-0.03904	-0.02938							0.356667	0.24441	-0.12702	-0.07401	-0.00407	-0.06198	-0.054	-0.06494	-0.06099	-0.065	-0.05776	-0.05471	-0.06035	0.7376	-0.06264	-0.06172	-0.05266	-0.05326
0.358333	-2.80109	-0.03814		0.358333	-0.07333	-0.06048	-0.06384	-0.05514	-0.05984	-0.0563	-0.05345	-0.0533	-0.05396	-0.05672	-0.0443	-0.04813	-0.03575	-0.03996	-0.0609	-0.02498	-0.03393	-0.0533	-0.05132	-0.03899	-0.03018							0.358333	0.24545	-0.12762	-0.07473	-0.0038	-0.06231	-0.05407	-0.06545	-0.06119	-0.06533	-0.05763	-0.05525	-0.06024	0.74097	-0.06215	-0.06181	-0.05209	-0.05302
0.36	-2.79789	-0.03851		0.36	-0.07393	-0.06032	-0.06446	-0.0552	-0.06094	-0.05669	-0.05384	-0.05289	-0.05315	-0.05695	-0.04427	-0.04797	-0.03551	-0.03988	-0.06109	-0.02525	-0.03415	-0.05449	-0.05238	-0.03878	-0.03103							0.36	0.24644	-0.12815	-0.07539	-0.00346	-0.06268	-0.05388	-0.06588	-0.06123	-0.06553	-0.05747	-0.05581	-0.06003	0.7443	-0.06171	-0.06206	-0.0516	-0.05277
0.361667	-2.79542	-0.03892		0.361667	-0.07454	-0.06023	-0.065	-0.05531	-0.06195	-0.05698	-0.0544	-0.0527	-0.05245	-0.05723	-0.04419	-0.04756	-0.0354	-0.03984	-0.06126	-0.02559	-0.0343	-0.05549	-0.05317	-0.03848	-0.03191							0.361667	0.24741	-0.12862	-0.07597	-0.00302	-0.06303	-0.05345	-0.06623	-0.06118	-0.06557	-0.05723	-0.05639	-0.05971	0.74752	-0.06143	-0.06242	-0.05122	-0.05255
0.363333	-2.79391	-0.03934		0.363333	-0.0751	-0.06018	-0.06542	-0.05549	-0.0628	-0.05723	-0.0551	-0.05277	-0.05193	-0.05755	-0.04413	-0.04694	-0.03544	-0.03986	-0.06138	-0.026	-0.03436	-0.05625	-0.05362	-0.03816	-0.0328							0.363333	0.24843	-0.12902	-0.0765	-0.00241	-0.06329	-0.05292	-0.06653	-0.06106	-0.06541	-0.05686	-0.05701	-0.05938	0.75062	-0.06135	-0.06289	-0.05098	-0.05235
0.365	-2.79351	-0.03972		0.365	-0.07557	-0.06012	-0.06574	-0.05572	-0.0634	-0.05752	-0.05588	-0.05308	-0.05161	-0.0579	-0.04417	-0.04616	-0.03565	-0.04	-0.06144	-0.02647	-0.03432	-0.05677	-0.05371	-0.03788	-0.03368							0.365	0.24956	-0.12937	-0.07697	-0.00167	-0.06341	-0.05239	-0.06687	-0.06092	-0.06508	-0.05632	-0.05767	-0.05918	0.75364	-0.06143	-0.0634	-0.05088	-0.05221
0.366667	-2.7943	-0.04004		0.366667	-0.07595	-0.06003	-0.06601	-0.05594	-0.06368	-0.05789	-0.05667	-0.0536	-0.05146	-0.05826	-0.04435	-0.04525	-0.03603	-0.0403	-0.06143	-0.02691	-0.03418	-0.05707	-0.05347	-0.03766	-0.03453							0.366667	0.25083	-0.12968	-0.07741	-0.00083	-0.06339	-0.05198	-0.06728	-0.06073	-0.06461	-0.05558	-0.05835	-0.05919	0.75665	-0.06163	-0.06392	-0.05095	-0.05216
0.368333	-2.79626	-0.04027		0.368333	-0.07632	-0.05989	-0.06629	-0.05616	-0.06365	-0.05835	-0.05742	-0.05427	-0.05138	-0.05862	-0.04467	-0.04431	-0.03656	-0.04083	-0.06133	-0.02731	-0.03397	-0.05716	-0.05299	-0.03753	-0.03529							0.368333	0.25224	-0.12997	-0.07783	1e-05	-0.06324	-0.05177	-0.06773	-0.06048	-0.06411	-0.05475	-0.059	-0.05943	0.75978	-0.06187	-0.0644	-0.05118	-0.05222
0.37	-2.79928	-0.04041		0.37	-0.07672	-0.05974	-0.06666	-0.05637	-0.06336	-0.05887	-0.05811	-0.05507	-0.05132	-0.05892	-0.04509	-0.04341	-0.03722	-0.04162	-0.06112	-0.02765	-0.03374	-0.05704	-0.05236	-0.03747	-0.03594							0.37	0.25381	-0.13031	-0.07822	0.00077	-0.06299	-0.05181	-0.0682	-0.06017	-0.06367	-0.05396	-0.05953	-0.05984	0.76309	-0.06206	-0.06479	-0.05158	-0.05238
0.371667	-2.80307	-0.04049		0.371667	-0.07716	-0.05965	-0.06717	-0.05661	-0.06293	-0.05943	-0.05873	-0.05593	-0.05121	-0.05904	-0.04564	-0.04263	-0.03798	-0.04261	-0.06079	-0.02793	-0.03357	-0.05676	-0.05165	-0.03749	-0.03648							0.371667	0.25553	-0.13074	-0.07859	0.00138	-0.06267	-0.05206	-0.06868	-0.05983	-0.06339	-0.05332	-0.0599	-0.06029	0.76664	-0.06215	-0.06508	-0.0521	-0.05263
0.373333	-2.80738	-0.04053		0.373333	-0.07764	-0.05965	-0.06777	-0.05686	-0.06248	-0.06	-0.05933	-0.0568	-0.05108	-0.05892	-0.04631	-0.04207	-0.03881	-0.04368	-0.06037	-0.02817	-0.03352	-0.05637	-0.05091	-0.03756	-0.03693							0.373333	0.25743	-0.13129	-0.07894	0.00178	-0.06236	-0.05244	-0.06914	-0.05953	-0.06332	-0.05286	-0.06009	-0.06067	0.77047	-0.06214	-0.06523	-0.05269	-0.05292
0.375	-2.81194	-0.04056		0.375	-0.07816	-0.05977	-0.06842	-0.05707	-0.06207	-0.06057	-0.05993	-0.05762	-0.05093	-0.05859	-0.04707	-0.0418	-0.03972	-0.04472	-0.05995	-0.02839	-0.03364	-0.05594	-0.05017	-0.03771	-0.03728							0.375	0.25947	-0.13197	-0.0793	0.00197	-0.06211	-0.05284	-0.06959	-0.05933	-0.06348	-0.05255	-0.06009	-0.0609	0.77449	-0.06206	-0.06523	-0.05329	-0.05319
0.376667	-2.81651	-0.04062		0.376667	-0.07875	-0.06004	-0.06902	-0.05719	-0.06172	-0.06112	-0.06057	-0.05833	-0.05084	-0.05813	-0.04779	-0.04182	-0.0407	-0.04563	-0.05954	-0.02857	-0.03391	-0.05552	-0.0494	-0.03795	-0.0375							0.376667	0.26154	-0.13269	-0.07971	0.00196	-0.06196	-0.05319	-0.07002	-0.05927	-0.06386	-0.05236	-0.05993	-0.06092	0.77861	-0.06197	-0.06512	-0.05381	-0.05342
0.378333	-2.82059	-0.04074		0.378333	-0.07939	-0.06049	-0.06953	-0.05717	-0.06142	-0.06159	-0.06121	-0.05895	-0.05088	-0.05769	-0.0484	-0.04207	-0.0417	-0.04638	-0.05918	-0.02874	-0.03427	-0.05517	-0.04862	-0.03829	-0.03757							0.378333	0.26353	-0.13339	-0.08019	0.0018	-0.0619	-0.05343	-0.07047	-0.05935	-0.06443	-0.05229	-0.05967	-0.0608	0.78268	-0.06198	-0.06497	-0.05423	-0.05356
0.38	-2.82321	-0.04092		0.38	-0.08003	-0.06112	-0.06991	-0.05702	-0.06115	-0.06197	-0.0618	-0.05949	-0.05104	-0.05734	-0.04888	-0.04254	-0.04267	-0.04691	-0.05888	-0.02889	-0.03468	-0.05489	-0.0478	-0.03871	-0.03747							0.38	0.26535	-0.13399	-0.08071	0.00151	-0.0619	-0.05358	-0.07098	-0.05946	-0.06507	-0.05237	-0.05935	-0.0606	0.78661	-0.06214	-0.06481	-0.05452	-0.05361
0.381667	-2.82257	-0.04112		0.381667	-0.08063	-0.06191	-0.0702	-0.05677	-0.06088	-0.06221	-0.06227	-0.05999	-0.05127	-0.05713	-0.04926	-0.04318	-0.04354	-0.04716	-0.05869	-0.02896	-0.03513	-0.05468	-0.04698	-0.03921	-0.03719							0.381667	0.26696	-0.1345	-0.08124	0.00112	-0.06196	-0.05368	-0.07156	-0.05956	-0.06569	-0.05258	-0.05901	-0.06041	0.79035	-0.06247	-0.06464	-0.0547	-0.05358
0.383333	-2.81577	-0.0413		0.383333	-0.08113	-0.06279	-0.07043	-0.05647	-0.06061	-0.06232	-0.06258	-0.06051	-0.05155	-0.05706	-0.04958	-0.04396	-0.04425	-0.04712	-0.05864	-0.02891	-0.03555	-0.05452	-0.04617	-0.03975	-0.03678							0.383333	0.26832	-0.13493	-0.08172	0.00069	-0.06207	-0.05382	-0.07217	-0.05963	-0.06626	-0.05289	-0.05865	-0.06027	0.79391	-0.06296	-0.06451	-0.05481	-0.0535
0.385	-2.79845	-0.04144		0.385	-0.08149	-0.06368	-0.07064	-0.05617	-0.06035	-0.06232	-0.06272	-0.06102	-0.05184	-0.05711	-0.04993	-0.0448	-0.04471	-0.04678	-0.05874	-0.02874	-0.0359	-0.05435	-0.04543	-0.04034	-0.03627							0.385	0.26946	-0.13531	-0.08214	0.00026	-0.06228	-0.05406	-0.07274	-0.05974	-0.06677	-0.05324	-0.05832	-0.06018	0.7973	-0.06354	-0.06447	-0.05487	-0.05343
0.386667	-2.76449	-0.04154		0.386667	-0.08169	-0.06454	-0.07085	-0.05593	-0.06011	-0.06226	-0.06268	-0.06149	-0.05215	-0.05724	-0.0503	-0.04564	-0.04495	-0.04617	-0.05897	-0.02844	-0.03614	-0.05409	-0.04481	-0.04092	-0.03575							0.386667	0.27044	-0.13566	-0.08251	-0.00013	-0.06261	-0.05444	-0.07326	-0.05996	-0.06717	-0.05361	-0.05804	-0.06012	0.80056	-0.0642	-0.06462	-0.05492	-0.05342
0.388333	-2.70595	-0.04164		0.388333	-0.08174	-0.06533	-0.07108	-0.05587	-0.05995	-0.06221	-0.06245	-0.06184	-0.05245	-0.05739	-0.05072	-0.04646	-0.04501	-0.04542	-0.05927	-0.02806	-0.03628	-0.05371	-0.0444	-0.04146	-0.03528							0.388333	0.27136	-0.13596	-0.08288	-0.00049	-0.06306	-0.05496	-0.07375	-0.06037	-0.06745	-0.05399	-0.05784	-0.06008	0.80372	-0.06488	-0.06498	-0.055	-0.05348
0.39	-2.6133	-0.04178		0.39	-0.08167	-0.06606	-0.07131	-0.05601	-0.05989	-0.06219	-0.06205	-0.062	-0.05273	-0.05755	-0.05116	-0.04724	-0.04497	-0.04472	-0.05962	-0.02768	-0.03632	-0.05317	-0.04426	-0.04197	-0.03496							0.39	0.27228	-0.13621	-0.08331	-0.00076	-0.06359	-0.05557	-0.07426	-0.06098	-0.06761	-0.05433	-0.05774	-0.06011	0.80682	-0.06554	-0.06555	-0.05514	-0.05358
0.391667	-2.47595	-0.04201		0.391667	-0.0815	-0.06675	-0.07148	-0.05639	-0.0599	-0.06222	-0.06151	-0.06198	-0.05298	-0.05768	-0.05159	-0.04796	-0.04491	-0.0442	-0.06005	-0.02733	-0.03632	-0.05248	-0.04436	-0.04245	-0.03482							0.391667	0.2732	-0.1364	-0.08382	-0.0009	-0.06419	-0.05622	-0.07479	-0.06176	-0.0676	-0.05458	-0.05779	-0.06021	0.80995	-0.06616	-0.06628	-0.05536	-0.05364
0.393333	-2.28217	-0.04235		0.393333	-0.08127	-0.06744	-0.07154	-0.05696	-0.05994	-0.06223	-0.06089	-0.06178	-0.05316	-0.05776	-0.05201	-0.04864	-0.04488	-0.04394	-0.06057	-0.02705	-0.0363	-0.0517	-0.04463	-0.04294	-0.03487							0.393333	0.27408	-0.13653	-0.08437	-0.0009	-0.0648	-0.05688	-0.07532	-0.06267	-0.06743	-0.05468	-0.05802	-0.06037	0.81316	-0.06671	-0.06709	-0.05564	-0.05368
0.395	-2.01756	-0.04276		0.395	-0.08102	-0.06815	-0.07148	-0.05762	-0.05997	-0.06217	-0.06021	-0.06144	-0.05328	-0.0578	-0.05241	-0.04923	-0.04493	-0.04392	-0.06118	-0.02682	-0.03629	-0.05092	-0.04501	-0.04347	-0.03512							0.395	0.27496	-0.13667	-0.08487	-0.00078	-0.06541	-0.05751	-0.07576	-0.0636	-0.06715	-0.05462	-0.05841	-0.06059	0.81645	-0.0672	-0.06791	-0.05591	-0.05372
0.396667	-1.66106	-0.04323		0.396667	-0.0808	-0.06888	-0.07134	-0.0583	-0.05996	-0.06199	-0.05948	-0.061	-0.0533	-0.05776	-0.05274	-0.0497	-0.04508	-0.04407	-0.06184	-0.02664	-0.03631	-0.05019	-0.04549	-0.04406	-0.03552							0.396667	0.2759	-0.13684	-0.08523	-0.00064	-0.06596	-0.05808	-0.07602	-0.06447	-0.06684	-0.05445	-0.05889	-0.06086	0.81979	-0.06762	-0.06871	-0.05615	-0.05381
0.398333	-1.1786	-0.04371		0.398333	-0.08068	-0.06964	-0.07121	-0.05895	-0.05988	-0.06174	-0.05873	-0.0605	-0.05321	-0.05759	-0.05295	-0.05001	-0.0453	-0.0443	-0.06251	-0.02654	-0.03632	-0.04954	-0.04603	-0.04472	-0.03604							0.398333	0.27706	-0.13709	-0.08536	-0.00053	-0.06638	-0.05855	-0.07608	-0.06524	-0.06656	-0.05423	-0.05935	-0.06117	0.82316	-0.06794	-0.06942	-0.05634	-0.05395
0.4	-0.51635	-0.04417		0.4	-0.08071	-0.0704	-0.07113	-0.05959	-0.05973	-0.06145	-0.05796	-0.06001	-0.05299	-0.05721	-0.05294	-0.05015	-0.04558	-0.04452	-0.06316	-0.0266	-0.03627	-0.04894	-0.04657	-0.04541	-0.03657							0.4	0.27853	-0.13741	-0.08527	-0.00051	-0.06662	-0.05892	-0.076	-0.06584	-0.06636	-0.05405	-0.05966	-0.06153	0.82661	-0.06815	-0.07	-0.0565	-0.05413
0.401667	0.4033	-0.04452		0.401667	-0.08087	-0.07109	-0.07114	-0.06024	-0.05955	-0.06114	-0.05717	-0.05956	-0.05265	-0.05662	-0.05267	-0.05012	-0.04586	-0.04471	-0.06385	-0.02686	-0.03612	-0.04842	-0.04706	-0.04606	-0.03701							0.401667	0.28031	-0.13779	-0.08502	-0.00053	-0.06669	-0.05924	-0.07584	-0.06625	-0.06626	-0.05399	-0.05972	-0.06197	0.83021	-0.06824	-0.07043	-0.05668	-0.05433
0.403333	1.68007	-0.04475		0.403333	-0.08114	-0.07163	-0.07122	-0.06093	-0.05936	-0.06084	-0.05633	-0.05919	-0.05223	-0.05587	-0.0521	-0.04991	-0.04611	-0.04484	-0.06459	-0.02729	-0.03587	-0.04806	-0.04744	-0.04656	-0.03728							0.403333	0.28232	-0.13826	-0.08471	-0.00052	-0.06661	-0.05957	-0.07565	-0.06643	-0.06625	-0.05407	-0.05949	-0.06248	0.83402	-0.06824	-0.07069	-0.05691	-0.0546
0.405	3.42689	-0.04481		0.405	-0.0815	-0.07198	-0.07137	-0.06167	-0.05923	-0.06058	-0.05544	-0.05889	-0.0518	-0.05502	-0.05125	-0.0495	-0.04633	-0.04495	-0.06544	-0.02777	-0.03554	-0.0479	-0.0477	-0.04686	-0.03739							0.405	0.28446	-0.13881	-0.08441	-0.00044	-0.06643	-0.05994	-0.07544	-0.06644	-0.06632	-0.05427	-0.05896	-0.06305	0.83804	-0.06817	-0.07078	-0.05719	-0.05492
0.406667	5.75483	-0.04467		0.406667	-0.08194	-0.07207	-0.07153	-0.06242	-0.05919	-0.06033	-0.05449	-0.05863	-0.0514	-0.05413	-0.05011	-0.04894	-0.04655	-0.04504	-0.0664	-0.02819	-0.03518	-0.04799	-0.04786	-0.04695	-0.03732							0.406667	0.2866	-0.13947	-0.08418	-0.00028	-0.06625	-0.06037	-0.07517	-0.06631	-0.06642	-0.05455	-0.05818	-0.06359	0.84228	-0.068	-0.07065	-0.05753	-0.05526
0.408333	8.75278	-0.04432		0.408333	-0.08245	-0.07192	-0.07167	-0.06315	-0.05925	-0.0601	-0.05348	-0.05839	-0.05109	-0.05327	-0.04867	-0.04821	-0.04674	-0.04514	-0.06746	-0.02846	-0.03487	-0.04834	-0.04793	-0.04687	-0.03714							0.408333	0.28867	-0.14029	-0.08406	-0.00012	-0.06614	-0.06083	-0.07479	-0.06609	-0.06652	-0.05482	-0.05724	-0.06399	0.84681	-0.06756	-0.07028	-0.05794	-0.05556
0.41	12.4643	-0.04383		0.41	-0.08298	-0.07156	-0.07175	-0.06382	-0.05941	-0.05985	-0.05243	-0.05809	-0.0509	-0.05248	-0.04698	-0.0473	-0.04687	-0.04522	-0.06855	-0.02857	-0.03464	-0.04892	-0.04794	-0.04665	-0.03685							0.41	0.2906	-0.14125	-0.08412	-8e-05	-0.06617	-0.06126	-0.07428	-0.0658	-0.06656	-0.05499	-0.05623	-0.06413	0.85174	-0.06651	-0.06961	-0.0584	-0.05574
0.411667	16.866	-0.04326		0.411667	-0.08349	-0.07112	-0.07182	-0.06434	-0.05967	-0.05961	-0.05137	-0.05765	-0.0508	-0.05168	-0.04512	-0.04618	-0.04688	-0.04532	-0.06958	-0.02856	-0.03449	-0.04964	-0.04789	-0.04631	-0.03647							0.411667	0.29237	-0.14231	-0.0844	-0.00018	-0.06637	-0.06168	-0.07362	-0.06544	-0.06649	-0.05502	-0.05522	-0.06395	0.8573	-0.06434	-0.06857	-0.05891	-0.05578
0.413333	21.8537	-0.04274		0.413333	-0.08395	-0.07071	-0.07188	-0.06467	-0.05996	-0.05933	-0.05026	-0.05695	-0.05079	-0.05072	-0.04319	-0.04484	-0.04671	-0.04548	-0.07042	-0.02847	-0.03442	-0.05045	-0.04778	-0.04584	-0.036							0.413333	0.29403	-0.14342	-0.08487	-0.00044	-0.06673	-0.0621	-0.07276	-0.06494	-0.06625	-0.05487	-0.05423	-0.0634	0.86387	-0.06047	-0.06699	-0.05943	-0.05567
0.415	27.2425	-0.04234		0.415	-0.08432	-0.0704	-0.07191	-0.06477	-0.0602	-0.05895	-0.04893	-0.05587	-0.05079	-0.04934	-0.04123	-0.04322	-0.04634	-0.04578	-0.07102	-0.02831	-0.03443	-0.05122	-0.04762	-0.04527	-0.03544							0.415	0.2957	-0.14456	-0.08543	-0.00079	-0.06718	-0.06256	-0.07157	-0.06419	-0.06575	-0.05447	-0.05322	-0.06241	0.87194	-0.05424	-0.06461	-0.05994	-0.05546
0.416667	32.7838	-0.04209		0.416667	-0.08456	-0.07024	-0.07188	-0.06466	-0.06028	-0.05838	-0.04705	-0.05426	-0.05065	-0.04723	-0.03917	-0.04115	-0.04575	-0.04623	-0.07137	-0.02812	-0.03451	-0.05189	-0.04745	-0.04465	-0.03481							0.416667	0.29752	-0.14566	-0.08593	-0.00118	-0.06762	-0.06306	-0.06988	-0.06309	-0.06483	-0.0537	-0.05204	-0.06086	0.88222	-0.04496	-0.0611	-0.06039	-0.05519
0.418333	38.1984	-0.04194		0.418333	-0.08463	-0.07026	-0.07177	-0.06439	-0.06012	-0.05748	-0.04415	-0.05186	-0.05011	-0.044	-0.03682	-0.0384	-0.04503	-0.04686	-0.07149	-0.0279	-0.03461	-0.05239	-0.04727	-0.04404	-0.03416							0.418333	0.29969	-0.14665	-0.08625	-0.00154	-0.06796	-0.06355	-0.06751	-0.06154	-0.06324	-0.05231	-0.05045	-0.05858	0.89551	-0.03196	-0.05604	-0.06072	-0.05487
0.42	43.2188	-0.04178		0.42	-0.08451	-0.07047	-0.07162	-0.06396	-0.05962	-0.05603	-0.03967	-0.04832	-0.04884	-0.03918	-0.03382	-0.03461	-0.04428	-0.04762	-0.07139	-0.02766	-0.03467	-0.05274	-0.0471	-0.0435	-0.03352							0.42	0.30241	-0.14751	-0.0863	-0.00178	-0.06809	-0.06396	-0.06428	-0.05944	-0.06068	-0.04996	-0.04814	-0.05535	0.91262	-0.01473	-0.04896	-0.06092	-0.05454
0.421667	47.6316	-0.0415		0.421667	-0.08425	-0.07082	-0.07148	-0.06338	-0.05867	-0.05372	-0.03309	-0.04324	-0.04651	-0.03223	-0.02974	-0.0295	-0.04359	-0.04848	-0.07107	-0.02741	-0.0346	-0.05298	-0.04695	-0.04313	-0.03291							0.421667	0.30584	-0.14821	-0.08605	-0.00182	-0.06799	-0.06422	-0.06001	-0.05672	-0.05687	-0.04627	-0.04472	-0.05097	0.93425	0.00694	-0.03945	-0.06097	-0.05427
0.423333	51.3092	-0.04105		0.423333	-0.08396	-0.07124	-0.07144	-0.06261	-0.0572	-0.05022	-0.02403	-0.03626	-0.04277	-0.02275	-0.02411	-0.02282	-0.04307	-0.04939	-0.07055	-0.02718	-0.03438	-0.0532	-0.04684	-0.04293	-0.03238							0.423333	0.31013	-0.14876	-0.0855	-0.00158	-0.06763	-0.06426	-0.05462	-0.05335	-0.05163	-0.04094	-0.03983	-0.04517	0.96085	0.0329	-0.02726	-0.06086	-0.05411
0.425	54.2213	-0.04045		0.425	-0.08377	-0.07171	-0.07151	-0.06167	-0.05511	-0.04525	-0.01238	-0.02714	-0.03734	-0.01055	-0.01658	-0.01439	-0.04281	-0.05029	-0.06989	-0.02703	-0.03405	-0.05348	-0.04678	-0.04287	-0.03195							0.425	0.31525	-0.14919	-0.08469	-0.00106	-0.06706	-0.064	-0.04813	-0.04933	-0.04479	-0.03383	-0.0332	-0.03773	0.99246	0.06247	-0.01235	-0.06059	-0.05407
0.426667	56.4269	-0.03976		0.426667	-0.08375	-0.07216	-0.07171	-0.06057	-0.0523	-0.03862	0.0017	-0.0159	-0.03003	0.00426	-0.00696	-0.00413	-0.04283	-0.05112	-0.06916	-0.02694	-0.03364	-0.05381	-0.04676	-0.0429	-0.03165							0.426667	0.3211	-0.14948	-0.08369	-0.00032	-0.06632	-0.06335	-0.04075	-0.04478	-0.03639	-0.02493	-0.0247	-0.0285	1.02858	0.0946	0.00507	-0.06018	-0.0541
0.428333	58.0504	-0.03904		0.428333	-0.08391	-0.07258	-0.0721	-0.05936	-0.04872	-0.03026	0.01782	-0.0028	-0.02083	0.02135	0.00472	0.00784	-0.04316	-0.05184	-0.06844	-0.02691	-0.03323	-0.05416	-0.04678	-0.04299	-0.03151							0.428333	0.32742	-0.14962	-0.08258	0.00061	-0.06545	-0.06232	-0.03279	-0.03982	-0.02661	-0.01442	-0.01442	-0.01747	1.06824	0.12799	0.02458	-0.05965	-0.05418
0.43	59.2525	-0.03833		0.43	-0.08421	-0.07294	-0.07269	-0.05809	-0.04445	-0.02023	0.03534	0.01169	-0.00994	0.04008	0.01824	0.0212	-0.04375	-0.05244	-0.0678	-0.02689	-0.03284	-0.0545	-0.04681	-0.04311	-0.03153							0.43	0.3339	-0.14962	-0.08146	0.0017	-0.0645	-0.06097	-0.02462	-0.0346	-0.01583	-0.00262	-0.00269	-0.00487	1.11009	0.16127	0.04548	-0.05903	-0.05422
0.431667	60.2043	-0.03765		0.431667	-0.08462	-0.07326	-0.07351	-0.05681	-0.03969	-0.00885	0.0535	0.02705	0.00228	0.05971	0.0331	0.03544	-0.04453	-0.05291	-0.06731	-0.02687	-0.03251	-0.0548	-0.0469	-0.04327	-0.03169							0.431667	0.34018	-0.14946	-0.08045	0.00288	-0.06353	-0.0594	-0.01662	-0.0292	-0.00453	0.00999	0.00998	0.00888	1.15257	0.19309	0.06687	-0.05834	-0.05419
0.433333	61.0698	-0.03701		0.433333	-0.08511	-0.07357	-0.07454	-0.0556	-0.03469	0.00338	0.07145	0.0426	0.01545	0.07938	0.04863	0.04995	-0.04542	-0.05323	-0.06699	-0.02692	-0.03229	-0.05505	-0.04704	-0.04344	-0.03198							0.433333	0.34592	-0.14914	-0.07964	0.00402	-0.06261	-0.05768	-0.00914	-0.02367	0.00676	0.02287	0.02306	0.0232	1.19416	0.22233	0.08782	-0.05756	-0.05409
0.435	61.9969	-0.0364		0.435	-0.0857	-0.07392	-0.07573	-0.05455	-0.0297	0.01591	0.08843	0.05771	0.02897	0.09825	0.06408	0.06412	-0.04634	-0.05336	-0.06686	-0.02708	-0.03222	-0.05521	-0.04728	-0.04354	-0.03239							0.435	0.35076	-0.14874	-0.07903	0.00498	-0.06179	-0.05588	-0.00248	-0.01805	0.01765	0.03542	0.03597	0.03743	1.23348	0.24821	0.10749	-0.05666	-0.0539
0.436667	63.1141	-0.03581		0.436667	-0.0864	-0.0743	-0.077	-0.05373	-0.02494	0.02816	0.10374	0.07173	0.04221	0.11556	0.07871	0.07743	-0.04728	-0.05326	-0.0669	-0.02739	-0.03234	-0.05526	-0.0476	-0.04349	-0.03285							0.436667	0.35447	-0.14828	-0.07856	0.00575	-0.06103	-0.05406	0.00318	-0.01241	0.02775	0.0471	0.04824	0.05096	1.26946	0.27026	0.12521	-0.0556	-0.05358
0.438333	64.5286	-0.03522		0.438333	-0.08716	-0.07467	-0.07824	-0.05315	-0.02064	0.03963	0.11691	0.08415	0.05455	0.13076	0.09195	0.08945	-0.04818	-0.05289	-0.06712	-0.02784	-0.03263	-0.05517	-0.04798	-0.04318	-0.03333							0.438333	0.35694	-0.14776	-0.0781	0.00642	-0.06023	-0.05222	0.00786	-0.00679	0.03674	0.05752	0.05951	0.06327	1.30134	0.2884	0.14059	-0.0543	-0.05304
0.44	66.3245	-0.03459		0.44	-0.0879	-0.07494	-0.0793	-0.05274	-0.01699	0.04983	0.12766	0.09465	0.06546	0.14354	0.10335	0.09989	-0.04898	-0.0522	-0.06746	-0.02836	-0.03302	-0.05488	-0.04835	-0.04256	-0.03374							0.44	0.35825	-0.14714	-0.07744	0.00716	-0.05915	-0.05032	0.01169	-0.00117	0.04442	0.06642	0.06957	0.07399	1.32873	0.30283	0.15347	-0.05265	-0.05219
0.441667	68.5589	-0.03382		0.441667	-0.08844	-0.07495	-0.08005	-0.05238	-0.01404	0.05833	0.13601	0.10306	0.07463	0.15382	0.11269	0.10861	-0.04955	-0.0512	-0.06785	-0.02886	-0.03347	-0.05432	-0.04861	-0.0416	-0.03403							0.441667	0.3586	-0.14632	-0.07636	0.0082	-0.05757	-0.04824	0.01492	0.00459	0.05075	0.07379	0.07829	0.08292	1.35161	0.31401	0.16391	-0.05051	-0.05092
0.443333	71.2578	-0.03273		0.443333	-0.0886	-0.07444	-0.08038	-0.05193	-0.01174	0.06488	0.14215	0.10937	0.08192	0.16171	0.11995	0.11558	-0.04979	-0.04987	-0.0681	-0.02919	-0.03382	-0.05342	-0.04866	-0.04026	-0.03414							0.443333	0.35835	-0.14521	-0.07459	0.00979	-0.05524	-0.0459	0.01786	0.01071	0.05587	0.07979	0.08567	0.09008	1.37024	0.32259	0.17218	-0.04769	-0.04905
0.445	74.413	-0.03105		0.445	-0.08815	-0.07308	-0.08012	-0.05121	-0.00993	0.06943	0.14642	0.1138	0.08741	0.16744	0.12531	0.12089	-0.04957	-0.04821	-0.06801	-0.02915	-0.03389	-0.0521	-0.04838	-0.03848	-0.03406							0.445	0.35791	-0.14363	-0.07186	0.01217	-0.05192	-0.04311	0.02091	0.01741	0.06011	0.08474	0.09178	0.09564	1.38514	0.32931	0.17871	-0.04396	-0.04641
0.446667	77.9821	-0.02842		0.446667	-0.08689	-0.07057	-0.07906	-0.05004	-0.00842	0.07219	0.14927	0.11676	0.09136	0.17143	0.12904	0.12477	-0.04873	-0.04614	-0.06734	-0.02852	-0.03346	-0.05027	-0.04764	-0.03618	-0.0337							0.446667	0.35774	-0.14132	-0.06795	0.01557	-0.04739	-0.03962	0.02454	0.02497	0.06383	0.08904	0.09685	0.09996	1.39697	0.33504	0.18405	-0.03907	-0.04278
0.448333	81.8918	-0.02446		0.448333	-0.08459	-0.06667	-0.07698	-0.04818	-0.00696	0.07349	0.15119	0.11874	0.09417	0.1742	0.13147	0.12754	-0.04712	-0.04354	-0.06589	-0.02709	-0.03232	-0.04777	-0.04625	-0.03332	-0.03298							0.448333	0.35833	-0.13795	-0.06266	0.02022	-0.04137	-0.03514	0.02928	0.03366	0.06751	0.09312	0.10126	0.10351	1.40656	0.34069	0.18885	-0.03278	-0.03791
0.45	86.0458	-0.01854		0.45	-0.08102	-0.06117	-0.07366	-0.04539	-0.00524	0.07376	0.15277	0.12031	0.09634	0.17634	0.133	0.12958	-0.04461	-0.04019	-0.06348	-0.02469	-0.03029	-0.04445	-0.04402	-0.02988	-0.03181							0.45	0.36016	-0.13307	-0.05577	0.02637	-0.03357	-0.02938	0.03571	0.0439	0.07161	0.09746	0.10551	0.10686	1.41479	0.34725	0.19387	-0.02482	-0.03154
0.451667	90.3334	-0.00968		0.451667	-0.07595	-0.05394	-0.06894	-0.04145	-0.00297	0.07349	0.15459	0.12201	0.09835	0.17846	0.13413	0.13136	-0.041	-0.03591	-0.05993	-0.02118	-0.02719	-0.04013	-0.04069	-0.02581	-0.03013							0.451667	0.36372	-0.1262	-0.04699	0.03434	-0.02361	-0.02198	0.04445	0.05624	0.07666	0.1026	0.11019	0.11068	1.42264	0.35576	0.19991	-0.01486	-0.02334
0.453333	94.641	0.00406		0.453333	-0.06913	-0.04468	-0.06261	-0.03617	0.00015	0.07321	0.15723	0.12434	0.10071	0.18112	0.13539	0.13336	-0.03607	-0.03046	-0.05505	-0.01643	-0.02286	-0.03461	-0.03605	-0.02099	-0.02783							0.453333	0.36953	-0.11677	-0.0359	0.04447	-0.01104	-0.01248	0.05634	0.07146	0.08319	0.10915	0.11598	0.11572	1.43117	0.36746	0.20792	-0.00246	-0.0129
0.455	98.8612	0.02672		0.455	-0.06022	-0.03277	-0.05442	-0.02926	0.00444	0.0734	0.16124	0.12781	0.10387	0.18489	0.13736	0.13614	-0.02961	-0.02357	-0.04861	-0.01028	-0.01709	-0.02763	-0.02985	-0.01511	-0.02476							0.455	0.37818	-0.10414	-0.02178	0.05725	0.00475	-0.00034	0.07271	0.09091	0.09186	0.11787	0.12367	0.12275	1.44149	0.38395	0.21903	0.01302	0.00027
0.456667	102.902	0.0667		0.456667	-0.04859	-0.01693	-0.04386	-0.02029	0.01024	0.07453	0.16718	0.13295	0.10831	0.19034	0.14064	0.14033	-0.02129	-0.01489	-0.04032	-0.00249	-0.00959	-0.0188	-0.02181	-0.00765	-0.02074							0.456667	0.39054	-0.08732	-0.00339	0.07349	0.02491	0.01528	0.09596	0.11698	0.10352	0.12971	0.13418	0.13263	1.45486	0.40763	0.2346	0.03266	0.0169
0.458333	106.694	0.1408		0.458333	-0.03303	0.00533	-0.02995	-0.00842	0.01803	0.07709	0.17578	0.14052	0.11452	0.1982	0.14585	0.14667	-0.01066	-0.00382	-0.02977	0.00735	7e-05	-0.00747	-0.0115	0.00217	-0.01559							0.458333	0.4081	-0.06462	0.02142	0.09471	0.0515	0.03577	0.13049	0.15403	0.11953	0.14609	0.14881	0.14654	1.47304	0.44243	0.25671	0.05822	0.0383
0.46	110.193	0.28043		0.46	-0.01111	0.03859	-0.01078	0.0079	0.02864	0.08169	0.18826	0.15169	0.12328	0.20964	0.15375	0.15624	0.003	0.0106	-0.01615	0.02001	0.01259	0.00755	0.00183	0.01556	-0.00909							0.46	0.43374	-0.03301	0.05658	0.12384	0.08837	0.06355	0.18409	0.20968	0.14217	0.16935	0.16962	0.16621	1.49874	0.49479	0.28875	0.09259	0.06665
0.461667	113.38	0.53987		0.461667	0.0217	0.09071	0.01729	0.0316	0.04369	0.08919	0.20684	0.16847	0.13582	0.22669	0.16559	0.17066	0.02096	0.03012	0.00198	0.03678	0.02914	0.02825	0.01948	0.0343	-0.0009							0.461667	0.47277	0.01311	0.10902	0.16622	0.14233	0.10309	0.26983	0.29642	0.17545	0.20358	0.20018	0.19474	1.53645	0.57511	0.33644	0.14048	0.10568
0.463333	116.26	1.00558		0.463333	0.07326	0.17446	0.06072	0.0679	0.06614	0.10096	0.23562	0.19453	0.15437	0.25282	0.1835	0.19287	0.04546	0.05755	0.02711	0.05976	0.05171	0.05787	0.0436	0.06118	0.00949							0.463333	0.53456	0.08353	0.1906	0.23096	0.22479	0.1622	0.40836	0.43351	0.22633	0.25581	0.24676	0.2375	1.59369	0.69925	0.40911	0.20921	0.16135
0.465	118.859	1.80409		0.465	0.15634	0.3095	0.13035	0.1257	0.10136	0.11939	0.28161	0.2362	0.18287	0.29399	0.21133	0.22792	0.08034	0.09754	0.06328	0.09238	0.0836	0.10148	0.07766	0.10063	0.02303							0.465	0.63463	0.19432	0.32027	0.33276	0.35359	0.2538	0.63029	0.64889	0.30639	0.33751	0.31966	0.30355	1.6825	0.89013	0.52124	0.30983	0.24276
0.466667	121.22	3.10402		0.466667	0.29047	0.52437	0.2434	0.21921	0.15838	0.14866	0.35627	0.30406	0.228	0.36006	0.25562	0.28438	0.1319	0.15729	0.11687	0.13996	0.13003	0.16687	0.12718	0.15947	0.04122							0.466667	0.79709	0.37015	0.52645	0.49383	0.55496	0.39788	0.97816	0.9808	0.43373	0.46641	0.435	0.4073	1.82124	1.17918	0.69407	0.45816	0.36326
0.468333	123.4	5.10648		0.468333	0.504	0.8578	0.42566	0.36989	0.25163	0.19594	0.47726	0.41473	0.30075	0.46631	0.32713	0.37582	0.20986	0.24761	0.19759	0.21046	0.1989	0.26564	0.20058	0.24783	0.06655							0.468333	1.0569	0.64649	0.84911	0.74584	0.86519	0.62354	1.50713	1.47863	0.63483	0.66823	0.61644	0.57029	2.03655	1.60742	0.95718	0.67586	0.54165
0.47	125.475	8.01934		0.47	0.83529	1.35808	0.71308	0.60823	0.40278	0.27296	0.67012	0.593	0.41818	0.63517	0.44255	0.52277	0.32869	0.38408	0.31956	0.31535	0.30171	0.41459	0.31022	0.38022	0.10312							0.47	1.4614	1.07135	1.34113	1.13125	1.33174	0.97065	2.28274	2.20225	0.94614	0.9782	0.89668	0.82288	2.36499	2.22532	1.34954	0.99128	0.80313
0.471667	127.536	12.0159		0.471667	1.33247	2.07902	1.15188	0.9746	0.64242	0.39782	0.96944	0.87347	0.60528	0.89743	0.62645	0.75448	0.5088	0.58808	0.50241	0.47061	0.45447	0.63684	0.47332	0.57633	0.1573							0.471667	2.06976	1.70559	2.0681	1.70346	2.01306	1.49078	3.37449	3.21872	1.41484	1.4417	1.31831	1.20543	2.85369	3.09081	1.91986	1.43962	1.17989
0.473333	129.687	17.1861		0.473333	2.04973	3.07128	1.79545	1.51789	1.01033	0.59645	1.41811	1.30062	0.89619	1.29228	0.91259	1.10952	0.77734	0.88707	0.77173	0.69734	0.67859	0.96229	0.71259	0.86104	0.23881							0.473333	2.94925	2.62083	3.10508	2.5244	2.97609	2.24612	4.84381	4.59485	2.09809	2.1131	1.9333	1.76824	3.55898	4.26366	2.72495	2.06181	1.71076
0.475	132.029	23.4923		0.475	3.03925	4.36913	2.69662	2.29014	1.55291	0.90324	2.0634	1.92577	1.33361	1.86451	1.34375	1.63414	1.1675	1.31313	1.15811	1.02144	1.00061	1.42608	1.05542	1.26271	0.3617							0.475	4.16675	3.89333	4.52895	3.65798	4.2899	3.30548	6.7274	6.38492	3.05908	3.05149	2.79976	2.56943	4.54141	5.79568	3.82491	2.90118	2.43914
0.476667	134.658	30.7461		0.476667	4.33852	5.97475	3.89518	3.33619	2.3164	1.35926	2.94847	2.79888	1.96461	2.65754	1.96821	2.37622	1.7151	1.89879	1.69363	1.47165	1.45047	2.06385	1.53113	1.80928	0.54545							0.476667	5.77549	5.59278	6.40525	5.1587	6.01457	4.73555	9.0193	8.61446	4.3589	4.31195	3.97485	3.66909	5.85602	7.7166	5.27395	3.99717	3.40831
0.478333	137.644	38.6131		0.478333	5.95465	7.8443	5.40175	4.67893	3.33525	2.00682	4.09926	3.95506	2.83174	3.70187	2.83141	3.37419	2.45155	2.66932	2.40505	2.07494	2.05699	2.90322	2.16538	2.52157	0.8153							0.478333	7.79821	7.76624	8.77035	7.05629	8.18595	6.58725	11.6576	11.2635	6.04337	5.93249	5.50311	5.11912	7.53823	10.0185	7.10691	5.376	4.65331
0.48	141.028	46.6484		0.48	7.84988	9.88083	7.18253	6.30356	4.61737	2.87956	5.5092	5.39748	3.95967	5.00057	3.96281	4.64191	3.39327	3.63249	3.3041	2.84924	2.84041	3.95229	2.97206	3.40465	1.20123							0.48	10.2108	10.4198	11.6128	9.33989	10.7988	8.87871	14.5214	14.2543	8.12686	7.91858	7.40152	6.94878	9.5878	12.6433	9.32366	7.03962	6.19024
0.481667	144.818	54.3537		0.481667	9.93317	11.9383	9.15019	8.14596	6.13009	3.98898	7.12641	7.08195	5.33999	6.51608	5.35994	6.15312	4.52981	4.76789	4.37701	3.7942	3.80279	5.18816	3.944	4.43914	1.73452							0.481667	12.932	13.5031	14.8594	11.9468	13.7937	11.5787	17.4415	17.4488	10.577	10.2298	9.64494	9.14913	11.9557	15.4782	11.8758	8.95588	8.00484
0.483333	148.987	61.2431		0.483333	12.0625	13.8377	11.1658	10.0904	7.79238	5.31116	8.84926	8.90933	6.91929	8.1634	6.97461	7.83127	5.81454	6.01983	5.5767	4.88276	4.91884	6.54956	5.04539	5.57535	2.44132							0.483333	15.8239	16.9018	18.3717	14.7609	17.0522	14.5969	20.2236	20.6594	13.3058	12.7738	12.157	11.6611	14.5389	18.364	14.6609	11.0536	10.0443
0.485	153.483	66.9042		0.485	14.0594	15.3929	13.0535	11.9792	9.47775	6.77843	10.5341	10.7309	8.59556	9.81408	8.707	9.55004	7.16198	7.29747	6.82134	6.05634	6.13051	7.93759	6.20892	6.73338	3.33348							0.485	18.7069	20.4432	21.9566	17.6227	20.4045	17.7852	22.6792	23.6732	16.1724	15.4112	14.8112	14.3723	17.1875	21.1145	17.5282	13.2258	12.2155
0.486667	158.232	71.044		0.486667	15.7341	16.4408	14.6263	13.6347	11.0295	8.28076	12.0157	12.3679	10.2266	11.3122	10.412	11.1475	8.45469	8.48409	8.00149	7.22684	7.34838	9.22619	7.34016	7.81063	4.39853							0.486667	21.3851	23.9154	25.3905	20.3512	23.6494	20.9529	24.6561	26.2847	18.9984	17.9729	17.4436	17.1259	19.724	23.5449	20.2956	15.3412	14.3928
0.488333	163.154	73.5143		0.488333	16.9161	16.8692	15.7164	14.8875	12.2853	9.67837	13.1349	13.6415	11.6499	12.4995	11.9188	12.4516	9.55967	9.45441	8.9953	8.28624	8.46123	10.2808	8.32926	8.69609	5.5921							0.488333	23.6761	27.0962	28.4519	22.7704	26.5828	23.8944	26.0613	28.3295	21.5937	20.2855	19.8764	19.741	21.971	25.5016	22.7773	17.2633	16.4342
0.49	168.168	74.3171		0.49	17.4823	16.6348	16.2041	15.6051	13.106	10.8237	13.767	14.4057	12.71	13.2431	13.0602	13.3115	10.3509	10.0961	9.68886	9.12265	9.35227	10.9811	9.06794	9.28861	6.83595							0.49	25.4385	29.7861	30.9552	24.7366	29.0289	26.4205	26.8712	29.7109	23.7873	22.1993	21.9467	22.041	23.7806	26.8866	24.8122	18.8716	18.2022
0.491667	173.196	73.591		0.491667	17.3776	15.769	16.0381	15.7137	13.3993	11.5875	13.8436	14.5744	13.2859	13.4592	13.7035	13.6255	10.7321	10.3301	9.99678	9.63907	9.91879	11.2423	9.46815	9.51462	8.0241							0.491667	26.5897	31.8376	32.7776	26.1586	30.8671	28.389	27.1278	30.412	25.454	23.6116	23.5319	23.8819	25.0583	27.6714	26.2909	20.0805	19.5863
0.493333	178.171	71.5841		0.493333	16.6216	14.3685	15.2417	15.2083	13.1353	11.8819	13.3619	14.1356	13.3123	13.1261	13.7754	13.3592	10.6549	10.1243	9.87762	9.77041	10.0903	11.0293	9.47744	9.34103	9.03671							0.493333	27.112	33.1726	33.8735	27.0067	32.0473	29.7246	26.9238	30.4919	26.5324	24.4794	24.5684	25.1743	25.7757	27.8972	27.1714	20.8516	20.52
0.495	183.03	68.6187		0.495	15.3016	12.5758	13.9052	14.1496	12.3477	11.675	12.3806	13.1489	12.7881	12.285	13.2734	12.5479	10.1264	9.49777	9.34015	9.49454	9.84059	10.3621	9.0878	8.78	9.75928							0.495	27.0474	33.7884	34.2738	27.3114	32.5931	30.4257	26.3821	30.0677	27.0283	24.8207	25.0561	25.8939	25.9691	27.6618	27.4819	21.1965	20.989
0.496667	187.714	65.0513		0.496667	13.554	10.554	12.1661	12.6495	11.1237	10.9929	11.0055	11.7291	11.7735	11.0276	12.2613	11.2855	9.20532	8.51472	8.43939	8.83501	9.19138	9.30937	8.33544	7.88491	10.1028							0.496667	26.4844	33.749	34.0726	27.1511	32.5908	30.5576	25.6339	29.2894	27.0066	24.7039	25.0521	26.0792	25.7267	27.099	27.3109	21.1707	21.0296
0.498333	192.157	61.2332		0.498333	11.54	8.46306	10.1846	10.8499	9.58506	9.91157	9.36827	10.0218	10.3747	9.47775	10.8534	9.70281	7.98814	7.27087	7.26435	7.85496	8.2061	7.97425	7.2925	6.73931	10.0198							0.498333	25.5411	33.1687	33.4059	26.6346	32.1694	30.2337	24.8019	28.3148	26.5731	24.2308	24.6538	25.8178	25.1681	26.3551	26.7875	20.8605	20.7191
0.5	196.284	57.4758		0.5	9.42091	6.44077	8.11971	8.90043	7.86755	8.53949	7.6054	8.1784	8.72342	7.76942	9.1899	7.94448	6.59057	5.87659	5.9215	6.64462	6.97719	6.47634	6.05345	5.44234	9.51245							0.5	24.3482	32.1908	32.428	25.882	31.4773	29.5927	23.9904	27.2893	25.8544	23.5182	23.9803	25.2274	24.4228	25.5686	26.0584	20.3682	20.1595
0.501667	200.001	54.0232		0.501667	7.33925	4.59195	6.10974	6.93939	6.10148	6.99871	5.84109	6.33539	6.95618	6.02898	7.41424	6.14744	5.12888	4.44078	4.51844	5.30605	5.61013	4.93366	4.71977	4.09405	8.63042							0.501667	23.0351	30.9676	31.2914	25.0082	30.6606	28.7763	23.2815	26.3346	24.9783	22.6833	23.1543	24.4354	23.6118	24.856	25.2669	19.7967	19.462
0.503333	203.191	51.0346		0.503333	5.4062	2.98453	4.26164	5.08082	4.39794	5.40723	4.1759	4.60211	5.19691	4.36206	5.6539	4.42643	3.70523	3.05807	3.15064	3.93865	4.20818	3.44862	3.38636	2.78345	7.46002							0.503333	21.7207	29.6452	30.1337	24.1112	29.848	27.9128	22.737	25.5435	24.0609	21.8325	22.2884	23.5636	22.8357	24.3053	24.5374	19.2388	18.7324
0.505	205.714	48.5796		0.505	3.69693	1.65153	2.6465	3.40778	2.84106	3.86619	2.68183	3.05529	3.54565	2.84716	4.0093	2.86647	2.39866	1.80106	1.8931	2.62825	2.86069	2.09945	2.13185	1.58081	6.10784							0.505	20.5072	28.3534	29.0702	23.2669	29.1428	27.1083	22.4018	24.9805	23.1994	21.057	21.4788	22.7173	22.1683	23.9754	23.9667	18.7707	18.0617
0.506667	207.408	46.6446		0.506667	2.25187	0.59688	1.30124	1.9713	1.48603	2.45279	1.40263	1.7399	2.07355	1.53475	2.54972	1.52173	1.26183	0.71756	0.79684	1.44048	1.63605	0.93726	1.01342	0.53437	4.68354							0.506667	19.4786	27.2024	28.1928	22.5296	28.6217	26.4443	22.3073	24.6848	22.4708	20.4299	20.8023	21.9817	21.6568	23.8993	23.6215	18.45	17.521
0.508333	208.096	45.1492		0.508333	1.08212	-0.19664	0.23421	0.79348	0.36137	1.21845	0.35749	0.67375	0.82306	0.45021	1.31499	0.41889	0.32235	-0.16832	-0.11036	0.41847	0.57923	-0.01252	0.06604	-0.32917	3.28576							0.508333	18.7002	26.2815	27.5709	21.9367	28.3381	25.9804	22.4734	24.6739	21.9331	20.0062	20.3169	21.422	21.3255	24.0876	23.5399	18.3161	17.1603
0.51	207.601	43.9692		0.51	0.17695	-0.75928	-0.56746	-0.1268	-0.52617	0.19093	-0.45351	-0.14617	-0.18822	-0.40108	0.32034	-0.43733	-0.41302	-0.8523	-0.82059	-0.41603	-0.28692	-0.74592	-0.69515	-1.00183	1.99292							0.51	18.2197	25.6587	27.2527	21.5145	28.3257	25.7578	22.9066	24.9464	21.6269	19.8232	20.0627	21.0845	21.1822	24.5324	23.7349	18.3931	17.0108
0.511667	205.761	42.9608		0.511667	-0.48847	-1.12708	-1.13052	-0.80726	-1.1859	-0.62132	-1.04391	-0.7372	-0.96209	-1.02854	-0.43758	-1.05832	-0.95301	-1.34469	-1.34083	-1.0593	-0.95821	-1.27494	-1.27079	-1.49008	0.85937							0.511667	18.0677	25.3806	27.2652	21.284	28.6005	25.8013	23.5987	25.4837	21.5773	19.9002	20.0624	20.9983	21.2243	25.2099	24.1987	18.6913	17.0869
0.513333	202.458	41.9824		0.513333	-0.94642	-1.3368	-1.48899	-1.27571	-1.63763	-1.22429	-1.43594	-1.12553	-1.51383	-1.45154	-0.97513	-1.46632	-1.31648	-1.66525	-1.68799	-1.521	-1.44445	-1.62205	-1.67273	-1.81032	-0.08421							0.513333	18.2579	25.4703	27.6126	21.2632	29.1614	26.1201	24.5238	26.2513	21.7931	20.2387	20.3218	21.1758	21.4441	26.0824	24.9059	19.2089	17.3894
0.515	197.64	40.9114		0.515	-1.23134	-1.4226	-1.67915	-1.56459	-1.90731	-1.63386	-1.65678	-1.34205	-1.86726	-1.69572	-1.317	-1.6903	-1.5279	-1.83877	-1.88458	-1.81963	-1.76465	-1.81524	-1.91998	-1.98481	-0.82753							0.515	18.7857	25.9249	28.2758	21.4681	29.9886	26.7061	25.6383	27.2002	22.2662	20.8226	20.8292	21.6121	21.8318	27.1006	25.817	19.9327	17.907
0.516667	191.338	39.6539		0.516667	-1.37649	-1.41456	-1.73612	-1.70691	-2.02378	-1.87239	-1.73584	-1.4193	-2.05079	-1.79014	-1.49269	-1.76268	-1.61393	-1.89179	-1.95555	-1.97846	-1.94278	-1.88412	-2.03531	-2.0384	-1.37586							0.516667	19.6273	26.7143	29.2115	21.9091	31.0416	27.5325	26.8821	28.2696	22.971	21.6194	21.5559	22.2849	22.3767	28.206	26.8812	20.8377	18.6175
0.518333	183.673	38.1485		0.518333	-1.41215	-1.33815	-1.69199	-1.73373	-2.01659	-1.96598	-1.70283	-1.38933	-2.09462	-1.76516	-1.53381	-1.71681	-1.60106	-1.85045	-1.92619	-2.02249	-2.00437	-1.85717	-2.0428	-1.99627	-1.74519							0.518333	20.7392	27.7821	30.3545	22.5876	32.2608	28.5532	28.1837	29.3907	23.8651	22.5819	22.4574	23.1552	23.066	29.334	28.0388	21.8878	19.4894
0.52	174.859	36.3659		0.52	-1.36491	-1.21452	-1.57496	-1.6728	-1.91447	-1.94242	-1.58627	-1.28209	-2.02876	-1.65059	-1.47201	-1.5849	-1.51421	-1.73911	-1.82074	-1.97624	-1.97426	-1.76007	-1.96613	-1.88235	-1.95789							0.52	22.0595	29.0496	31.6227	23.4906	33.5706	29.7057	29.4657	30.4912	24.892	23.6518	23.4771	24.1695	23.8825	30.4183	29.2246	23.0366	20.4823
0.521667	165.189	34.3045		0.521667	-1.25771	-1.06101	-1.4092	-1.54821	-1.74435	-1.82955	-1.41252	-1.12443	-1.88179	-1.47433	-1.33724	-1.39648	-1.37597	-1.57957	-1.6616	-1.86254	-1.87526	-1.61491	-1.82752	-1.71838	-2.03926							0.521667	23.5115	30.4232	32.9245	24.5879	34.8857	30.9151	30.6529	31.5005	25.9853	24.7642	24.5503	25.2641	24.8019	31.3952	30.3719	24.2299	21.549
0.523333	155.012	31.985		0.523333	-1.1101	-0.89174	-1.21485	-1.38054	-1.53051	-1.65385	-1.20494	-0.93935	-1.67986	-1.26126	-1.1565	-1.17727	-1.2061	-1.39074	-1.46874	-1.70172	-1.72754	-1.44007	-1.64706	-1.52345	-2.01528							0.523333	25.0094	31.8035	34.1679	25.8311	36.1198	32.1016	31.6784	32.3558	27.0745	25.8522	25.6099	26.3696	25.7906	32.2084	31.4165	25.409	22.6375
0.525	144.711	29.4446		0.525	-0.93858	-0.71804	-1.00832	-1.1871	-1.29405	-1.4394	-0.98331	-0.74557	-1.44605	-1.03254	-0.95295	-0.94851	-1.02131	-1.18852	-1.25941	-1.51141	-1.54846	-1.25041	-1.44236	-1.31377	-1.911							0.525	26.4657	33.0948	35.2691	27.1564	37.1936	33.1882	32.4897	33.006	28.0911	26.8528	26.5917	27.4178	26.8055	32.8135	32.3007	26.5152	23.6937
0.526667	134.677	26.7318		0.526667	-0.75686	-0.54886	-0.80252	-0.9823	-1.05248	-1.207	-0.76358	-0.55751	-1.19988	-0.80524	-0.74534	-0.72668	-0.83514	-0.98579	-1.04787	-1.30649	-1.35262	-1.05766	-1.22834	-1.10257	-1.74964							0.526667	27.7981	34.2139	36.1594	28.4901	38.0427	34.1071	33.0513	33.4151	28.9745	27.7108	27.4397	28.3466	27.7956	33.1804	32.9783	27.4947	24.6653
0.528333	125.275	23.9021		0.528333	-0.576	-0.391	-0.6072	-0.77787	-0.81965	-0.97372	-0.55778	-0.38545	-0.95715	-0.5923	-0.54796	-0.52365	-0.65799	-0.79248	-0.84529	-1.09914	-1.15201	-0.87084	-1.01712	-0.90018	-1.552							0.528333	28.9368	35.0961	36.7901	29.7549	38.6216	34.8058	33.3463	33.564	29.676	28.3827	28.1093	29.1047	28.706	33.2945	33.4163	28.3023	25.5052
0.53	116.821	21.0145		0.53	-0.40461	-0.24929	-0.42928	-0.58302	-0.60576	-0.75272	-0.37425	-0.23595	-0.72985	-0.40258	-0.37069	-0.34693	-0.49719	-0.61577	-0.6598	-0.89903	-0.95614	-0.69657	-0.81813	-0.71415	-1.33607							0.53	29.8293	35.699	37.1343	30.8789	38.9067	35.2501	33.375	33.4509	30.1616	28.8388	28.5699	29.6548	29.4834	33.1574	33.5975	28.9049	26.1752
0.531667	109.559	18.1287		0.531667	-0.24897	-0.12676	-0.27321	-0.40463	-0.41759	-0.55326	-0.21796	-0.11227	-0.52629	-0.24136	-0.2194	-0.20035	-0.35732	-0.46034	-0.49671	-0.71342	-0.77232	-0.5394	-0.63811	-0.54945	-1.11683							0.531667	30.4428	36.003	37.1867	31.8013	38.8951	35.4242	33.1528	33.0897	30.4132	29.0637	28.8058	29.975	30.081	32.7845	33.5201	29.2833	26.6481
0.533333	103.636	15.3022		0.533333	-0.11324	-0.02487	-0.14133	-0.24735	-0.25879	-0.38103	-0.091	-0.01506	-0.35149	-0.11077	-0.09665	-0.08463	-0.24056	-0.32863	-0.35884	-0.54732	-0.60577	-0.40211	-0.48134	-0.40884	-0.906							0.533333	30.7646	36.01	36.9613	32.4783	38.603	35.3305	32.7075	32.5089	30.4275	29.0562	28.8149	30.0584	30.4641	32.2036	33.197	29.4324	26.9095
0.535	99.101	12.5879		0.535	0.00035	0.05629	-0.03421	-0.11385	-0.13036	-0.23861	0.00694	0.05697	-0.20758	-0.01043	-0.00234	0.00172	-0.14719	-0.2213	-0.24691	-0.40375	-0.45983	-0.28592	-0.34987	-0.29312	-0.71214							0.535	30.8013	35.7415	36.4887	32.8852	38.0617	34.9866	32.0762	31.7479	30.2156	28.8282	28.6081	29.9123	30.613	31.4518	32.6541	29.3599	26.9576
0.536667	95.8958	10.0313		0.536667	0.09125	0.11779	0.04902	-0.00501	-0.03126	-0.12607	0.07792	0.10643	-0.09434	0.06185	0.06546	0.06176	-0.07607	-0.13748	-0.15999	-0.28394	-0.33614	-0.19087	-0.2439	-0.20156	-0.54082							0.536667	30.5754	35.2339	35.8117	33.0166	37.3145	34.423	31.3027	30.8543	29.7999	28.4026	28.2071	29.5561	30.5247	30.5727	31.9274	29.0846	26.8027
0.538333	93.8722	7.66896		0.538333	0.16025	0.16148	0.11033	0.0797	0.04102	-0.04158	0.12514	0.13667	-0.00976	0.10953	0.10994	0.09939	-0.02512	-0.07522	-0.09598	-0.18768	-0.23494	-0.11597	-0.16219	-0.1323	-0.39496							0.538333	30.1225	34.5354	34.982	32.8844	36.4125	33.6795	30.4345	29.8794	29.2124	27.8112	27.6422	29.019	30.2116	29.6129	31.0603	28.6338	26.4647
0.54	92.8098	5.52661		0.54	0.20924	0.18984	0.15236	0.14205	0.08996	0.01792	0.15243	0.15131	0.04934	0.13665	0.13489	0.11887	0.00841	-0.03187	-0.05202	-0.11362	-0.15531	-0.0595	-0.10247	-0.08274	-0.27531							0.54	29.4877	33.7012	34.0546	32.5142	35.4104	32.8025	29.5199	28.8746	28.4917	27.0926	26.9503	28.3378	29.6993	28.6194	30.1004	28.0407	25.9715
0.541667	92.4434	3.61909		0.541667	0.24087	0.20562	0.17823	0.18452	0.11951	0.05627	0.16382	0.15392	0.08684	0.14747	0.14438	0.12445	0.02755	-0.00441	-0.02483	-0.05949	-0.09551	-0.01929	-0.06173	-0.04989	-0.18096							0.541667	28.7221	32.7881	33.0841	31.9416	34.3627	31.8418	28.6049	27.8869	27.6805	26.2892	26.172	27.5539	29.0232	27.6359	29.096	27.3421	25.3562
0.543333	92.4921	1.95059		0.543333	0.25826	0.21174	0.19121	0.21014	0.13368	0.07748	0.16326	0.14778	0.10685	0.14608	0.14232	0.12001	0.03531	0.01022	-0.01101	-0.02254	-0.05318	0.00709	-0.03666	-0.03064	-0.10984							0.543333	27.8793	31.8506	32.1198	31.2078	33.3195	30.847	27.7296	26.9551	26.8229	25.4444	25.3492	26.7111	28.2248	26.7003	28.0929	26.5764	24.6552
0.545	92.6877	0.5159		0.545	0.26467	0.21108	0.19459	0.22216	0.13629	0.08548	0.15432	0.13571	0.11344	0.13614	0.13225	0.10888	0.03459	0.01504	-0.00733	0.00018	-0.02564	0.02214	-0.0239	-0.02203	-0.05915							0.545	27.0116	30.9354	31.202	30.3568	32.3226	29.8641	26.9253	26.1076	25.961	24.5997	24.522	25.8517	27.3481	25.8416	27.1309	25.7813	23.9052
0.546667	92.7974	-0.69785		0.546667	0.26339	0.20681	0.19146	0.22384	0.13076	0.08388	0.14008	0.12013	0.11035	0.12076	0.11719	0.09374	0.02794	0.01276	-0.01082	0.01161	-0.01008	0.02824	-0.02029	-0.02137	-0.02576							0.546667	26.1664	30.0789	30.3596	29.4332	31.4034	28.9317	26.2126	25.3607	25.132	23.7914	23.7259	25.0145	26.4366	25.0788	26.2416	24.9921	23.1421
0.548333	92.6393	-1.70919		0.548333	0.25793	0.20419	0.18472	0.21825	0.11999	0.07579	0.12303	0.10298	0.10083	0.10244	0.09954	0.07665	0.01757	0.00575	-0.01896	0.01447	-0.00377	0.02761	-0.02311	-0.02634	-0.00642							0.548333	25.3824	29.3051	29.6095	28.4801	30.582	28.079	25.6005	24.7199	24.3655	23.0481	22.9893	24.2313	25.5315	24.4209	25.4464	24.2398	22.3984
0.55	92.0909	-2.54015		0.55	0.25396	0.21796	0.17788	0.2082	0.1064	0.06382	0.10505	0.08576	0.08759	0.08309	0.08115	0.05912	0.00526	-0.00407	-0.02972	0.01123	-0.00424	0.02225	-0.03007	-0.03492	0.00196							0.55	24.6871	28.6261	28.9585	27.5386	29.8681	27.324	25.0889	24.182	23.6813	22.3886	22.3317	23.525	24.6697	23.8671	24.7561	23.5489	21.7014
0.551667	91.0881	-3.21439		0.551667	0.26732	0.29448	0.17832	0.19643	0.09184	0.04996	0.08746	0.06962	0.07273	0.06416	0.06336	0.04224	-0.00759	-0.01519	-0.04151	0.00397	-0.0093	0.01387	-0.03939	-0.04545	0.00225							0.551667	24.0961	28.0464	28.4086	26.6459	29.2658	26.6737	24.6713	23.7399	23.089	21.8214	21.7626	22.9083	23.8818	23.4105	24.172	22.9361	21.0719
0.553333	89.6204	-3.7555		0.553333	0.34741	0.55585	0.20891	0.18632	0.07775	0.03578	0.07126	0.05548	0.05785	0.04667	0.04716	0.02677	-0.01996	-0.02652	-0.05321	-0.00562	-0.01722	0.00395	-0.04969	-0.05662	-0.00303							0.553333	23.613	27.57	27.9684	25.8338	28.7844	26.1269	24.3408	23.3894	22.5884	21.3456	21.2824	22.3843	23.1906	23.0417	23.6885	22.4101	20.5229
0.555	87.7204	-4.18576		0.555	0.62288	1.25417	0.33685	0.18489	0.0653	0.02245	0.05726	0.0443	0.04414	0.03132	0.03328	0.01341	-0.03104	-0.03727	-0.06401	-0.01627	-0.02659	-0.00623	-0.06002	-0.06748	-0.01182							0.555	23.2328	27.2179	27.6765	25.1262	28.4593	25.6794	24.0979	23.1416	22.1725	20.9523	20.884	21.948	22.61	22.7562	23.2978	21.9709	20.0593
0.556667	85.4519	-4.52512		0.556667	1.35641	2.79447	0.72204	0.21252	0.0557	0.0108	0.04643	0.0375	0.03264	0.01884	0.02239	0.00313	-0.04029	-0.04677	-0.07343	-0.02698	-0.03631	-0.01548	-0.06971	-0.07738	-0.02241							0.556667	22.9462	27.0587	27.6415	24.5378	28.3909	25.3326	23.9625	23.0456	21.83	20.6286	20.5558	21.5893	22.1443	22.5657	22.9966	21.6122	19.6785
0.558333	82.8978	-4.79082		0.558333	2.96517	5.67914	1.66227	0.32752	0.05063	0.00142	0.0403	0.03766	0.02455	0.01027	0.01554	-0.00237	-0.04712	-0.05439	-0.08105	-0.03696	-0.04548	-0.02227	-0.0783	-0.08589	-0.03351							0.558333	22.7452	27.2573	28.0974	24.0727	28.7987	25.1108	23.9947	23.2246	21.5507	20.3606	20.2856	21.2965	21.7885	22.5195	22.7995	21.323	19.3721
0.56	80.1485	-4.99733		0.56	5.95987	10.3648	3.59018	0.66842	0.05288	-0.00508	0.04159	0.05005	0.02178	0.00744	0.01469	-0.00011	-0.05071	-0.05929	-0.08635	-0.04543	-0.05325	-0.02372	-0.08539	-0.09259	-0.04421							0.56	22.6308	28.1273	29.4494	23.7252	30.0708	25.0919	24.3256	23.9195	21.3303	20.1377	20.0642	21.0611	21.5302	22.736	22.7611	21.0911	19.1282
0.561667	77.2929	-5.15661		0.561667	10.7955	17.0797	6.98634	1.49657	0.06767	-0.0078	0.05534	0.08755	0.02788	0.01347	0.02353	0.0156	-0.04951	-0.06019	-0.08845	-0.0515	-0.05867	-0.01192	-0.09044	-0.09685	-0.05391							0.561667	22.6243	30.1533	32.2635	23.4823	32.7636	25.451	25.1905	25.5165	21.1804	19.957	19.8908	20.8844	21.3532	23.437	23.0088	20.9072	18.9351
0.563333	74.4114	-5.27861		0.563333	17.686	25.6823	12.2212	3.19904	0.10681	-0.00506	0.09258	0.18392	0.05043	0.03382	0.0498	0.05769	-0.04056	-0.05491	-0.0858	-0.05397	-0.06039	0.03654	-0.09257	-0.09772	-0.06221							0.563333	22.7856	33.9356	37.1617	23.3286	37.5099	26.5066	26.9421	28.5172	21.1449	19.8293	19.7809	20.7879	21.2419	24.965	23.7768	20.7693	18.7845
0.565	71.5717	-5.37163		0.565	26.4647	35.6219	19.3874	6.2175	0.2009	0.00576	0.18129	0.4198	0.10864	0.08	0.11264	0.15883	-0.01724	-0.03943	-0.07589	-0.05112	-0.05621	0.18168	-0.09046	-0.09375	-0.06878							0.565	23.2409	40.0404	44.6292	23.2556	44.8344	28.7295	30.0114	33.4304	21.3275	19.7903	19.7812	20.8331	21.1889	27.7536	25.4193	20.6915	18.6771
0.566667	68.8271	-5.44274		0.566667	36.5515	46.0194	28.1973	10.9086	0.42453	0.0283	0.38924	0.95396	0.2515	0.18058	0.26027	0.39578	0.0379	-0.00422	-0.05431	-0.04	-0.04144	0.54813	-0.0822	-0.08289	-0.07313							0.566667	24.2099	48.7909	54.8026	23.2765	54.9376	32.6786	34.8034	40.6028	21.927	19.9202	19.9941	21.1504	21.2063	32.2361	28.3746	20.7181	18.6314
0.568333	66.2157	-5.49796		0.568333	47.042	55.8379	37.9895	17.3886	0.92919	0.06771	0.85469	2.03597	0.58769	0.40383	0.59804	0.91801	0.16973	0.07603	-0.01071	-0.01357	-0.00351	1.34294	-0.06485	-0.06181	-0.07443							0.568333	26.0125	60.0836	67.3284	23.4526	67.5371	38.8504	41.5512	50.0514	23.2621	20.3708	20.6077	21.9698	21.3444	38.7101	33.0694	20.947	18.6983
0.57	63.762	-5.54241		0.57	56.8834	64.0847	47.8442	25.4294	1.96086	0.13498	1.80422	3.9729	1.31295	0.88642	1.31264	1.95848	0.47571	0.26319	0.08264	0.04771	0.0918	2.83972	-0.03239	-0.02284	-0.07118							0.57	29.0283	73.3087	81.3531	23.9306	81.8357	47.4888	50.1853	61.368	25.7542	21.3891	21.9159	23.6319	21.7163	47.2019	39.7804	21.5557	18.9834
0.571667	61.4787	-5.58038		0.571667	65.0806	69.9874	56.7642	34.4529	3.83269	0.2602	3.53037	7.04438	2.70734	1.84799	2.66642	3.80193	1.12681	0.68159	0.2922	0.19383	0.32385	5.31855	0.03132	0.05519	-0.06106							0.571667	33.6004	87.4128	95.6532	24.9797	96.6315	58.429	60.2719	73.7369	29.8457	23.3165	24.2996	26.5512	22.5218	57.3852	48.504	22.8176	19.6706
0.573333	59.3689	-5.61534		0.573333	70.8709	73.103	63.8647	43.627	6.84288	0.51765	6.3177	11.3932	5.08076	3.56643	4.9438	6.7063	2.36134	1.53167	0.74778	0.5294	0.84118	8.97632	0.16856	0.22554	-0.03983							0.573333	39.9044	101.084	108.859	26.9997	110.535	71.0435	71.0485	86.0647	35.8632	26.5383	28.1535	31.12	24.0523	68.5859	58.8818	25.083	21.0296
0.575	57.4287	-5.64994		0.575	73.8287	73.3448	68.5199	52.0287	11.1618	1.05367	10.3381	16.9367	8.67363	6.30561	8.35829	10.8025	4.43722	3.069	1.65157	1.23006	1.86596	13.8402	0.47088	0.59675	0.00274							0.575	47.8345	112.995	119.701	30.4673	122.219	84.3162	81.5494	97.1778	43.8711	31.3826	33.7642	37.5742	26.657	79.8766	70.2138	28.7135	23.3908
0.576667	55.6488	-5.68611		0.576667	73.8887	70.9428	70.4368	58.8212	16.7351	2.09382	15.5571	23.3378	13.5497	10.2165	12.9552	16.0133	7.55113	5.54166	3.25135	2.53059	3.66016	19.7176	1.09697	1.34521	0.09356							0.576667	56.9565	122.036	127.219	35.8108	130.645	97.0199	90.7801	106.031	53.5771	37.996	41.1829	45.8693	30.6632	90.2342	81.5587	33.9765	27.076
0.578333	54.0163	-5.72505		0.578333	71.3009	66.3596	69.6547	63.395	23.2448	3.90675	21.6929	30.0499	19.5271	15.2517	18.5513	22.0265	11.7538	9.10272	5.77466	4.67471	6.45405	26.2031	2.26509	2.69783	0.2953							0.578333	66.553	127.474	130.882	43.2501	135.194	107.941	97.8904	111.871	64.3295	46.2421	50.1425	55.6167	36.2683	98.7142	91.8925	40.9346	32.3
0.58	52.5165	-5.76731		0.58	66.5444	60.1911	66.4882	65.4439	30.1478	6.72414	28.246	36.4198	26.1777	21.1308	24.7387	28.3351	16.8956	13.7316	9.34424	7.83766	10.36	32.7398	4.20821	4.87793	0.72716							0.58	75.7474	129.021	130.612	52.6622	135.718	116.088	102.303	114.322	75.2125	55.6671	60.054	66.1104	43.4418	104.599	100.281	49.3701	39.0745
0.581667	51.1332	-5.81296		0.581667	60.2259	53.0705	61.4393	64.9721	36.7768	10.6449	34.5912	41.8144	32.8976	27.3724	30.9531	34.332	22.6256	19.1969	13.908	12.0495	15.3046	38.7193	7.10065	8.02876	1.57107							0.581667	83.6659	126.816	126.73	63.5324	132.487	120.831	103.773	113.398	85.2095	65.5477	70.0905	76.4379	51.8746	107.488	106.024	58.7763	47.1514
0.583333	49.8501	-5.86172		0.583333	52.9839	45.5913	55.1012	62.2461	42.4701	15.5645	40.0988	45.7326	39.0234	33.3828	36.582	39.4261	28.4457	25.077	19.2129	17.1489	21.0066	43.5879	10.9827	12.1434	3.04723							0.583333	89.5885	121.339	119.853	75.011	126.093	121.956	102.382	109.443	93.3845	75.0101	79.3309	85.6405	60.9977	107.321	108.741	68.4198	56.0258
0.585	48.6506	-5.91312		0.585	45.413	38.2548	48.0734	57.7165	46.6916	21.16	44.2493	47.8768	43.9577	38.57	41.0802	43.1472	33.8026	30.8334	24.834	22.7868	27.0106	46.9349	15.7135	17.0296	5.35758							0.585	93.0524	113.299	110.769	86.0615	117.322	119.64	98.4811	103.034	99.0323	83.1834	86.9219	92.8788	70.0662	104.342	108.389	77.4598	65.0035
0.586667	47.5183	-5.96652		0.586667	38.0117	31.442	40.8963	51.9289	49.1092	26.94	46.7111	48.1746	47.2681	42.4499	44.0583	45.2123	38.1892	35.9116	30.2505	28.4795	32.7666	48.5429	20.9718	22.3248	8.61412							0.586667	93.8925	103.509	100.32	95.6495	107.025	114.369	92.6005	94.8806	101.768	89.3456	92.2142	97.5597	78.2837	99.0232	105.229	85.0884	73.3109
0.588333	46.437	-6.0212		0.588333	31.1572	25.4071	34.0098	45.4433	49.6233	32.3389	47.3707	46.7568	48.7398	44.7178	45.329	45.5478	41.2278	39.8408	34.9434	33.6959	37.7304	48.3979	26.3054	27.5564	12.7792							0.588333	92.225	92.7837	89.2997	102.92	96.0187	106.821	85.3588	85.7149	101.543	93.0258	94.8448	99.4025	84.9341	91.9725	99.7461	90.6588	80.2214
0.59	45.3907	-6.07649		0.59	25.0987	20.2863	27.7346	38.7708	48.3483	36.8264	46.3189	43.9077	48.3806	45.275	44.9091	44.2701	42.7178	42.3056	38.4863	37.9524	41.4566	46.6635	31.2133	32.2296	17.6412							0.59	88.3889	81.854	78.3884	107.322	85.0065	97.7601	77.3769	76.2151	98.6085	94.0483	94.7571	98.4416	89.4886	83.8405	92.5561	93.7704	85.1652
0.591667	44.3634	-6.13176		0.591667	19.968	16.1171	22.2717	32.3328	45.5629	39.9989	43.8067	40.0026	46.3857	44.2149	42.9866	41.6405	42.6437	43.1785	40.6072	40.8905	43.6634	43.6334	35.2373	35.915	22.8352							0.591667	82.8681	71.3178	68.1138	108.655	74.5401	87.9334	69.2135	66.9481	93.4333	92.519	92.1666	94.9771	91.6675	75.2444	84.3147	94.3018	87.8021
0.593333	43.3396	-6.1865		0.593333	15.798	12.8612	17.7143	26.4408	41.6469	41.6326	40.1859	35.4473	43.0819	41.7802	39.8679	38.0075	41.1517	42.514	41.2136	42.3212	44.2569	39.6742	38.0364	38.3151	27.904							0.593333	76.2101	61.6144	58.8388	107.053	65.0045	77.9992	61.3235	58.3407	86.6127	88.7704	87.4922	89.4963	91.4515	66.7128	75.6402	92.3921	88.0462
0.595	42.3046	-6.24022		0.595	12.547	10.4285	14.0688	21.294	37.0177	41.6954	35.8493	30.6276	38.8644	38.3068	35.9203	33.7507	38.5049	40.5142	40.381	42.2327	43.3207	35.1709	39.4289	39.2966	32.3793							0.595	68.956	53.0241	50.7705	102.91	56.6259	68.4836	54.0391	50.6725	78.7779	83.2843	81.2713	82.5843	89.05	58.6555	67.0598	88.3874	86.0467
0.596667	41.2447	-6.29251		0.596667	10.1222	8.69921	11.2767	16.9899	32.0769	40.3224	31.1795	25.8743	34.1384	34.1675	31.5187	29.2327	35.0315	37.4786	38.3184	40.7677	41.078	30.4824	39.4005	38.8895	35.8623							0.596667	61.5876	45.6826	43.9817	96.7923	49.4939	59.7623	47.5696	44.0877	70.5228	76.6107	74.0787	74.8419	84.841	51.3538	58.979	82.7668	82.1372
0.598333	40.1482	-6.3429		0.598333	8.40173	7.54176	9.23756	13.5414	27.1723	37.7711	26.5113	21.4432	29.2746	29.7239	27.0042	24.7656	31.0755	33.7514	35.3191	38.1814	37.8414	25.9104	38.0823	37.2586	38.0815							0.598333	54.4942	39.6073	38.4406	89.3366	43.5911	52.0646	42.014	38.6167	62.3528	69.2961	66.4591	66.8206	79.2996	44.9671	51.6733	76.0666	76.7683
0.6	39.0067	-6.39092		0.6	7.25283	6.82656	7.82908	10.8985	22.5756	34.3678	22.1093	17.5086	24.5794	25.2916	22.658	20.5919	26.9573	29.6746	31.7118	34.7918	33.9603	21.6838	35.7113	34.6614	38.9216							0.6	47.9583	34.7264	34.0412	81.1696	38.8242	45.4905	37.3817	34.2039	54.6574	61.8293	58.8796	58.9793	72.9286	39.5507	45.2958	68.8135	70.439
0.601667	37.8149	-6.43598		0.601667	6.54528	6.43544	6.92277	8.96948	18.4748	30.4567	18.1597	14.1674	20.2803	21.1194	18.6878	16.8779	22.9456	25.5526	27.8175	30.9323	29.776	17.9543	32.5834	31.4007	38.4196							0.601667	42.1567	30.9092	30.6329	72.8456	35.0535	40.0373	33.616	30.7356	47.7017	54.6075	51.7032	51.663	66.2015	35.0795	39.8958	61.4743	63.6355
0.603333	36.5718	-6.47732		0.603333	6.16081	6.26712	6.3959	7.63981	14.9771	26.3597	14.7718	11.4503	16.5236	17.3816	15.226	13.7171	19.2435	21.63	23.9177	26.9133	25.5877	14.8021	29.0094	27.7828	36.7394							0.603333	37.1716	27.9931	28.0455	64.8099	32.1182	35.6277	30.6177	28.0666	41.6341	47.9216	45.1815	45.0988	59.5226	31.4722	35.4425	54.4248	56.7866
0.605	35.2802	-6.51385		0.605	5.99838	6.23944	6.13926	6.78812	12.1199	22.349	11.9883	9.3358	13.3813	14.1799	12.3368	11.1403	15.9851	18.0824	20.2355	22.9959	21.6327	12.2469	25.279	24.0845	34.1308							0.605	33.0092	25.8056	26.1081	57.3837	29.8552	32.138	28.2655	26.0408	36.5041	41.9561	39.4594	39.4057	53.2044	28.6144	31.8508	47.9365	50.2356
0.606667	33.9469	-6.54396		0.606667	5.97623	6.2893	6.06132	6.29768	9.88566	18.6318	9.79828	7.76658	10.8639	11.5529	10.0278	9.12941	13.2398	15.0167	16.9278	19.3775	18.0781	10.2618	21.6361	20.5322	30.8868							0.606667	29.619	24.1813	24.6632	50.767	28.1133	29.4214	26.4331	24.5082	32.2848	36.8012	34.5915	34.6131	47.4621	26.3781	29.0041	42.178	44.2286
0.608333	32.5814	-6.56532		0.608333	6.03141	6.37096	6.08953	6.06418	8.21807	15.3465	8.15255	6.66354	8.93522	9.48909	8.2641	7.63145	11.0231	12.4787	14.0871	16.1884	15.0224	8.78811	18.2656	17.2916	27.3038							0.608333	26.914	22.9726	23.5754	45.0531	26.7609	27.3273	25.0005	23.3354	28.8961	32.4699	30.561	30.6823	42.4185	24.6358	26.7731	37.2263	38.916
0.61	31.1957	-6.57479		0.61	6.11803	6.45339	6.16948	5.99991	7.03739	12.5671	6.97783	5.9385	7.52819	7.94037	6.98258	6.57276	9.30905	10.4649	11.7492	13.497	12.5041	7.74877	15.29	14.4671	23.6507							0.61	24.7882	22.0568	22.7346	40.2499	25.6903	25.7142	23.8624	22.4117	26.2274	28.9183	27.3017	27.5292	38.1176	23.271	25.031	33.0845	34.3638
0.611667	29.8032	-6.56839		0.611667	6.20483	6.51734	6.26277	6.0352	6.25353	10.3131	6.18937	5.50365	6.5587	6.83645	6.10473	5.87061	8.04359	8.93579	9.90454	11.3188	10.514	7.05989	12.7739	12.1078	20.1476							0.611667	23.1308	21.3372	22.057	36.3027	24.818	24.4586	22.932	21.6509	24.155	26.0654	24.7174	25.0446	34.5427	22.184	23.662	29.7018	30.57
0.613333	28.4172	-6.54142		0.613333	6.27259	6.55244	6.34426	6.11771	5.77621	8.56162	5.70102	5.27833	5.93724	6.09647	5.54712	5.44244	7.15679	7.8288	8.51151	9.62926	9.00855	6.6393	10.7331	10.2172	16.9558							0.613333	21.8364	20.7433	21.4832	33.1173	24.0829	23.4589	22.1421	20.9903	22.5569	23.8102	22.6984	23.1102	31.634	21.2944	22.5678	26.9922	27.483
0.615	27.0507	-6.48868		0.615	6.31124	6.55458	6.39929	6.21052	5.52209	7.26102	5.43247	5.19311	5.57757	5.63857	5.22945	5.21237	6.573	7.06997	7.50825	8.37626	7.92284	6.41243	9.14597	8.76519	14.1764							0.615	20.8117	20.2271	20.9743	30.5789	23.4437	22.6361	21.4437	20.388	21.3218	22.0456	21.1341	21.611	29.3061	20.541	21.6693	24.8524	25.0198
0.616667	25.7153	-6.40478		0.616667	6.31717	6.52383	6.42094	6.28959	5.41915	6.3429	5.31386	5.19176	5.40241	5.38653	5.07989	5.11518	6.21852	6.58304	6.82357	7.49193	7.18198	6.31576	7.96526	7.69913	11.8562							0.616667	19.9796	19.7595	20.5084	28.5675	22.8745	21.933	20.804	19.8189	20.355	20.669	19.9223	20.4438	27.4619	19.8802	20.9061	23.1745	23.0817
0.618333	24.4208	-6.28465		0.618333	6.29092	6.46271	6.40761	6.34094	5.40865	5.73227	5.28796	5.23137	5.3467	5.27399	5.0381	5.09803	6.02695	6.29629	6.38538	6.90267	6.70976	6.29797	7.12905	6.95479	9.99742							0.618333	19.2793	19.3258	20.0758	26.9691	22.3613	21.3109	20.2031	19.2706	19.58	19.5886	18.9741	19.5208	26.0035	19.2831	20.2354	21.8568	21.567
0.62	23.1752	-6.12406		0.62	6.23533	6.37507	6.36096	6.3581	5.44541	5.35553	5.31053	5.28123	5.35866	5.24654	5.05639	5.12053	5.94209	6.14693	6.12673	6.53681	6.43497	6.31976	6.56978	6.46463	8.56934							0.62	18.6665	18.9211	19.6745	25.6826	21.8976	20.7465	19.6304	18.7398	18.9383	18.7275	18.2167	18.7724	24.8404	18.7324	19.6287	20.8091	20.38
0.621667	21.9849	-5.92017		0.621667	6.15437	6.26522	6.28447	6.33978	5.49682	5.14587	5.34934	5.32108	5.39957	5.2622	5.0993	5.15382	5.91909	6.08327	5.98969	6.32972	6.2955	6.35262	6.22116	6.16415	7.51985							0.621667	18.1107	18.5466	19.3074	24.6236	21.4811	20.2278	19.0818	18.229	18.3876	18.0243	17.5937	18.1456	23.8938	18.2192	19.0686	19.957	19.4366
0.623333	20.8542	-5.67189		0.623333	6.0522	6.13731	6.18238	6.28792	5.54107	5.04654	5.38256	5.3391	5.44244	5.29068	5.14229	5.17875	5.92408	6.06524	5.92707	6.22675	6.24027	6.37722	6.02305	5.99615	6.7855							0.623333	17.5931	18.2064	18.9781	23.7254	21.1111	19.7507	18.5572	17.7437	17.899	17.4323	17.0636	17.6028	23.0992	17.7407	18.5462	19.2419	18.6674
0.625	19.7857	-5.38019		0.625	5.93266	5.99504	6.05902	6.20635	5.56496	5.01212	5.39683	5.32979	5.47014	5.31185	5.16992	5.18399	5.93313	6.06354	5.90269	6.18425	6.22963	6.38162	5.92427	5.91298	6.29987							0.625	17.1034	17.9049	18.6899	22.9379	20.7865	19.3158	18.0584	17.2904	17.4545	16.9179	16.5976	17.1188	22.4067	17.2975	18.0581	18.6204	18.0183
0.626667	18.7803	-5.04825		0.626667	5.79911	5.84145	5.91836	6.09966	5.56186	5.00854	5.38532	5.29217	5.47327	5.31378	5.17374	5.16412	5.9307	6.05828	5.89043	6.16936	6.2347	6.35953	5.8838	5.87718	5.99967							0.626667	16.6378	17.6451	18.4438	22.2254	20.5048	18.9256	17.5881	16.8751	17.0437	16.4581	16.1771	16.6783	21.7799	16.8921	17.6046	18.0626	17.4494
0.628333	17.8372	-4.68142		0.628333	5.65429	5.67897	5.76386	5.97248	5.52979	5.01201	5.34599	5.22818	5.44809	5.29068	5.15048	5.1179	5.90786	6.03718	5.87281	6.15893	6.23582	6.30879	5.87063	5.86097	5.82887							0.628333	16.1959	17.4279	18.2381	21.5641	20.261	18.583	17.1488	16.5027	16.662	16.0382	15.7911	16.2731	21.194	16.5275	17.1878	17.5492	16.9335
0.63	16.9543	-4.28691		0.63	5.50039	5.50947	5.59843	5.82909	5.46988	5.00741	5.28013	5.14127	5.39469	5.24115	5.10036	5.04678	5.86069	5.99394	5.83933	6.13802	6.22097	6.22998	5.86279	5.84516	5.74092							0.63	15.7791	17.2513	18.0687	20.9395	20.0483	18.2891	16.7426	16.1759	16.3079	15.6497	15.434	15.8994	20.6336	16.206	16.8104	17.0691	16.4528
0.631667	16.1279	-3.87337		0.631667	5.33906	5.33439	5.42455	5.67324	5.38511	4.98636	5.19107	5.03552	5.31551	5.16663	5.02583	4.95386	5.78871	5.92656	5.78469	6.09811	6.18387	6.12549	5.84586	5.8177	5.69951							0.631667	15.3893	17.1105	17.9287	20.344	19.8578	18.0431	16.3705	15.8958	15.9822	15.2882	15.1039	15.5568	20.09	15.9283	16.4744	16.617	15.9975
0.633333	15.3537	-3.45038		0.633333	5.17155	5.15501	5.24428	5.50816	5.27932	4.94531	5.08305	4.915	5.21418	5.0702	4.93058	4.84297	5.69367	5.83598	5.70738	6.03542	6.12231	5.99876	5.81149	5.77211	5.6781							0.633333	15.0277	16.9987	17.8097	19.7742	19.6798	17.8412	16.033	15.6609	15.6862	14.952	14.8005	15.246	19.5599	15.6934	16.1806	16.1917	15.563
0.635	14.6267	-3.02769		0.635	4.99902	4.97244	5.05947	5.33658	5.15652	4.88394	4.96051	4.78345	5.09476	4.95563	4.81873	4.71813	5.57857	5.72487	5.6084	5.94944	6.03679	5.85362	5.75586	5.70595	5.65865							0.635	14.6949	16.9074	17.7021	19.2296	19.504	17.6772	15.7299	15.468	15.4214	14.641	14.5252	14.968	19.0433	15.4985	15.9283	15.7941	15.1481
0.636667	13.9417	-2.6147		0.636667	4.82257	4.78776	4.87172	5.16071	5.02049	4.80382	4.82748	4.64404	4.96118	4.82682	4.69425	4.58302	5.44696	5.59676	5.4902	5.84177	5.92942	5.69383	5.67841	5.61954	5.62988							0.636667	14.3901	16.827	17.5961	18.711	19.3208	17.5429	15.4607	15.3119	15.1886	14.3559	14.279	14.7237	18.5419	15.3387	15.7146	15.4264	14.7539
0.638333	13.2939	-2.21981		0.638333	4.64332	4.6019	4.68256	4.98225	4.87458	4.70758	4.68731	4.49936	4.81701	4.6874	4.56059	4.44078	5.30247	5.45533	5.35598	5.71525	5.80318	5.52285	5.58061	5.51488	5.58567							0.638333	14.1122	16.7483	17.4823	18.22	19.1213	17.4286	15.2247	15.1863	14.9876	14.0979	14.0633	14.513	18.0585	15.2072	15.535	15.0908	14.3827
0.64	12.6791	-1.84999		0.64	4.46241	4.41571	4.49326	4.80246	4.72161	4.59819	4.54256	4.3514	4.66533	4.54055	4.42061	4.29389	5.14848	5.30397	5.20903	5.57323	5.66137	5.34375	5.46506	5.39479	5.52351							0.64	13.8595	16.662	17.3527	17.7578	18.8987	17.3241	15.021	15.0838	14.8168	13.8677	13.878	14.3344	17.5959	15.0964	15.3835	14.7891	14.0368
0.641667	12.0931	-1.5104		0.641667	4.28086	4.22995	4.30493	4.62229	4.56387	4.47853	4.39509	4.20153	4.50866	4.3889	4.27655	4.14428	4.98802	5.14559	5.05242	5.41918	5.50739	5.15919	5.33481	5.26239	5.44336							0.641667	13.63	16.56	17.2008	17.3258	18.6479	17.2193	14.8482	14.9967	14.6736	13.6658	13.7222	14.1852	17.1565	14.998	15.2531	14.522	13.7187
0.643333	11.5329	-1.20396		0.643333	4.0996	4.04523	4.11841	4.44242	4.40311	4.35105	4.24619	4.05067	4.34906	4.23445	4.13015	3.99331	4.82359	4.98258	4.88884	5.25635	5.34446	4.97141	5.19298	5.12065	5.34661							0.643333	13.4215	16.4358	17.0217	16.9252	18.3661	17.1052	14.7048	14.9175	14.5539	13.4918	13.5936	14.0616	16.7416	14.9034	15.1359	14.289	13.43
0.645	10.9956	-0.93067		0.645	3.91932	3.86207	3.93433	4.2634	4.24071	4.21769	4.09662	3.89939	4.18802	4.07871	3.98272	3.84198	4.65713	4.81674	4.72062	5.08764	5.17548	4.78224	5.04252	4.97221	5.23549							0.645	13.2322	16.2842	16.8125	16.5569	18.0524	16.9738	14.5887	14.8388	14.4527	13.3444	13.4882	13.9586	16.3521	14.805	15.0244	14.0886	13.1715
0.646667	10.4791	-0.68681		0.646667	3.74059	3.68101	3.75312	4.08571	4.07773	4.07991	3.94667	3.74807	4.02669	3.92275	3.8352	3.69096	4.49	4.6494	4.54982	4.91542	5.00291	4.59316	4.886	4.81923	5.11253							0.646667	13.061	16.102	16.5719	16.2218	17.7084	16.819	14.497	14.7541	14.3641	13.2215	13.4013	13.8707	15.9878	14.696	14.9111	13.9177	12.9431
0.648333	9.98141	-0.46411		0.648333	3.56384	3.5026	3.575	3.90977	3.91499	3.93882	3.79643	3.59705	3.86584	3.76731	3.68827	3.54067	4.32321	4.48152	4.37816	4.74153	4.82868	4.40526	4.72552	4.66339	4.98016							0.648333	12.907	15.8879	16.3008	15.9206	17.3372	16.6364	14.426	14.6577	14.2818	13.1197	13.327	13.7916	15.6481	14.5709	14.7895	13.7722	12.7436
0.65	9.50092	-0.24925		0.65	3.38953	3.32734	3.40004	3.73598	3.75312	3.79531	3.64589	3.44669	3.70605	3.61294	3.54218	3.39137	4.1574	4.31377	4.20706	4.5674	4.65426	4.21931	4.5627	4.50595	4.84054							0.65	12.7706	15.6421	16.0012	15.6542	16.9434	16.4238	14.3716	14.5452	14.1996	13.0348	13.259	13.715	15.3322	14.4257	14.6542	13.6472	12.5705
0.651667	9.03624	-0.02425		0.651667	3.21799	3.15568	3.22829	3.5646	3.59258	3.65013	3.49515	3.29738	3.5477	3.46003	3.39696	3.24317	3.993	4.14671	4.03759	4.39408	4.48072	4.03581	4.39873	4.34782	4.6954							0.651667	12.6524	15.3666	15.6764	15.4231	16.5327	16.1806	14.3287	14.4131	14.1112	12.962	13.1905	13.6348	15.0387	14.2583	14.5012	13.5373	12.4207
0.653333	8.5861	0.23158		0.653333	3.04941	2.98789	3.05973	3.39579	3.43376	3.50397	3.34442	3.14957	3.39106	3.30888	3.25245	3.09609	3.83028	3.98072	3.87054	4.22237	4.30888	3.8551	4.23458	4.1897	4.54618							0.653333	12.5538	15.0648	15.3305	15.2277	16.1107	15.9082	14.2919	14.2594	14.0115	12.896	13.1155	13.5452	14.7665	14.068	14.3278	13.4369	12.2904
0.655	8.14942	0.53794		0.655	2.88384	2.82409	2.89434	3.22961	3.27693	3.35745	3.19399	3.00368	3.23641	3.15971	3.10854	2.95014	3.66937	3.81618	3.70642	4.05282	4.13928	3.67742	4.07106	4.03208	4.39404							0.655	12.476	14.7406	14.968	15.0679	15.6831	15.6095	14.2557	14.0832	13.896	12.8314	13.0284	13.4414	14.5147	13.8554	14.133	13.3405	12.1754
0.656667	7.72525	0.90843		0.656667	2.72121	2.66425	2.73206	3.06607	3.12229	3.21113	3.04423	2.86004	3.08397	3.01271	2.96526	2.80548	3.51031	3.65346	3.5455	3.88577	3.97218	3.50295	3.90882	3.8753	4.24003							0.656667	12.4203	14.3985	14.5937	14.943	15.2551	15.2884	14.2144	13.8848	13.7615	12.7627	12.9249	13.3196	14.2825	13.6223	13.9168	13.243	12.0713
0.658333	7.31265	1.34564		0.658333	2.56149	2.50821	2.57277	2.90521	2.96993	3.06549	2.89562	2.71881	2.93393	2.86801	2.82276	2.66238	3.35306	3.49292	3.38786	3.72138	3.80763	3.33185	3.74836	3.71966	4.08503							0.658333	12.3871	14.0435	14.2123	14.8512	14.8308	14.9493	14.1627	13.6653	13.606	12.6849	12.8018	13.1776	14.0698	13.3711	13.6808	13.1397	11.9736
0.66	6.91075	1.83815		0.66	2.40468	2.35576	2.41643	2.74716	2.81995	2.9209	2.74867	2.58008	2.78647	2.72572	2.68126	2.52122	3.19759	3.33491	3.23343	3.55969	3.64551	3.16417	3.59007	3.56546	3.92974							0.66	12.3756	13.6801	13.8283	14.7893	14.4137	14.5971	14.0959	13.4267	13.4287	12.5938	12.6574	13.0143	13.8765	13.1048	13.427	13.0269	11.8781
0.661667	6.51866	2.36099		0.661667	2.25081	2.20675	2.26307	2.59204	2.67245	2.77762	2.60382	2.44383	2.64168	2.5859	2.54103	2.38229	3.04393	3.17971	3.08201	3.40068	3.48562	2.99998	3.43421	3.41301	3.77471							0.661667	12.3841	13.3128	13.4456	14.753	14.0065	14.2363	14.0104	13.1713	13.23	12.4862	12.4913	12.8299	13.7027	12.8267	13.1586	12.9016	11.7809
0.663333	6.13556	2.87931		0.663333	2.10002	2.06112	2.11293	2.43998	2.52764	2.63588	2.46138	2.31006	2.49963	2.44858	2.40234	2.24575	2.8922	3.02748	2.93336	3.24427	3.3278	2.8393	3.28092	3.2626	3.62038							0.663333	12.4091	12.9459	13.068	14.7364	13.6112	13.8714	13.9033	12.9018	13.0114	12.36	12.3042	12.6258	13.5488	12.5401	12.8788	12.7617	11.6785
0.665	5.76063	3.35437		0.665	1.9525	1.91886	1.96635	2.29116	2.38577	2.49591	2.32158	2.17872	2.36034	2.31376	2.26554	2.11168	2.74253	2.8783	2.78726	3.09039	3.17195	2.6821	3.13022	3.11453	3.46709							0.665	12.4464	12.583	12.6992	14.7325	13.2294	13.5064	13.7733	12.6212	12.7752	12.2146	12.098	12.404	13.4149	12.2484	12.5911	12.6062	11.5681
0.666667	5.39307	3.75011		0.666667	1.80863	1.7802	1.82378	2.14569	2.24707	2.35789	2.18457	2.04972	2.22378	2.18137	2.13092	1.98014	2.59509	2.73211	2.64354	2.93899	3.01801	2.52845	2.98208	2.96901	3.31514							0.666667	12.4903	12.2277	12.3428	14.7335	12.8628	13.1448	13.6199	12.3328	12.5241	12.0504	11.8751	12.1673	13.3009	11.9548	12.2992	12.435	11.4475
0.668333	5.03217	4.03857		0.668333	1.6691	1.64571	1.68584	2.00371	2.11163	2.22199	2.05048	1.92297	2.08987	2.05134	1.99871	1.85123	2.45005	2.58887	2.50211	2.79005	2.86601	2.37847	2.83648	2.82625	3.16483							0.668333	12.5347	11.8838	12.0035	14.7315	12.514	12.7897	13.4439	12.0397	12.2614	11.8688	11.6388	11.9188	13.2063	11.6622	12.0062	12.249	11.3154
0.67	4.67724	4.20331		0.67	1.53524	1.5168	1.55353	1.86549	1.97951	2.08838	1.91942	1.79842	1.95856	1.92369	1.8691	1.72513	2.30755	2.44854	2.36298	2.64355	2.71605	2.23229	2.69345	2.6864	3.0164							0.67	12.5733	11.5552	11.6875	14.7188	12.188	12.4444	13.2468	11.7455	11.9906	11.6718	11.3924	11.6619	13.1304	11.3735	11.7153	12.0496	11.1714
0.671667	4.32775	4.24039		0.671667	1.40944	1.39606	1.42878	1.73179	1.85073	1.95723	1.79143	1.67606	1.82982	1.79852	1.74222	1.60207	2.16772	2.31114	2.22626	2.49949	2.56833	2.09	2.55314	2.54954	2.87002							0.671667	12.6001	11.2471	11.4046	14.6886	11.8944	12.1131	13.0307	11.4538	11.7151	11.4619	11.1392	11.4	13.0715	11.0912	11.4296	11.8391	11.0156
0.673333	3.98319	4.15735		0.673333	1.29531	1.28726	1.31477	1.60426	1.72528	1.82878	1.66655	1.55595	1.70367	1.67594	1.61823	1.48226	2.03068	2.17668	2.09217	2.3579	2.42308	1.95165	2.41566	2.41565	2.72581							0.673333	12.6097	10.9674	11.1694	14.6356	11.6488	11.802	12.7984	11.1691	11.4383	11.242	10.8825	11.1363	13.0277	10.8181	11.1521	11.6202	10.8491
0.675	3.64321	3.97079		0.675	1.19735	1.19483	1.21587	1.48576	1.60319	1.70327	1.54478	1.43823	1.58022	1.55605	1.49729	1.36588	1.89659	2.04522	1.96099	2.21892	2.28059	1.8173	2.2811	2.28468	2.5839							0.675	12.5983	10.7272	11.0016	14.556	11.4733	11.522	12.5531	10.8978	11.1637	11.015	10.6254	10.874	12.9963	10.5578	10.8865	11.396	10.6735
0.676667	3.30755	3.70312		0.676667	1.11986	1.12255	1.13661	1.38033	1.48456	1.58094	1.42622	1.32312	1.45965	1.43891	1.37956	1.25302	1.76564	1.91679	1.83307	2.08279	2.1411	1.68703	2.14947	2.15651	2.44436							0.676667	12.5631	10.5427	10.9238	14.4481	11.3942	11.2893	12.298	10.6492	10.895	10.784	10.371	10.6163	12.9739	10.3152	10.6379	11.1699	10.4906
0.678333	2.97601	3.37934		0.678333	1.06529	1.07201	1.08006	1.29239	1.36964	1.46201	1.31105	1.21096	1.34227	1.3246	1.26521	1.14381	1.63816	1.79148	1.70866	1.94984	2.00488	1.56111	2.02077	2.03096	2.30732							0.678333	12.5032	10.4329	10.9568	14.3119	11.436	11.1263	12.0367	10.4367	10.6366	10.5522	10.1222	10.367	12.9567	10.0974	10.4138	10.9453	10.3028
0.68	2.64836	3.02421		0.68	1.03283	1.04137	1.04623	1.22532	1.25902	1.34671	1.19958	1.10235	1.22866	1.21335	1.1545	1.03862	1.51453	1.66942	1.58801	1.82043	1.87222	1.44002	1.89497	1.90792	2.1729							0.68	12.4192	10.4175	11.1133	14.1493	11.6147	11.0579	11.7724	10.278	10.3946	10.3233	9.88241	10.1308	12.9409	9.91519	10.2259	10.7262	10.1126
0.681667	2.32434	2.66001		0.681667	1.0177	1.02512	1.03118	1.17989	1.15396	1.23536	1.09243	0.99833	1.11985	1.10559	1.04785	0.93842	1.3952	1.55078	1.47133	1.69493	1.74342	1.32456	1.77211	1.78728	2.04124							0.681667	12.3134	10.5107	11.3929	13.9629	11.9311	11.1067	11.5086	10.1921	10.1776	10.1015	9.65599	9.91429	12.9224	9.78265	10.09	10.5162	9.92297
0.683333	2.00366	2.30518		0.683333	1.01171	1.01487	1.02732	1.15327	1.05656	1.12855	0.99081	0.90065	1.01749	1.00217	0.94603	0.84514	1.28075	1.43584	1.35893	1.57378	1.61885	1.21592	1.65229	1.66904	1.91246							0.683333	12.1897	10.7166	11.7789	13.7563	12.3678	11.2854	11.2488	10.196	9.99726	9.89208	9.44881	9.72697	12.8978	9.71643	10.0259	10.3193	9.73714
0.685	1.68613	1.97357		0.685	1.00474	1.00097	1.02467	1.13896	0.96992	1.02744	0.89676	0.81205	0.92413	0.9044	0.8504	0.76179	1.17193	1.32502	1.25132	1.45744	1.49894	1.11569	1.53568	1.55335	1.7866							0.685	12.0544	11.025	12.2401	13.5335	12.8915	11.5915	10.9966	10.2996	9.86774	9.70249	9.26908	9.58178	12.8638	9.73275	10.0534	10.1396	9.55858
0.686667	1.37178	1.67444		0.686667	0.98674	0.97435	1.01283	1.12787	0.8978	0.93404	0.81332	0.73613	0.8432	0.81434	0.76322	0.6924	1.0697	1.21904	1.14926	1.34658	1.38429	1.02574	1.42257	1.44055	1.66376							0.686667	11.9162	11.411	12.7359	13.2983	13.4581	12.0051	10.7564	10.5005	9.80418	9.54272	9.12776	9.49457	12.818	9.84317	10.1875	9.98164	9.39109
0.688333	1.06072	1.41275		0.688333	0.94958	0.92816	0.98292	1.11008	0.84365	0.85139	0.74408	0.67682	0.77851	0.73483	0.68777	0.64113	0.97531	1.11881	1.05373	1.24199	1.27562	0.94797	1.31345	1.33126	1.54405							0.688333	11.7874	11.8383	13.2243	13.0542	14.0227	12.491	10.533	10.7826	9.81921	9.42564	9.03795	9.48179	12.7588	10.0501	10.4329	9.85047	9.23887
0.69	0.75314	1.1899		0.69	0.88824	0.85873	0.92907	1.07668	0.80936	0.78338	0.69248	0.63721	0.73325	0.66926	0.62786	0.611	0.89032	1.0255	0.96602	1.14461	1.17379	0.88394	1.20906	1.2263	1.42771							0.69	11.6842	12.2651	13.67	12.8043	14.5481	13.0045	10.3319	11.1173	9.91903	9.36611	9.01308	9.55676	12.6857	10.3439	10.7797	9.75182	9.10652
0.691667	0.4493	1.00448		0.691667	0.80141	0.76593	0.84917	1.02141	0.79404	0.73394	0.66059	0.61824	0.7087	0.6208	0.58684	0.60252	0.81656	0.94053	0.88772	1.05545	1.07974	0.83447	1.11041	1.1268	1.31512							0.691667	11.6251	12.6512	14.0518	12.551	15.0137	13.5	10.1588	11.4669	10.1001	9.3785	9.06383	9.7252	12.5988	10.7022	11.2029	9.69208	8.99919
0.693333	0.1495	0.8532		0.693333	0.69134	0.65284	0.7449	0.94151	0.79354	0.7058	0.64802	0.61775	0.70311	0.59145	0.5663	0.61281	0.7559	0.86551	0.82053	0.97556	0.99448	0.79922	1.01884	1.03411	1.20689							0.693333	11.6288	12.9647	14.3686	12.2961	15.4209	13.9401	10.0191	11.7913	10.3481	9.47324	9.1946	9.98188	12.4991	11.0927	11.6652	9.67792	8.92247
0.695	-0.14593	0.73158		0.695	0.56323	0.52504	0.62114	0.83787	0.80089	0.69907	0.6514	0.63041	0.71154	0.58087	0.565	0.63563	0.70967	0.80197	0.76602	0.90595	0.91909	0.77642	0.93588	0.94973	1.1039							0.695	11.7093	13.1881	14.6421	12.0412	15.7965	14.3026	9.91675	12.0538	10.6384	9.65315	9.40077	10.3095	12.3883	11.4777	12.1226	9.71555	8.88232
0.696667	-0.43665	0.6347		0.696667	0.42437	0.38983	0.48514	0.71461	0.80757	0.71048	0.66462	0.64847	0.72652	0.58594	0.57854	0.66245	0.67811	0.751	0.72512	0.84748	0.85451	0.76281	0.8631	0.87514	1.00737							0.696667	11.8719	13.3217	14.9195	11.7874	16.1929	14.5864	9.85265	12.2264	10.9407	9.91106	9.66796	10.6803	12.269	11.8203	12.5318	9.80938	8.88464
0.698333	-0.72228	0.55761		0.698333	0.28331	0.25548	0.34552	0.57827	0.80515	0.73348	0.67994	0.66328	0.73941	0.60097	0.59988	0.68403	0.65988	0.71272	0.69755	0.8006	0.80136	0.754	0.80193	0.81168	0.91881							0.698333	12.1105	13.3866	15.2735	11.5359	16.6872	14.8153	9.82395	12.2942	11.223	10.2296	9.97348	11.0608	12.1444	12.0903	12.8571	9.96068	8.93451
0.7	-1.0025	0.49577		0.7	0.14918	0.1307	0.21152	0.43698	0.78699	0.75938	0.68948	0.6669	0.74219	0.61872	0.62063	0.69236	0.65188	0.68597	0.68146	0.7652	0.75969	0.74515	0.75333	0.76027	0.83996							0.7	12.407	13.4259	15.8043	11.2879	17.3798	15.0398	9.8234	12.2571	11.4575	10.5835	10.29	11.4171	12.0193	12.2691	13.0766	10.1662	9.03519
0.701667	-1.27704	0.44523		0.701667	0.03098	0.02397	0.09237	0.29952	0.7493	0.77901	0.68689	0.6537	0.72897	0.63188	0.63273	0.68216	0.64958	0.66817	0.6734	0.74034	0.72866	0.73179	0.71743	0.72116	0.7727							0.701667	12.7343	13.5065	16.6412	11.0448	18.3937	15.3382	9.83987	12.1312	11.625	10.9439	10.59	11.7206	11.8999	12.353	13.1861	10.4176	9.18694
0.703333	-1.54568	0.40264		0.703333	-0.06297	-0.05698	-0.00349	0.17463	0.69177	0.78456	0.66846	0.62135	0.69708	0.63456	0.63005	0.65183	0.64779	0.65559	0.6688	0.72417	0.70651	0.71053	0.69336	0.69372	0.7187							0.703333	13.0601	13.722	17.9451	10.8087	19.8732	15.8172	9.85964	11.9489	11.7177	11.2832	10.8512	11.9531	11.795	12.3558	13.202	10.7018	9.38622
0.705	-1.80821	0.36537		0.705	-0.12584	-0.10599	-0.06919	0.07022	0.61746	0.77096	0.63382	0.57117	0.64739	0.62337	0.6095	0.60356	0.6416	0.64402	0.66278	0.71404	0.69072	0.67965	0.67915	0.67632	0.67909							0.705	13.3531	14.1964	19.9084	10.5824	21.9821	16.6117	9.86833	11.7599	11.7414	11.5803	11.0599	12.1107	11.7173	12.3096	13.1628	11.0021	9.62552
0.706667	-2.06443	0.33149		0.706667	-0.15304	-0.11929	-0.1002	-0.00727	0.53229	0.73668	0.58584	0.50793	0.584	0.59798	0.57156	0.5429	0.62734	0.62958	0.65116	0.7068	0.67835	0.63938	0.67191	0.66645	0.65398							0.706667	13.5875	15.0878	22.7514	10.369	24.8988	17.8826	9.85284	11.6314	11.7161	11.8243	11.2141	12.2053	11.6834	12.2666	13.1305	11.3011	9.89387
0.708333	-2.31415	0.29971		0.708333	-0.14311	-0.09633	-0.09526	-0.05369	0.44403	0.68374	0.52999	0.43894	0.51333	0.56104	0.52015	0.47761	0.60326	0.60952	0.63128	0.69935	0.66656	0.59171	0.66826	0.66099	0.64224							0.708333	13.747	16.5899	26.7115	10.173	28.8058	19.8104	9.80301	11.6502	11.6761	12.0161	11.3251	12.2658	11.7139	12.3001	13.1921	11.5832	10.1783
0.71	-2.55708	0.26932		0.71	-0.09819	-0.04029	-0.05669	-0.0676	0.36117	0.61721	0.47314	0.37275	0.44286	0.51747	0.46193	0.4162	0.5698	0.5827	0.6024	0.68915	0.65301	0.54013	0.66483	0.65677	0.64132							0.71	13.8268	18.9296	32.0245	9.99927	33.8737	22.5842	9.71273	11.9248	11.6701	12.1701	11.4169	12.3389	11.8302	12.5058	13.4612	11.8372	10.4657
0.711667	-2.79286	0.24		0.711667	-0.02393	0.04221	0.00966	-0.05053	0.2915	0.54407	0.42215	0.31764	0.37987	0.47336	0.40505	0.3663	0.52941	0.54974	0.56573	0.67467	0.6363	0.48887	0.65883	0.65104	0.64749							0.711667	13.8342	22.3575	38.8999	9.85305	40.2405	26.3846	9.58048	12.5864	11.7628	12.3138	11.527	12.4898	12.0514	13.0041	14.079	12.0587	10.7451
0.713333	-3.02099	0.21175		0.713333	0.07108	0.14191	0.09531	-0.00688	0.24098	0.47194	0.38255	0.28012	0.33015	0.43459	0.35766	0.33331	0.48603	0.51279	0.52398	0.65549	0.61601	0.4422	0.64846	0.64197	0.65642							0.713333	13.7886	27.1315	47.4939	9.73899	47.9911	31.3621	9.40914	13.7892	12.0366	12.4884	11.7066	12.8044	12.3888	13.9408	15.2129	12.2524	11.0099
0.715	-3.24098	0.18477		0.715	0.17659	0.24819	0.19023	0.05665	0.21284	0.40768	0.35756	0.26381	0.29713	0.40569	0.3263	0.31952	0.44422	0.47506	0.48074	0.63219	0.59277	0.40367	0.63311	0.62879	0.66381							0.715	13.7219	33.4937	57.886	9.65999	57.1406	37.6155	9.20538	15.7063	12.5947	12.7511	12.0233	13.3912	12.8429	15.4857	17.0523	12.4333	11.2597
0.716667	-3.45234	0.15934		0.716667	0.28193	0.3505	0.28434	0.13203	0.20729	0.35634	0.34781	0.2689	0.28154	0.38905	0.31468	0.32394	0.40826	0.43998	0.43969	0.60607	0.56786	0.37549	0.61323	0.6118	0.66618							0.716667	13.6799	41.6434	70.0676	9.61598	67.6292	45.1744	8.97875	18.5223	13.5629	13.1791	12.5643	14.3833	13.4011	17.8285	19.7995	12.628	11.5021
0.718333	-3.65466	0.13571		0.718333	0.37745	0.43969	0.3687	0.21083	0.22158	0.32053	0.35146	0.29233	0.28153	0.38464	0.32305	0.34282	0.38126	0.4105	0.40386	0.57866	0.54288	0.35826	0.59006	0.59202	0.66147							0.718333	13.726	51.7131	83.9454	9.60319	79.3322	53.9919	8.74065	22.4213	15.0905	13.8745	13.4418	15.9383	14.0387	21.1702	23.6565	12.8758	11.7545
0.72	-3.84747	0.11404		0.72	0.45546	0.50883	0.43639	0.28523	0.25067	0.30032	0.3648	0.32852	0.29322	0.39027	0.34836	0.37053	0.36458	0.38843	0.37508	0.55134	0.51926	0.3509	0.56517	0.57072	0.64922							0.72	13.9469	63.7533	99.3645	9.61406	92.0866	63.9528	8.50346	27.5725	17.3456	14.9698	14.7956	18.2346	14.7223	25.7104	28.8076	13.2309	12.0457
0.721667	-4.03033	0.0943		0.721667	0.51088	0.55374	0.48298	0.34877	0.28815	0.29357	0.38307	0.37053	0.31166	0.40218	0.38499	0.40076	0.3577	0.37417	0.35377	0.52505	0.49786	0.35091	0.53997	0.54905	0.6305							0.721667	14.4596	77.7305	116.145	9.63791	105.732	74.8988	8.27976	34.1163	20.5077	16.6302	16.7948	21.4629	15.4147	31.6328	35.4028	13.7637	12.4185
0.723333	-4.20282	0.07633		0.723333	0.54137	0.57303	0.50656	0.39683	0.32735	0.29661	0.40125	0.41121	0.33164	0.41586	0.42592	0.42749	0.35843	0.36673	0.33901	0.50008	0.47881	0.35501	0.51541	0.52765	0.60739							0.723333	15.4184	93.5426	134.12	9.66234	120.157	86.6689	8.08198	42.1555	24.7556	19.0524	19.633	25.8135	16.0818	39.0901	43.5441	14.5637	12.9324
0.725	-4.36469	0.05981		0.725	0.54707	0.56777	0.50747	0.42682	0.3622	0.30494	0.41488	0.44428	0.34845	0.42693	0.46407	0.4458	0.36349	0.364	0.32892	0.47614	0.46147	0.35962	0.49174	0.50659	0.58234							0.725	17.0221	111.046	153.167	9.67487	135.334	99.1452	7.92241	51.7554	30.254	22.4581	23.5202	31.4616	16.7002	48.1926	53.2784	15.742	13.6667
0.726667	-4.51583	0.0443		0.726667	0.53017	0.54086	0.48794	0.43812	0.38789	0.31409	0.42054	0.465	0.35841	0.43171	0.49328	0.45228	0.36913	0.36323	0.32109	0.45245	0.44464	0.36148	0.46854	0.48535	0.55755							0.726667	19.5172	130.084	173.204	9.66461	151.337	112.293	7.8137	62.952	37.1418	27.0814	28.6692	38.5535	17.2663	59.0017	64.6004	17.4329	14.7246
0.728333	-4.65633	0.02933		0.728333	0.49425	0.49643	0.45144	0.43175	0.40123	0.32015	0.41616	0.47059	0.35911	0.42772	0.5091	0.44524	0.37176	0.36154	0.31308	0.42803	0.42686	0.35799	0.44496	0.46303	0.53449							0.728333	23.1991	150.512	194.162	9.62353	168.317	126.182	7.76986	75.7648	45.5239	33.1532	35.2805	47.1961	17.8075	71.5286	77.4614	19.7942	16.2352
0.73	-4.78623	0.01448		0.73	0.44366	0.4392	0.40219	0.40994	0.40071	0.32019	0.40098	0.46025	0.34949	0.41369	0.50905	0.42459	0.36852	0.35641	0.30275	0.40185	0.40675	0.34747	0.41997	0.43857	0.51366							0.73	28.4066	172.183	215.918	9.54727	186.444	140.969	7.80799	90.2068	55.4691	40.8832	43.5261	57.4519	18.3959	85.7353	91.7821	23.0047	18.3546
0.731667	-4.90552	-0.00041		0.731667	0.38298	0.37387	0.34448	0.37569	0.38641	0.31245	0.37545	0.43486	0.32972	0.38965	0.49266	0.39162	0.35752	0.34598	0.28855	0.37311	0.38315	0.32922	0.39263	0.41102	0.4946							0.731667	35.5103	194.926	238.221	9.4353	205.816	156.851	7.95075	106.282	67.0115	50.441	53.5347	69.3369	19.1635	101.533	107.46	27.2581	21.2636
0.733333	-5.01403	-0.01495		0.733333	0.31662	0.30481	0.28236	0.33236	0.35971	0.29628	0.34094	0.39662	0.30096	0.35658	0.46114	0.34854	0.33799	0.32916	0.26963	0.34132	0.35537	0.30339	0.36223	0.37977	0.47611							0.733333	44.89	218.483	260.628	9.29064	226.364	173.983	8.22977	123.967	80.1498	61.938	65.3775	82.8198	20.3192	118.775	124.366	32.7518	25.1611
0.735	-5.11151	-0.02798		0.735	0.24854	0.23573	0.21928	0.28329	0.32286	0.27205	0.29943	0.34848	0.26498	0.31614	0.4169	0.29813	0.3102	0.30567	0.24579	0.30643	0.3232	0.27089	0.32851	0.34467	0.45663							0.735	56.8991	242.45	282.468	9.11913	247.767	192.385	8.69025	143.169	94.8423	75.4093	79.054	97.8155	22.163	137.242	142.329	39.6732	30.2527
0.736667	-5.1976	-0.03729		0.736667	0.18199	0.16952	0.15805	0.23153	0.2786	0.24093	0.25313	0.29372	0.22389	0.27041	0.36309	0.24332	0.27527	0.276	0.21739	0.26879	0.28699	0.2331	0.29162	0.30602	0.43461							0.736667	71.8142	266.231	302.869	8.92853	269.414	211.86	9.39712	163.678	110.991	90.7947	94.4756	114.173	25.0928	156.619	161.106	48.1802	36.7342
0.738333	-5.27194	-0.03941		0.738333	0.11942	0.10829	0.10069	0.17971	0.22971	0.20455	0.20425	0.23558	0.17983	0.22152	0.30313	0.18691	0.23489	0.24124	0.1852	0.22908	0.24754	0.19169	0.25212	0.26458	0.4089							0.738333	89.774	289.026	320.823	8.72763	290.42	231.948	10.4428	185.127	128.419	107.92	111.447	131.656	29.5969	176.478	180.355	58.3826	44.7721
0.74	-5.33429	-0.02963		0.74	0.0625	0.05332	0.04855	0.1299	0.17879	0.16473	0.15478	0.17694	0.13483	0.17152	0.24038	0.13135	0.19101	0.2029	0.1503	0.1882	0.20588	0.14837	0.21091	0.22139	0.37884							0.74	110.714	309.874	335.307	8.52533	309.708	251.926	11.9567	206.958	146.842	126.48	129.649	149.92	36.2273	196.269	199.607	70.322	54.4809
0.741667	-5.38454	-0.0024		0.741667	0.01216	0.00525	0.0024	0.08359	0.1281	0.12326	0.10639	0.12023	0.09066	0.12224	0.1778	0.07857	0.1456	0.16264	0.11387	0.14705	0.16314	0.10472	0.16903	0.17761	0.34438							0.741667	134.31	327.736	345.411	8.32997	326.131	270.871	14.1158	228.439	165.844	146.027	148.627	168.503	45.5487	215.331	218.27	83.9556	65.9022
0.743333	-5.42276	0.04787		0.743333	-0.0312	-0.03584	-0.03757	0.04172	0.07943	0.08171	0.06045	0.06727	0.04869	0.07513	0.11782	0.03	0.10048	0.12205	0.07706	0.10653	0.12043	0.06211	0.12758	0.13437	0.30593							0.743333	159.951	341.61	350.462	8.14882	338.619	287.756	17.1548	248.709	184.876	165.971	167.791	186.823	58.064	232.931	235.653	99.1428	78.9868
0.745	-5.44899	0.12552		0.745	-0.06779	-0.07034	-0.07153	0.00471	0.03413	0.04145	0.01797	0.01925	0.0099	0.03127	0.0622	-0.01353	0.05709	0.08252	0.04094	0.06746	0.07872	0.02161	0.08756	0.09269	0.26436							0.745	186.745	350.659	350.117	7.98784	346.318	301.578	21.3734	266.852	203.275	185.604	186.441	204.209	74.1236	248.32	251.019	115.638	93.5811
0.746667	-5.46325	0.23207		0.746667	-0.09805	-0.09884	-0.09988	-0.02739	-0.00693	0.0035	-0.02046	-0.02322	-0.02513	-0.00864	0.01209	-0.0517	0.01657	0.04517	0.00633	0.03057	0.03887	-0.01592	0.04977	0.05331	0.22083							0.746667	213.574	354.321	344.407	7.85169	348.699	311.486	27.1352	282	220.302	204.136	203.81	219.942	93.8297	260.812	263.663	133.089	109.422
0.748333	-5.46557	0.3651		0.748333	-0.1226	-0.12212	-0.12321	-0.05481	-0.04337	-0.03141	-0.05459	-0.06004	-0.05621	-0.04428	-0.03195	-0.08453	-0.02036	0.01078	-0.0261	-0.00357	0.0016	-0.04993	0.0148	0.01679	0.17656							0.748333	239.19	352.388	333.734	7.74387	345.62	316.881	34.8555	293.428	235.215	220.76	219.126	233.324	116.955	269.856	272.989	151.044	126.138
0.75	-5.45615	0.5177		0.75	-0.14216	-0.14098	-0.14213	-0.078	-0.07508	-0.06294	-0.08438	-0.09139	-0.08335	-0.07556	-0.06981	-0.11234	-0.0534	-0.02016	-0.05593	-0.03461	-0.03252	-0.08005	-0.017	-0.01652	0.13276							0.75	262.337	345.028	318.811	7.66706	337.331	317.49	44.9698	300.637	247.342	234.722	231.687	243.752	142.895	275.102	278.59	168.963	143.259
0.751667	-5.43536	0.67902		0.751667	-0.15741	-0.15618	-0.1573	-0.09747	-0.1023	-0.09096	-0.10995	-0.11763	-0.10673	-0.10257	-0.10171	-0.13561	-0.08247	-0.04758	-0.08289	-0.06237	-0.06315	-0.1061	-0.04562	-0.04652	0.0905							0.751667	281.883	332.769	300.57	7.62376	324.43	313.385	57.8832	303.405	256.157	245.398	240.933	250.783	170.666	276.446	280.298	186.239	160.236
0.753333	-5.40374	0.83577		0.753333	-0.16857	-0.16825	-0.16927	-0.11374	-0.12542	-0.11558	-0.13154	-0.13919	-0.12667	-0.1256	-0.12814	-0.15492	-0.10773	-0.07164	-0.10683	-0.08685	-0.09014	-0.12807	-0.07114	-0.07321	0.05063							0.753333	296.939	316.431	280.056	7.61719	307.78	304.961	73.9002	301.805	261.339	252.357	246.508	254.187	198.968	274.041	278.207	202.232	176.466
0.755	-5.36205	0.97428		0.755	-0.17388	-0.177	-0.17799	-0.1273	-0.14492	-0.137	-0.14946	-0.15648	-0.14358	-0.14504	-0.14968	-0.17084	-0.12939	-0.09271	-0.12779	-0.10825	-0.11364	-0.14598	-0.09378	-0.09675	0.0138							0.755	306.947	297.028	258.309	7.65273	288.393	292.877	93.1432	296.183	262.809	255.408	248.296	253.977	226.295	268.278	272.666	216.309	191.327
0.756667	-5.31126	1.08267		0.756667	-0.16581	-0.17968	-0.18118	-0.13852	-0.1613	-0.15549	-0.16419	-0.16978	-0.15796	-0.16133	-0.1671	-0.18394	-0.14774	-0.11116	-0.14593	-0.12684	-0.13391	-0.15984	-0.11381	-0.11739	-0.01957							0.756667	311.719	275.652	236.273	7.74001	267.325	277.963	115.474	287.109	260.734	254.615	246.434	250.403	251.084	259.74	264.23	227.885	204.218
0.758333	-5.25264	1.15243		0.758333	-0.12413	-0.16686	-0.17034	-0.14776	-0.17505	-0.17134	-0.17626	-0.1791	-0.17027	-0.17499	-0.18116	-0.19474	-0.16311	-0.12734	-0.16149	-0.14297	-0.15133	-0.16959	-0.13152	-0.13541	-0.04937							0.758333	311.439	253.367	214.73	7.8961	245.563	261.124	140.436	275.304	255.511	250.291	241.296	243.93	271.885	249.139	253.601	236.478	214.603
0.76	-5.18775	1.17931		0.76	-0.00719	-0.11516	-0.12361	-0.1553	-0.18658	-0.18489	-0.18624	-0.18399	-0.18092	-0.18648	-0.19259	-0.20365	-0.1759	-0.1415	-0.17474	-0.15699	-0.16621	-0.17498	-0.14724	-0.15112	-0.07567							0.76	306.62	231.109	194.275	8.1502	223.954	243.242	167.235	261.558	247.716	242.96	233.452	235.186	287.514	237.232	241.538	241.752	222.057
0.761667	-5.11844	1.16334		0.761667	0.25382	0.02094	0.00252	-0.16141	-0.19629	-0.19642	-0.19458	-0.18343	-0.19014	-0.19626	-0.20199	-0.21104	-0.18655	-0.15389	-0.18598	-0.16922	-0.17889	-0.17569	-0.16124	-0.16479	-0.0987							0.761667	298.031	209.629	175.329	8.55082	203.167	225.094	194.767	246.643	238.041	233.308	223.608	224.897	297.171	224.746	228.778	243.556	226.302
0.763333	-5.04668	1.1083		0.763333	0.75186	0.31356	0.27824	-0.16618	-0.20447	-0.2062	-0.20161	-0.1756	-0.19809	-0.20466	-0.20978	-0.21716	-0.19544	-0.16471	-0.19548	-0.17995	-0.18972	-0.1714	-0.17377	-0.17676	-0.11871							0.763333	286.593	189.465	158.185	9.17575	183.689	207.297	221.7	231.25	227.224	222.106	212.536	213.81	300.52	212.309	215.959	241.942	227.239
0.765	-4.97446	1.02074		0.765	1.58889	0.8562	0.79618	-0.16912	-0.21133	-0.21444	-0.20753	-0.15792	-0.20485	-0.21193	-0.21626	-0.22222	-0.20296	-0.17418	-0.20353	-0.18939	-0.19903	-0.16189	-0.18502	-0.18732	-0.13591							0.765	273.282	170.952	143.073	10.1457	165.864	190.289	246.603	215.929	215.964	210.146	201.002	202.623	297.701	200.394	203.564	237.172	224.963
0.766667	-4.90367	0.90898		0.766667	2.85192	1.74733	1.65557	-0.16752	-0.21706	-0.22133	-0.21242	-0.12721	-0.2105	-0.21822	-0.22162	-0.22633	-0.20936	-0.18254	-0.21043	-0.19766	-0.20712	-0.14715	-0.19514	-0.19678	-0.15049							0.766667	259.024	154.268	130.218	11.641	149.958	174.334	268.083	201.072	204.865	198.167	189.694	191.912	289.308	189.289	191.888	229.693	219.754
0.768333	-4.83607	0.78193		0.768333	4.58797	3.06626	2.93836	-0.15244	-0.22181	-0.22706	-0.21629	-0.08	-0.2151	-0.22361	-0.22594	-0.22961	-0.21482	-0.18998	-0.21639	-0.20479	-0.21424	-0.12742	-0.20425	-0.20537	-0.16268							0.768333	244.608	139.504	119.864	13.9191	136.216	159.565	284.94	186.903	194.375	186.795	179.165	182.089	276.313	179.101	181.044	220.106	212.063
0.77	-4.7733	0.64823		0.77	6.78678	4.84961	4.68531	-0.10192	-0.2257	-0.23175	-0.21918	-0.01299	-0.2187	-0.2281	-0.22928	-0.23214	-0.21945	-0.19667	-0.22157	-0.21081	-0.22053	-0.10323	-0.2125	-0.21323	-0.1728							0.77	230.63	126.736	112.251	17.3292	124.903	146.042	296.285	173.503	184.76	176.489	169.791	173.374	259.964	169.771	170.981	209.11	202.468
0.771667	-4.71679	0.51548		0.771667	9.37672	7.07661	6.88053	0.02692	-0.22886	-0.23556	-0.22118	0.07621	-0.22138	-0.23167	-0.2317	-0.23398	-0.22331	-0.20268	-0.22604	-0.21582	-0.22612	-0.07548	-0.21996	-0.22043	-0.18128							0.771667	217.463	116.079	107.553	22.3172	116.296	133.823	301.621	160.847	176.099	167.522	161.75	165.791	241.668	161.119	161.535	197.441	191.627
0.773333	-4.66779	0.38978		0.773333	12.2344	9.66761	9.44921	0.30219	-0.23137	-0.23864	-0.22241	0.18857	-0.22331	-0.2343	-0.23331	-0.2352	-0.22642	-0.20808	-0.22973	-0.21988	-0.23105	-0.04532	-0.22671	-0.22702	-0.18855							0.773333	205.26	107.71	105.798	29.4132	110.618	123.028	300.879	148.849	168.306	159.967	155.029	159.194	222.856	152.893	152.482	185.812	180.224
0.775	-4.62722	0.27554		0.775	15.2042	12.4955	12.2681	0.81242	-0.23332	-0.24118	-0.22302	0.32285	-0.22474	-0.23604	-0.23432	-0.23589	-0.22882	-0.21299	-0.23256	-0.22313	-0.23534	-0.0139	-0.23279	-0.233	-0.19505							0.775	193.994	101.824	106.806	39.1935	107.967	113.871	294.41	137.409	161.163	153.716	149.445	153.31	204.855	144.827	143.597	174.852	168.91
0.776667	-4.5956	0.17552		0.776667	18.1219	15.4058	15.1848	1.65093	-0.23489	-0.24337	-0.2232	0.47538	-0.22592	-0.237	-0.23495	-0.23627	-0.23057	-0.21746	-0.23445	-0.22573	-0.23906	0.01839	-0.23821	-0.2384	-0.20104							0.776667	183.515	98.5731	110.177	52.2157	108.233	106.647	282.939	126.459	154.38	148.511	144.687	147.796	188.769	136.689	134.712	165.061	158.256
0.778333	-4.57303	0.091		0.778333	20.8366	18.2393	18.0406	2.89297	-0.23626	-0.24539	-0.22321	0.63993	-0.2271	-0.23738	-0.23546	-0.23663	-0.23178	-0.22155	-0.23539	-0.22784	-0.24224	0.0537	-0.24298	-0.24327	-0.20676							0.778333	173.623	97.9741	115.311	68.9274	111.071	101.667	267.497	116.001	147.646	143.994	140.376	142.291	175.386	128.323	125.768	156.771	148.714
0.78	-4.55921	0.02203		0.78	23.2274	20.8533	20.6912	4.57349	-0.23764	-0.24739	-0.22332	0.80814	-0.22857	-0.23741	-0.23614	-0.23733	-0.23257	-0.22524	-0.23541	-0.22953	-0.24496	0.09897	-0.24713	-0.24772	-0.21234							0.78	164.141	99.853	121.489	89.5614	115.916	99.1582	249.341	106.142	140.68	139.763	136.112	136.475	165.123	119.686	116.853	150.136	140.589
0.781667	-4.55361	-0.03223		0.781667	25.2131	23.1361	23.0221	6.67336	-0.23924	-0.24952	-0.22387	0.9703	-0.23055	-0.23735	-0.23726	-0.23869	-0.2331	-0.2285	-0.23464	-0.23088	-0.24733	0.16877	-0.25073	-0.25184	-0.21785							0.781667	154.977	103.826	127.958	114.035	122.052	99.1811	229.86	97.1131	133.277	135.425	131.537	130.109	158.013	110.864	108.223	145.124	134.027
0.783333	-4.55549	-0.0733		0.783333	26.7543	25.0158	24.957	9.1181	-0.2412	-0.25186	-0.22516	1.1164	-0.23328	-0.23746	-0.23902	-0.24096	-0.2335	-0.23135	-0.23327	-0.23198	-0.24951	0.28745	-0.25386	-0.25571	-0.22329							0.783333	146.161	109.329	134.027	141.876	128.703	101.567	210.469	89.2556	125.333	130.648	126.369	123.058	153.734	102.095	100.291	141.538	129.015
0.785	-4.56389	-0.10302		0.785	27.8503	26.4607	26.4601	11.7885	-0.24371	-0.25446	-0.22743	1.23726	-0.23669	-0.23799	-0.24159	-0.24428	-0.23391	-0.23386	-0.23152	-0.23304	-0.25166	0.48974	-0.25659	-0.25942	-0.22857							0.785	137.847	115.69	139.132	172.196	135.128	105.918	192.496	82.9837	116.864	125.186	120.43	115.306	151.689	93.7645	93.5673	139.045	125.395
0.786667	-4.57759	-0.12337		0.786667	28.5316	27.4755	27.5322	14.5395	-0.24685	-0.25735	-0.23076	1.32543	-0.24002	-0.23917	-0.24503	-0.24864	-0.23448	-0.23616	-0.22971	-0.2343	-0.25398	0.81889	-0.25896	-0.26301	-0.23351							0.786667	130.277	122.211	142.888	203.723	140.705	111.65	177.067	78.7054	108.017	118.908	113.658	106.956	151.106	86.3746	88.5664	137.224	122.889
0.788333	-4.59508	-0.13635		0.788333	28.8506	28.094	28.2034	17.2216	-0.25056	-0.26057	-0.23514	1.37603	-0.24008	-0.24118	-0.2494	-0.25337	-0.2354	-0.23845	-0.22819	-0.23595	-0.25662	1.32208	-0.26104	-0.26661	-0.23799							0.788333	123.717	128.253	145.099	234.903	144.985	118.079	164.995	76.7277	99.0703	111.797	106.104	98.234	151.16	80.4789	85.6953	135.611	121.138
0.79	-4.61453	-0.14378		0.79	28.8723	28.3694	28.5246	19.7005	-0.254	-0.26422	-0.24029	1.38732	-0.22757	-0.24417	-0.25471	-0.25585	-0.23683	-0.24093	-0.22732	-0.23814	-0.25972	2.04356	-0.26289	-0.27028	-0.2419							0.79	118.386	133.307	145.75	264.047	147.716	124.51	156.706	77.1726	90.4321	103.939	97.9129	89.4849	151.094	76.5844	85.1585	133.756	119.736
0.791667	-4.63405	-0.14733		0.791667	28.6657	28.3659	28.5584	21.8708	-0.25373	-0.26839	-0.24509	1.36172	-0.18124	-0.24825	-0.26085	-0.24847	-0.2389	-0.24382	-0.22742	-0.24098	-0.26325	3.01655	-0.26462	-0.2741	-0.24523							0.791667	114.399	137.03	144.972	289.502	148.833	130.323	152.204	79.9277	82.6139	95.506	89.3105	81.1721	150.313	75.048	86.9084	131.267	118.277
0.793333	-4.65178	-0.14839		0.793333	28.2975	28.1502	28.3711	23.664	-0.24004	-0.27315	-0.24584	1.30781	-0.06211	-0.25349	-0.26732	-0.21377	-0.2415	-0.24732	-0.22873	-0.24433	-0.26662	4.25564	-0.26637	-0.27813	-0.24804							0.793333	111.732	139.256	143.003	309.832	148.436	135.038	151.105	84.6472	76.1773	86.7338	80.5858	73.8532	148.457	75.9955	90.6507	127.85	116.398
0.795	-4.66607	-0.14813		0.795	27.8267	27.7857	28.0264	25.0492	-0.19123	-0.27852	-0.23255	1.24415	0.18842	-0.25961	-0.27218	-0.11899	-0.2437	-0.25158	-0.23128	-0.24744	-0.26778	5.75149	-0.26834	-0.28242	-0.25039							0.795	110.224	139.987	140.142	323.956	146.744	138.35	152.713	90.7985	71.6525	77.9008	72.0886	68.1262	145.425	79.2889	95.8985	123.331	113.805
0.796667	-4.67567	-0.14744		0.796667	27.3027	27.3283	27.5811	26.0295	-0.06815	-0.28447	-0.18348	1.2042	0.64253	-0.2652	-0.26964	0.08654	-0.24263	-0.25651	-0.23458	-0.24779	-0.26152	7.46926	-0.27068	-0.28702	-0.25246							0.796667	109.608	139.358	136.707	331.242	144.051	140.13	156.155	97.7393	69.4437	69.3186	64.2331	64.5434	141.361	84.5473	102.055	117.676	110.308
0.798333	-4.67978	-0.14696		0.798333	26.7634	26.8241	27.0821	26.6351	0.18717	-0.29091	-0.06	1.23956	1.37188	-0.26558	-0.2457	0.46744	-0.23157	-0.26149	-0.23681	-0.23934	-0.23727	9.35145	-0.27359	-0.29195	-0.25446							0.798333	109.555	137.604	133	331.549	140.68	140.415	160.51	104.806	69.7454	61.3354	57.4982	63.5127	136.596	91.2119	108.501	110.983	105.829
0.8	-4.67794	-0.1471		0.8	26.2361	26.3082	26.5663	26.9153	0.64539	-0.29723	0.19429	1.418	2.42963	-0.24856	-0.17284	1.09071	-0.19761	-0.26454	-0.23334	-0.21032	-0.17682	11.3246	-0.27721	-0.29726	-0.25663							0.8	109.724	135.01	129.284	325.202	136.948	139.367	164.935	111.396	72.4953	54.346	52.4046	65.2116	131.567	98.633	114.672	103.481	100.41
0.801667	-4.67003	-0.14812		0.801667	25.738	25.8053	26.0599	26.9295	1.37602	-0.30114	0.64734	1.81397	3.83476	-0.18864	-0.00657	2.0095	-0.11924	-0.2608	-0.21445	-0.14111	-0.05293	13.3081	-0.28165	-0.30299	-0.25918							0.801667	109.808	131.876	125.766	312.932	133.135	137.236	168.743	117.025	77.3748	48.7944	49.4586	69.543	126.716	106.159	120.11	95.5049	94.2068
0.803333	-4.65607	-0.15018		0.803333	25.2784	25.3312	25.5797	26.74	2.42986	-0.29606	1.3651	2.49317	5.56421	-0.04251	0.31258	3.248	0.03485	-0.24013	-0.16275	-0.00322	0.1704	15.2233	-0.28674	-0.30913	-0.26228							0.803333	109.571	128.488	122.594	295.796	129.47	134.318	171.438	121.366	83.8568	45.1512	49.067	76.1408	122.414	113.208	124.493	87.4729	87.4744
0.805	-4.63633	-0.15338		0.805	24.8606	24.8939	25.135	26.4065	3.82394	-0.26649	2.39493	3.49616	7.55452	0.25028	0.84965	4.79273	0.30514	-0.18423	-0.05107	0.24009	0.53558	17.0012	-0.2916	-0.31544	-0.26598							0.805	108.86	125.091	119.856	275.082	126.118	130.914	172.712	124.258	91.2848	43.8546	51.4469	84.4235	118.896	119.323	127.639	79.8541	80.5444
0.806667	-4.6113	-0.15779		0.806667	24.4832	24.4959	24.7291	25.9819	5.53389	-0.18283	3.75153	4.82663	9.71151	0.75861	1.66035	6.59274	0.73776	-0.06442	0.15813	0.63097	1.0866	18.5881	-0.29351	-0.32122	-0.26992							0.806667	107.612	121.877	117.587	252.229	123.185	127.304	172.416	125.693	98.9651	45.2264	56.5612	93.6779	116.244	124.188	129.497	73.1289	73.7976
0.808333	-4.58161	-0.16341		0.808333	24.1419	24.1354	24.3607	25.5097	7.49566	0.00159	5.41018	6.44812	11.9245	1.54448	2.77595	8.56746	1.37823	0.15899	0.51083	1.21186	1.86231	19.9475	-0.28603	-0.32439	-0.27258							0.808333	105.844	118.982	115.78	228.754	120.721	123.725	170.527	125.787	106.253	49.3877	64.1004	103.153	114.398	127.639	130.122	67.7456	67.6335
0.81	-4.54791	-0.17021		0.81	23.8311	23.8084	24.0261	25.0236	9.61523	0.34777	7.30888	8.28924	14.0817	2.64633	4.19308	10.6192	2.26306	0.53447	1.05605	2.01862	2.88868	21.0615	-0.25631	-0.31967	-0.26965							0.81	103.636	116.488	114.396	206.167	118.73	120.358	167.12	124.746	112.619	56.2035	73.5152	112.148	113.196	129.648	129.651	64.073	62.4384
0.811667	-4.51074	-0.17806		0.811667	23.5445	23.5094	23.7201	24.5475	11.783	0.9209	9.35766	10.2552	16.0829	4.06678	5.87162	12.6467	3.41103	1.11304	1.8377	3.07314	4.17158	21.9281	-0.18259	-0.29565	-0.25137							0.811667	101.11	114.425	113.374	185.887	117.178	117.329	162.343	122.829	117.692	65.2758	84.0903	120.079	112.417	130.298	128.272	62.3541	58.5528
0.813333	-4.47049	-0.18684		0.813333	23.2762	23.2325	23.4369	24.0968	13.8888	1.77525	11.4522	12.2418	17.8495	5.76888	7.74056	14.5574	4.81626	1.93909	2.88489	4.3768	5.69231	22.559	-0.03293	-0.23133	-0.1993							0.813333	98.411	112.785	112.644	169.135	116.012	114.71	156.398	120.311	121.269	75.9862	95.0383	126.521	111.829	129.752	126.196	62.6699	56.2395
0.815	-4.42744	-0.1964		0.815	23.0207	22.9722	23.1709	23.6797	15.8351	2.93908	13.4878	14.1492	19.3295	7.68098	9.70904	16.276	6.44551	3.03964	4.20318	5.9069	7.40724	22.976	0.23364	-0.09364	-0.08377							0.815	95.6828	111.532	112.132	156.818	115.161	112.524	149.527	117.454	123.309	87.5755	105.594	131.225	111.225	128.229	123.639	64.9225	55.6533
0.816667	-4.38183	-0.20663		0.816667	22.7738	22.7237	22.9173	23.299	17.5458	4.40486	15.372	15.892	20.4981	9.708	11.6795	17.7491	8.24067	4.41553	5.76968	7.61696	9.25185	23.2073	0.66313	0.16234	0.13658							0.816667	93.0572	110.608	111.767	149.436	114.552	110.756	141.996	114.49	123.906	99.2389	115.096	134.116	110.449	125.968	120.804	68.8424	56.8189
0.818333	-4.33384	-0.21735		0.818333	22.5321	22.4833	22.6719	22.9536	18.9716	6.12774	17.0326	17.4067	21.3552	11.7454	13.5597	18.9474	10.1258	6.03713	7.53353	9.44134	11.1483	23.2845	1.29948	0.58878	0.5115							0.818333	90.6417	109.948	111.487	147.028	114.112	109.367	134.082	111.607	123.251	110.219	123.037	135.262	109.402	123.209	117.865	74.023	59.6208
0.82	-4.28367	-0.22839		0.82	22.2932	22.2478	22.4317	22.6397	20.0899	8.03176	18.4221	18.6544	21.921	13.6928	15.2722	19.8638	12.0169	7.84618	9.42173	11.303	13.0147	23.2392	2.1759	1.2359	1.09155							0.82	88.5148	109.483	111.237	149.174	113.776	108.299	126.058	108.94	121.599	119.881	129.099	134.85	108.044	120.175	114.966	79.9713	63.8115
0.821667	-4.23149	-0.23954		0.821667	22.0558	22.0154	22.1945	22.3527	20.9027	10.0216	19.5188	19.6202	22.2298	15.4649	16.7598	20.51	13.8322	9.76309	11.3487	13.1225	14.7744	23.1014	3.30636	2.14045	1.91768							0.821667	86.7239	109.147	110.977	155.059	113.488	107.484	118.177	106.577	119.227	127.76	133.146	133.141	106.384	117.057	112.214	86.1692	69.0364
0.823333	-4.17745	-0.25063		0.823333	21.8191	21.7847	21.9591	22.0873	21.4311	11.996	20.3235	20.3104	22.3245	16.9989	17.9884	20.9114	15.5005	11.6978	13.227	14.8269	16.3637	22.8976	4.67965	3.31527	3.01066							0.823333	85.2874	108.883	110.674	163.577	113.202	106.857	110.664	104.562	116.406	133.584	135.215	130.437	104.468	114.007	109.681	92.1297	74.8743
0.825	-4.12164	-0.26147		0.825	21.5829	21.5549	21.7248	21.8383	21.7102	13.8606	20.8556	20.7475	22.2507	18.2569	18.9456	21.103	16.9675	13.5611	14.9778	16.3568	17.7362	22.6505	6.25813	4.74326	4.3638							0.825	84.1989	108.641	110.308	173.461	112.883	106.355	103.703	102.901	113.378	137.271	135.475	127.047	102.367	111.137	107.41	97.4437	80.8836
0.826667	-4.06411	-0.27195		0.826667	21.3474	21.3259	21.4915	21.6012	21.7829	15.5379	21.1478	20.9648	22.0529	19.2257	19.6383	21.1238	18.1988	15.2753	16.5376	17.6701	18.8655	22.3782	7.98153	6.37779	5.94136							0.826667	83.4323	108.384	109.864	183.42	112.507	105.923	97.4324	101.574	110.346	138.903	134.195	123.257	100.162	108.52	105.414	101.81	86.6478
0.828333	-4.00487	-0.28194		0.828333	21.1129	21.0977	21.2592	21.3723	21.6945	16.9727	21.24	21.0019	21.7715	19.9136	20.0882	21.0136	19.1794	16.7806	17.8633	18.7436	19.7436	22.0946	9.77472	8.1489	7.68275							0.828333	82.9477	108.082	109.336	192.259	112.057	105.515	91.9453	100.541	107.462	138.693	131.696	119.319	97.9362	106.197	103.688	105.048	91.813
0.83	-3.94397	-0.2914		0.83	20.8799	20.8707	21.0281	21.1488	21.4889	18.1342	21.175	20.8995	21.4405	20.3448	20.3267	20.8093	19.9122	18.0391	18.933	19.5724	20.3792	21.8096	11.5574	9.97334	9.51121							0.83	82.6971	107.715	108.725	198.985	111.526	105.097	87.288	99.7515	104.826	136.942	128.317	115.435	95.7652	104.175	102.208	107.095	96.1133
0.831667	-3.88151	-0.30029		0.831667	20.6489	20.6453	20.7986	20.9287	21.2051	19.0149	20.9943	20.6967	21.087	20.5547	20.3908	20.5436	20.4142	19.0347	19.7442	20.1666	20.7934	21.5298	13.2537	11.7659	11.3442							0.831667	82.6289	107.274	108.032	202.878	110.912	104.641	83.4657	99.1495	102.498	133.998	124.384	111.754	93.7119	102.444	100.945	107.991	99.3831
0.833333	-3.81765	-0.30862		0.833333	20.4204	20.422	20.5712	20.7107	20.8763	19.6269	20.7353	20.4278	20.7312	20.5844	20.3187	20.2432	20.7124	19.7708	20.3112	20.5481	21.0156	21.259	14.7995	13.4491	13.103							0.833333	82.6924	106.752	107.265	203.531	110.215	104.132	80.4483	98.6818	100.497	130.216	120.189	108.374	91.824	100.976	99.8618	107.859	101.557
0.835	-3.75253	-0.3164		0.835	20.1947	20.201	20.3463	20.4941	20.5284	19.9969	20.4297	20.1216	20.3868	20.4759	20.1469	19.9289	20.8392	20.2663	20.6596	20.7464	21.0797	20.9991	16.1473	14.961	14.721							0.835	82.8405	106.15	106.429	200.845	109.442	103.56	78.1786	98.2994	98.8122	125.932	115.97	105.349	90.1331	99.7329	98.92	106.872	102.658
0.836667	-3.68635	-0.32355		0.836667	19.9723	19.9828	20.1241	20.2788	20.1803	20.1607	20.1026	19.8004	20.062	20.2688	19.908	19.6156	20.8296	20.5505	20.8228	20.7946	21.0203	20.7502	17.2687	16.2583	16.148							0.836667	83.0314	105.471	105.534	195.007	108.598	102.919	76.5796	97.9604	97.4131	121.442	111.913	102.695	88.6553	98.6741	98.0838	105.236	102.782
0.838333	-3.61929	-0.33004		0.838333	19.7535	19.7675	19.905	20.0647	19.8449	20.1587	19.7726	19.4806	19.7609	19.998	19.6293	19.3133	20.7169	20.6591	20.8369	20.7263	20.8701	20.5119	18.1535	17.3182	17.3524							0.838333	83.2303	104.722	104.587	186.427	107.692	102.212	75.5627	97.6308	96.2566	116.983	108.146	100.4	87.3932	97.7576	97.3207	103.159	102.076
0.84	-3.55156	-0.33587		0.84	19.5384	19.5551	19.6892	19.8522	19.5298	20.0311	19.4525	19.1727	19.4841	19.6923	19.3322	19.0277	20.5318	20.6291	20.7377	20.5728	20.658	20.283	18.8076	18.1364	18.3212							0.84	83.4095	103.91	103.596	175.68	106.732	101.44	75.0344	97.2848	95.2937	112.736	104.745	98.4296	86.3381	96.9444	96.6027	100.837	100.716
0.841667	-3.48329	-0.34102		0.841667	19.3271	19.3459	19.4767	19.6415	19.2384	19.8155	19.1502	18.8832	19.2304	19.3739	19.0329	18.7613	20.3001	20.4965	20.558	20.3618	20.4082	20.0621	19.2491	18.7241	19.057							0.841667	83.5483	103.044	102.57	163.427	105.726	100.609	74.9014	96.9043	94.4753	108.822	101.741	96.7408	85.4731	96.2002	95.9074	98.4421	98.887
0.843333	-3.41461	-0.34552		0.843333	19.1195	19.1399	19.2676	19.433	18.9711	19.5444	18.8694	18.6145	18.9973	19.0588	18.7421	18.5142	20.0429	20.2934	20.3262	20.116	20.1395	19.8478	19.5048	19.1037	19.5752							0.843333	83.6326	102.131	101.514	150.35	104.682	99.725	75.0759	96.4777	93.7559	105.311	99.1334	95.2832	84.7752	95.496	95.2173	96.1098	96.7689
0.845	-3.34573	-0.34939		0.845	18.9155	18.9371	19.0618	19.227	18.7265	19.2444	18.6109	18.367	18.7813	18.7573	18.4664	18.2852	19.7759	20.0469	20.0651	19.8533	19.8659	19.6389	19.606	19.305	19.9002							0.845	83.6537	101.18	100.436	137.095	103.607	98.7945	75.4774	95.999	93.0957	102.227	96.8948	94.0072	84.2185	94.809	94.5199	93.9408	94.521
0.846667	-3.27699	-0.35265		0.846667	18.715	18.7376	18.8591	19.0236	18.5018	18.9355	18.3737	18.1392	18.5791	18.4752	18.209	18.072	19.5105	19.7785	19.7924	19.5869	19.597	19.4345	19.5851	19.361	20.0612							0.846667	83.6077	100.197	99.3387	124.225	102.506	97.8245	76.0359	95.4661	92.4626	99.5614	94.9821	92.8665	83.7757	94.122	93.807	92	92.2763
0.848333	-3.20876	-0.35534		0.848333	18.5178	18.5413	18.6596	18.8231	18.2938	18.6324	18.1554	17.9286	18.3876	18.2148	17.9706	17.8723	19.2538	19.5041	19.5205	19.3257	19.3386	19.2338	19.4732	19.3049	20.0898							0.848333	83.4942	99.1887	98.2282	112.199	101.386	96.8214	76.6914	94.8803	91.8318	97.2814	93.344	91.8207	83.4202	93.4232	93.0733	90.3209	90.1369
0.85	-3.14151	-0.35744		0.85	18.3239	18.3483	18.4632	18.6256	18.0993	18.344	17.953	17.7325	18.2038	17.9759	17.7503	17.6832	19.0099	19.2346	19.2577	19.075	19.0938	19.0362	19.298	19.1676	20.0166							0.85	83.3154	98.1606	97.108	101.352	100.251	95.7912	77.395	94.2448	91.1857	95.3389	91.9273	90.8365	83.1273	92.7048	92.3167	88.9107	88.1741
0.851667	-3.07569	-0.35903		0.851667	18.1332	18.1585	18.27	18.431	17.9149	18.0752	17.7633	17.5479	18.0255	17.7567	17.5461	17.5024	18.7803	18.9768	19.0084	18.8376	18.8635	18.8414	19.0829	18.976	19.8698							0.851667	83.0752	97.1172	95.981	91.8963	99.1053	94.7398	78.1074	93.5644	90.5132	93.6786	90.6808	89.8879	82.8747	91.9628	91.5368	87.7566	86.4303
0.853333	-3.01172	-0.36014		0.853333	17.9457	17.9718	18.0799	18.2394	17.738	17.8279	17.5836	17.3722	17.851	17.5545	17.3554	17.328	18.5647	18.7342	18.7746	18.6139	18.6471	18.6493	18.8469	18.7524	19.6738							0.853333	82.779	96.0625	94.8497	83.9357	97.952	93.672	78.7987	92.8443	89.8085	92.2442	89.5589	88.9559	82.6436	91.1958	90.7345	86.8317	84.9233
0.855	-2.94993	-0.36086		0.855	17.7612	17.7882	17.8929	18.051	17.5663	17.6015	17.4112	17.2031	17.679	17.3663	17.1756	17.1581	18.3618	18.5078	18.556	18.4033	18.4432	18.4598	18.604	18.514	19.4486							0.855	82.4324	94.9997	93.7164	77.4768	96.7945	92.5924	79.4468	92.0902	89.0695	90.9828	88.523	88.0275	82.4183	90.4044	89.9115	86.1009	83.6512
0.856667	-2.89058	-0.36118		0.856667	17.5798	17.6077	17.7091	17.8657	17.3984	17.3939	17.2444	17.0388	17.5088	17.1891	17.0042	16.9918	18.17	18.2971	18.3515	18.2045	18.2499	18.2727	18.364	18.2733	19.2096							0.856667	82.0412	93.9315	92.5827	72.4514	95.6355	91.5048	80.0366	91.3073	88.2972	89.8475	87.5422	87.0948	82.1864	89.5904	89.07	85.5257	82.5974
0.858333	-2.83385	-0.3611		0.858333	17.4014	17.4304	17.5284	17.6836	17.2331	17.2025	17.0815	16.878	17.3402	17.0202	16.8392	16.8283	17.9873	18.1004	18.1591	18.0154	18.0653	18.0881	18.1332	18.0386	18.9681							0.858333	81.611	92.8601	91.45	68.7369	94.4769	90.4128	80.5581	90.501	87.4947	88.799	86.5931	86.1542	81.9386	88.7562	88.2126	85.0675	81.7359
0.86	-2.77986	-0.36058		0.86	17.2259	17.2561	17.3508	17.5048	17.0698	17.0241	16.9215	16.7198	17.173	16.8573	16.6788	16.6671	17.8117	17.9155	17.9765	17.8345	17.8876	17.906	17.9148	17.8149	18.7316							0.86	81.1471	91.7871	90.3195	66.1766	93.3205	89.3191	81.0059	89.6756	86.666	87.8059	85.6591	85.2047	81.6683	87.9047	87.3416	84.6904	81.0351
0.861667	-2.7287	-0.3596		0.861667	17.0532	17.0848	17.1763	17.3292	16.9083	16.8561	16.7638	16.5637	17.0074	16.6988	16.5218	16.508	17.6417	17.7402	17.8017	17.6599	17.7152	17.7263	17.7097	17.6043	18.5047							0.861667	80.6544	90.7139	89.1919	64.5973	92.1676	88.2265	81.3779	88.8354	85.8156	86.8449	84.7292	84.2475	81.3711	87.0386	86.459	84.3632	80.4619
0.863333	-2.68043	-0.35819		0.863333	16.8834	16.9164	17.0047	17.1569	16.7484	16.6959	16.608	16.4096	16.8438	16.5433	16.3673	16.3508	17.476	17.5724	17.6329	17.4902	17.5469	17.5492	17.5177	17.407	18.2895							0.863333	80.137	89.6416	88.0681	63.8228	91.0192	87.1372	81.6745	87.9839	84.9482	85.8993	83.7973	83.2847	81.0445	86.1606	85.5667	84.06	79.9839
0.865	-2.63516	-0.35634		0.865	16.7165	16.7507	16.8361	16.9878	16.5902	16.5416	16.4539	16.2573	16.6824	16.3901	16.215	16.1956	17.3136	17.41	17.4686	17.3244	17.3819	17.3745	17.3373	17.2224	18.0864							0.865	79.5987	88.5708	86.9485	63.6855	89.8761	86.0534	81.8983	87.1239	84.0679	84.9586	82.8605	82.3192	80.6876	85.273	84.6665	83.7603	79.5719
0.866667	-2.59303	-0.35403		0.866667	16.5523	16.5877	16.6703	16.8217	16.4338	16.3916	16.3016	16.1071	16.5236	16.2388	16.0644	16.0425	17.154	17.2517	17.3078	17.1615	17.2196	17.2024	17.167	17.0487	17.8948							0.866667	79.0427	87.5024	85.8336	64.0335	88.739	84.9767	82.0529	86.2579	83.1786	84.0167	81.9186	81.3539	80.3005	84.3778	83.7597	83.4488	79.2004
0.868333	-2.55418	-0.35124		0.868333	16.3909	16.4274	16.5073	16.6586	16.2795	16.2447	16.1509	15.9589	16.3673	16.0891	15.9156	15.8916	16.9968	17.0964	17.1498	17.0011	17.0595	17.0329	17.0047	16.8842	17.7134							0.868333	78.4719	86.4368	84.724	64.7341	87.6086	83.9088	82.1429	85.3876	82.2836	83.071	80.973	80.3915	79.884	83.4766	82.8476	83.1152	78.8486
0.87	-2.51873	-0.348		0.87	16.2324	16.2697	16.3472	16.4984	16.1273	16.1002	16.002	15.8128	16.2138	15.9411	15.7687	15.7428	16.8418	16.9435	16.9939	16.8428	16.9015	16.8661	16.8487	16.7272	17.5405							0.87	77.8885	85.3745	83.6202	65.6765	86.4856	82.8508	82.1732	84.5145	81.3854	82.1214	80.0259	79.4343	79.4397	82.5708	81.9313	82.7527	78.5002
0.871667	-2.48666	-0.34438		0.871667	16.0766	16.1149	16.1897	16.3411	15.9774	15.9576	15.8551	15.6688	16.0629	15.7949	15.6238	15.5964	16.6889	16.7926	16.8398	16.6865	16.7453	16.7022	16.6975	16.5758	17.3745							0.871667	77.2946	84.3162	82.5228	66.7707	85.3708	81.8038	82.1493	83.6394	80.4863	81.1694	79.0801	78.4841	78.9696	81.6616	81.0119	82.3581	78.1431
0.873333	-2.45791	-0.34048		0.873333	15.9237	15.9629	16.0351	16.1866	15.83	15.8166	15.7103	15.5268	15.9148	15.6506	15.481	15.4525	16.5382	16.6436	16.6875	16.5323	16.5912	16.541	16.5497	16.429	17.2139							0.873333	76.692	83.2626	81.4328	67.9464	84.2653	80.7684	82.0762	82.7633	79.5878	80.217	78.138	77.5424	78.4758	80.7499	80.0905	81.9305	77.769
0.875	-2.4323	-0.33636		0.875	15.7736	15.8139	15.8833	16.0351	15.6851	15.6774	15.5679	15.3871	15.7694	15.5085	15.3405	15.3111	16.3894	16.4963	16.5368	16.3802	16.439	16.3828	16.4045	16.2857	17.0572							0.875	76.0823	82.2145	80.3511	69.1504	83.1699	79.7454	81.9591	81.8867	78.6913	79.2668	77.2019	76.61	77.9609	79.8368	79.1681	81.4705	77.3728
0.876667	-2.40967	-0.33207		0.876667	15.6264	15.6679	15.7344	15.8864	15.5428	15.5397	15.4279	15.2496	15.6265	15.3687	15.2022	15.1724	16.2426	16.3509	16.388	16.2302	16.2889	16.2275	16.2613	16.1451	16.9036							0.876667	75.4666	81.173	79.2791	70.3435	82.0858	78.7352	81.8027	81.0103	77.7981	78.3209	76.2736	75.6874	77.4275	78.9231	78.2458	80.9801	76.9518
0.878333	-2.38977	-0.32763		0.878333	15.482	15.5249	15.5885	15.7406	15.4032	15.4038	15.2905	15.1142	15.4859	15.2313	15.0663	15.0362	16.0979	16.2073	16.2412	16.0825	16.1411	16.0751	16.1198	16.0068	16.7523							0.878333	74.8459	80.1392	78.2181	71.4983	81.0143	77.738	81.6116	80.1346	76.9093	77.3814	75.3543	74.7748	76.8781	78.0097	77.3245	80.4618	76.5053
0.88	-2.37231	-0.32303		0.88	15.3406	15.3849	15.4456	15.5976	15.2662	15.2698	15.1558	14.9811	15.3477	15.0964	14.9329	14.9025	15.9552	16.0657	16.0966	15.9372	15.9958	15.9254	15.9799	15.8706	16.603							0.88	74.2209	79.1145	77.1697	72.596	79.9568	76.754	81.3898	79.2602	76.026	76.4497	74.445	73.8722	76.3151	77.0976	76.4052	79.9187	76.034
0.881667	-2.35703	-0.31829		0.881667	15.2019	15.2476	15.3056	15.4575	15.1319	15.1376	15.0235	14.8503	15.2118	14.9638	14.8018	14.7713	15.8148	15.9264	15.9544	15.7942	15.853	15.7784	15.8415	15.7361	16.4555							0.881667	73.5923	78.1002	76.1355	73.6245	78.9147	75.7832	81.141	78.3878	75.1493	75.5272	73.5459	72.9797	75.7408	76.1877	75.4888	79.3536	75.5393
0.883333	-2.34365	-0.31342		0.883333	15.0659	15.113	15.1684	15.3202	15.0002	15.0075	14.8936	14.7216	15.0782	14.8336	14.6733	14.6426	15.6766	15.7894	15.8147	15.6537	15.7128	15.634	15.7048	15.6034	16.3097							0.883333	72.9606	77.0978	75.1167	74.5766	77.8897	74.8257	80.8686	77.5179	74.2801	74.6143	72.6573	72.097	75.1576	75.2807	74.5761	78.7695	75.0234
0.885	-2.33201	-0.30848		0.885	14.9326	14.9809	15.0341	15.1855	14.871	14.8794	14.7659	14.5951	14.9471	14.7057	14.5471	14.5161	15.5405	15.6549	15.6776	15.5156	15.5751	15.4922	15.57	15.4723	16.1656							0.885	72.326	76.1088	74.1149	75.4481	76.8834	73.8812	80.5758	76.6513	73.4195	73.7115	71.7789	71.2241	74.5674	74.3776	73.6681	78.169	74.4883
0.886667	-2.32198	-0.30346		0.886667	14.8019	14.8512	14.9026	15.0535	14.7442	14.7534	14.6403	14.4707	14.8185	14.5801	14.4232	14.3919	15.4066	15.5229	15.5431	15.3799	15.44	15.353	15.437	15.3429	16.0233							0.886667	71.6891	75.1345	73.1312	76.2377	75.8974	72.9497	80.2654	75.7886	72.5683	72.819	70.9103	70.3608	73.9722	73.4792	72.7657	77.5547	73.9362
0.888333	-2.31343	-0.29835		0.888333	14.6736	14.724	14.7737	14.9241	14.6196	14.6295	14.5167	14.3483	14.6921	14.4566	14.3015	14.2698	15.2749	15.3932	15.4111	15.2467	15.3074	15.2164	15.306	15.2151	15.8828							0.888333	71.0501	74.1762	72.1672	76.9452	74.9333	72.0311	79.9395	74.9305	71.7272	71.9366	70.051	69.5071	73.374	72.5863	71.8698	76.9287	73.3692
0.89	-2.30627	-0.29309		0.89	14.5477	14.5991	14.6476	14.7973	14.4972	14.5076	14.3949	14.2281	14.568	14.3351	14.1817	14.1497	15.1452	15.2657	15.2815	15.116	15.1773	15.0825	15.1771	15.0889	15.7441							0.89	70.4095	73.2349	71.2239	77.5721	73.9924	71.1255	79.6003	74.0775	70.897	71.0644	69.2005	68.6632	72.7743	71.6997	70.9812	76.2931	72.7892
0.891667	-2.30036	-0.28769		0.891667	14.4239	14.4765	14.524	14.6729	14.3768	14.3877	14.275	14.1098	14.4461	14.2157	14.0637	14.0315	15.0175	15.1402	15.1542	14.9876	15.0496	14.9511	15.0503	14.9643	15.6072							0.891667	69.7679	72.3119	70.3023	78.1205	73.0759	70.233	79.249	73.2302	70.0782	70.2023	68.3585	67.8291	72.1747	70.8201	70.1007	75.6496	72.1981
0.893333	-2.29554	-0.28212		0.893333	14.3022	14.3559	14.4028	14.5511	14.2584	14.2698	14.1569	13.9937	14.3263	14.0982	13.9475	13.9151	14.8918	15.0165	15.029	14.8615	14.9242	14.8222	14.9256	14.8414	15.4722							0.893333	69.1257	71.4081	69.4035	78.5934	72.1849	69.3541	78.8868	72.3889	69.2711	69.3504	67.5248	67.0051	71.5764	69.9483	69.2289	74.9997	71.5974
0.895	-2.29167	-0.27636		0.895	14.1825	14.2374	14.2838	14.4316	14.1419	14.1539	14.0405	13.8795	14.2085	13.9827	13.8329	13.8006	14.7682	14.8945	14.9059	14.7378	14.801	14.6956	14.8029	14.7203	15.3389							0.895	68.4838	70.5243	68.5279	78.9942	71.32	68.489	78.5142	71.5538	68.4761	68.5085	66.6994	66.1915	70.9806	69.0849	68.3664	74.3447	70.9887
0.896667	-2.28862	-0.27035		0.896667	14.0647	14.1209	14.1669	14.3142	14.0272	14.0397	13.9258	13.7671	14.0927	13.8692	13.72	13.6878	14.6466	14.7742	14.7847	14.6162	14.6798	14.5713	14.6824	14.6009	15.2076							0.896667	67.8431	69.661	67.6759	79.3268	70.4816	67.6383	78.1316	70.7252	67.6934	67.6769	65.8826	65.3886	70.388	68.2304	67.5135	73.6858	70.3733
0.898333	-2.28626	-0.264		0.898333	13.9487	14.0064	14.0519	14.199	13.9142	13.9273	13.8129	13.6567	13.9791	13.7575	13.6086	13.5769	14.527	14.6555	14.6655	14.4967	14.5604	14.4492	14.5638	14.4833	15.0782							0.898333	67.2044	68.8187	66.8473	79.5953	69.6696	66.8026	77.739	69.9029	66.923	66.8554	65.0747	64.5966	69.7993	67.3853	66.6708	73.0238	69.7521
0.9	-2.28453	-0.25731		0.9	13.8346	13.8937	13.9388	14.0857	13.8031	13.8165	13.7017	13.548	13.8675	13.6476	13.499	13.4679	14.4095	14.5386	14.548	14.3793	14.4428	14.3292	14.4472	14.3677	14.9509							0.9	66.5689	67.9974	66.0416	79.8039	68.8833	65.9825	77.3362	69.087	66.1647	66.0442	64.2758	63.8156	69.2151	66.5499	65.8387	72.3597	69.126
0.901667	-2.28334	-0.25034		0.901667	13.7225	13.7829	13.8275	13.9744	13.6938	13.7073	13.5923	13.441	13.758	13.5395	13.3911	13.3606	14.2938	14.4233	14.4323	14.2639	14.3269	14.2113	14.3325	14.254	14.8257							0.901667	65.9374	67.1965	65.2577	79.9569	68.1214	65.1789	76.9232	68.2774	65.4185	65.2432	63.4865	63.0456	68.6358	65.7242	65.0174	71.6941	68.4958
0.903333	-2.28262	-0.24319		0.903333	13.6122	13.6737	13.7178	13.865	13.5864	13.5997	13.4847	13.3357	13.6504	13.433	13.285	13.2551	14.1801	14.3099	14.3183	14.1506	14.2125	14.0956	14.2197	14.1422	14.7026							0.903333	65.3111	66.4152	64.4939	80.0588	67.3816	64.3926	76.4997	67.4741	64.684	64.4523	62.7069	62.2865	68.0614	64.9084	64.2071	71.0276	67.862
0.905	-2.28227	-0.23597		0.905	13.5037	13.5659	13.6098	13.7575	13.4807	13.4938	13.3789	13.2319	13.5445	13.3282	13.1807	13.1514	14.0681	14.1982	14.2059	14.0392	14.0997	13.982	14.1086	14.0323	14.5814							0.905	64.6911	65.652	63.748	80.1137	66.6609	63.6245	76.0655	66.6769	63.9606	63.6714	61.9374	61.5382	67.4922	64.1024	63.4078	70.3612	67.2254
0.906667	-2.28219	-0.22875		0.906667	13.3971	13.4596	13.5035	13.6518	13.3767	13.3894	13.2749	13.1296	13.4403	13.225	13.0782	13.0493	13.9579	14.0882	14.095	13.9296	13.9884	13.8706	13.9992	13.9242	14.4622							0.906667	64.0784	64.9048	63.0175	80.1259	65.956	62.8757	75.6209	65.8858	63.2479	62.9003	61.178	60.8004	66.9282	63.3061	62.6194	69.6955	66.5865
0.908333	-2.28229	-0.22158		0.908333	13.2921	13.3547	13.3987	13.5479	13.2742	13.2866	13.1726	13.0289	13.3374	13.1233	12.9772	12.9487	13.8491	13.9799	13.9857	13.8218	13.8786	13.7611	13.8916	13.8179	14.3448							0.908333	63.4743	64.1708	62.2993	80.0992	65.2626	62.1469	75.1661	65.1008	62.5449	62.1386	60.4287	60.0729	66.3694	62.5196	61.8417	69.0314	65.9459
0.91	-2.28254	-0.2145		0.91	13.1887	13.2513	13.2955	13.4456	13.1733	13.1852	13.0721	12.9296	13.2357	13.023	12.8777	12.8496	13.7417	13.8733	13.8778	13.7157	13.7703	13.6535	13.7856	13.7133	14.2293							0.91	62.8799	63.4472	61.59	80.0373	64.5765	61.4389	74.7017	64.3218	61.8511	61.386	59.6892	59.3552	65.8158	61.7426	61.0747	68.3696	65.3042
0.911667	-2.28292	-0.20751		0.911667	13.0868	13.1493	13.1937	13.3447	13.0738	13.0852	12.9731	12.8319	13.1352	12.924	12.7793	12.7518	13.6356	13.7682	13.7713	13.6112	13.6636	13.5476	13.6812	13.6103	14.1158							0.911667	62.2965	62.7304	60.8863	79.9437	63.893	60.7519	74.2288	63.549	61.1655	60.6422	58.9593	58.6471	65.2672	60.9753	60.318	67.711	64.6622
0.913333	-2.28346	-0.20058		0.913333	12.9862	13.0488	13.0932	13.2452	12.9757	12.9864	12.8755	12.7355	13.0357	12.8263	12.6821	12.6552	13.5307	13.6644	13.6663	13.5083	13.5587	13.4432	13.5781	13.5088	14.0042							0.913333	61.7249	62.0171	60.1848	79.8213	63.2078	60.0859	73.7489	62.7826	60.4875	59.9068	58.2387	57.9477	64.7236	60.2176	59.5716	67.0561	64.0203
0.915	-2.28419	-0.19371		0.915	12.8869	12.9498	12.994	13.1468	12.8789	12.8888	12.7791	12.6405	12.9373	12.7297	12.5859	12.5598	13.4272	13.562	13.5627	13.407	13.4553	13.3402	13.4765	13.4087	13.8945							0.915	61.1663	61.3039	59.4823	79.6731	62.517	59.4405	73.2637	62.0229	59.8162	59.1793	57.5269	57.2567	64.1848	59.4697	58.8353	66.4053	63.3792
0.916667	-2.28508	-0.18694		0.916667	12.7888	12.8523	12.8959	13.0496	12.7834	12.7923	12.6839	12.5465	12.8401	12.6342	12.4907	12.4654	13.325	13.4607	13.4604	13.3071	13.3535	13.2386	13.3761	13.3099	13.7867							0.916667	60.6212	60.5877	58.7763	79.5011	61.8174	58.8147	72.7754	61.2705	59.1511	58.4594	56.8232	56.5733	63.6505	58.7316	58.1089	65.7591	62.7394
0.918333	-2.28618	-0.18029		0.918333	12.6919	12.7562	12.7989	12.9533	12.689	12.697	12.5897	12.4534	12.7441	12.5399	12.3964	12.3721	13.224	13.3605	13.3594	13.2084	13.2532	13.1384	13.2769	13.2124	13.6807							0.918333	60.0903	59.8659	58.0648	79.3073	61.1066	58.2072	72.2863	60.5259	58.4914	57.7465	56.127	55.897	63.1206	58.0034	57.3924	65.1177	62.1015
0.92	-2.28751	-0.1738		0.92	12.5963	12.6615	12.703	12.8578	12.5957	12.6026	12.4965	12.361	12.6495	12.4467	12.3032	12.2797	13.1242	13.2613	13.2596	13.111	13.1544	13.0395	13.1789	13.116	13.5762							0.92	59.5736	59.1367	57.3466	79.0929	60.3832	57.6158	71.7988	59.7898	57.8366	57.0402	55.4378	55.2269	62.5947	57.2854	56.6857	64.4813	61.466
0.921667	-2.28914	-0.16756		0.921667	12.502	12.5679	12.608	12.7632	12.5034	12.5093	12.4041	12.2692	12.5559	12.3547	12.2108	12.1883	13.0253	13.1629	13.1609	13.0146	13.057	12.9421	13.082	13.0206	13.4731							0.921667	59.0712	58.3988	56.621	78.8591	59.6469	57.038	71.3153	59.063	57.1862	56.34	54.755	54.5626	62.0728	56.5774	55.989	63.85	60.8334
0.923333	-2.29102	-0.16161		0.923333	12.4087	12.4754	12.514	12.6693	12.4121	12.417	12.3126	12.1782	12.4635	12.2638	12.1194	12.0976	12.9276	13.0653	13.0632	12.919	12.961	12.846	12.9861	12.9261	13.3713							0.923333	58.5826	57.652	55.8883	78.6065	58.8982	56.4706	70.8382	58.3464	56.5399	55.6454	54.0781	53.9035	61.5547	55.8796	55.3021	63.2238	60.2041
0.925	-2.2931	-0.15605		0.925	12.3165	12.3837	12.4208	12.5762	12.3216	12.3256	12.2219	12.0881	12.372	12.174	12.029	12.0079	12.8308	12.9685	12.9665	12.8244	12.8663	12.7511	12.8914	12.8322	13.2706							0.925	58.1067	56.8966	55.1497	78.3359	58.1387	55.9098	70.3698	57.6409	55.8973	54.9561	53.4069	53.2492	61.0401	55.1919	54.6251	62.6025	59.5785
0.926667	-2.29525	-0.15088		0.926667	12.2253	12.2928	12.3285	12.4839	12.2321	12.2353	12.132	11.9989	12.2815	12.0851	11.9394	11.9189	12.735	12.8725	12.8706	12.7305	12.7728	12.6574	12.7976	12.739	13.1712							0.926667	57.6422	56.1339	54.4065	78.0476	57.3703	55.3518	69.9119	56.9472	55.2582	54.2716	52.7409	52.5996	60.529	54.5144	53.9581	61.986	58.9569
0.928333	-2.29735	-0.14607		0.928333	12.1348	12.2026	12.2371	12.3922	12.1434	12.1459	12.0429	11.9107	12.1919	11.9971	11.8508	11.8308	12.6401	12.7772	12.7755	12.6374	12.6803	12.5648	12.7047	12.6464	13.0731							0.928333	57.1873	55.3656	53.661	77.7421	56.5956	54.7928	69.4663	56.2664	54.6229	53.5914	52.08	51.9545	60.0215	53.8471	53.3009	61.3742	58.3398
0.93	-2.29928	-0.14156		0.93	12.0451	12.1131	12.1464	12.3013	12.0557	12.0574	11.9547	11.8235	12.1031	11.9099	11.763	11.7433	12.546	12.6828	12.6813	12.5452	12.5885	12.4732	12.6127	12.5544	12.9764							0.93	56.7397	54.594	52.9155	77.4201	55.8175	54.2291	69.0339	55.599	53.9915	52.9153	51.4241	51.3141	59.5175	53.1902	52.6537	60.767	57.7271
0.931667	-2.30093	-0.13727		0.931667	11.9562	12.0243	12.0567	12.2111	11.969	11.9699	11.8673	11.7373	12.0151	11.8233	11.6761	11.6564	12.4528	12.5892	12.5878	12.454	12.4976	12.3826	12.5216	12.4633	12.8813							0.931667	56.2966	53.8218	52.1726	77.0821	55.0388	53.6571	68.6153	54.9456	53.3646	52.2429	50.7732	50.6786	59.017	52.5435	52.0164	60.164	57.1191
0.933333	-2.30221	-0.13315		0.933333	11.8679	11.9363	11.9677	12.1217	11.8832	11.8833	11.7807	11.652	11.9277	11.7373	11.5897	11.5701	12.3605	12.4965	12.4951	12.3636	12.4072	12.293	12.4315	12.373	12.7876							0.933333	55.8552	53.0519	51.4346	76.729	54.2626	53.0741	68.2103	54.3067	52.7426	51.5742	50.1274	50.0483	58.52	51.9072	51.3888	59.5651	56.5158
0.935	-2.30308	-0.12915		0.935	11.7803	11.8491	11.8796	12.0331	11.7983	11.7974	11.6949	11.5674	11.8408	11.6517	11.504	11.4842	12.269	12.4046	12.403	12.2741	12.3174	12.2045	12.3424	12.2836	12.6954							0.935	55.4127	52.2873	50.7038	76.3621	53.4916	52.478	67.818	53.6824	52.1263	50.909	49.487	49.4238	58.0265	51.2814	50.7707	58.9701	55.9171
0.936667	-2.30357	-0.12521		0.936667	11.6935	11.7628	11.7923	11.9453	11.7141	11.7123	11.6096	11.4834	11.7544	11.5665	11.4189	11.3987	12.1782	12.3135	12.3115	12.1855	12.2281	12.1168	12.2543	12.1952	12.6046							0.936667	54.9659	51.5309	49.9823	75.9828	52.7281	51.8673	67.4366	53.0724	51.5166	50.2476	48.8522	48.8058	57.5367	50.6662	50.1622	58.3787	55.3228
0.938333	-2.30373	-0.12131		0.938333	11.6074	11.677	11.7056	11.8583	11.6305	11.6277	11.525	11.4	11.6684	11.4816	11.3343	11.3139	12.0881	12.2232	12.2205	12.0978	12.1394	12.03	12.1672	12.1077	12.5151							0.938333	54.5121	50.7851	49.2715	75.5927	51.9743	51.2416	67.0637	52.476	50.9141	49.5901	48.2235	48.1948	57.0505	50.0614	49.563	57.7904	54.7328
0.94	-2.30364	-0.1174		0.94	11.5221	11.5919	11.6195	11.7721	11.5474	11.5436	11.441	11.3171	11.5829	11.397	11.2503	11.2296	11.9988	12.1336	12.1301	12.0108	12.0514	11.944	12.081	12.0212	12.4268							0.94	54.0487	50.0521	48.5728	75.194	51.2317	50.6014	66.6965	51.8922	50.3193	48.9371	47.6016	47.5917	56.5681	49.467	48.9731	57.205	54.147
0.941667	-2.30336	-0.11353		0.941667	11.4373	11.5073	11.5338	11.6865	11.4647	11.4598	11.3576	11.2348	11.4979	11.3128	11.1667	11.1459	11.9103	12.0444	12.0403	11.9247	11.9641	11.8586	11.9956	11.9355	12.3394							0.941667	53.5739	49.3338	47.8867	74.7889	50.5012	49.9478	66.3315	51.3192	49.733	48.2892	46.987	46.997	56.0897	48.8826	48.392	56.6218	53.5652
0.943333	-2.30295	-0.10975		0.943333	11.353	11.4231	11.4485	11.6017	11.3823	11.3764	11.2746	11.153	11.4135	11.2289	11.0836	11.063	11.8226	11.9558	11.9513	11.8393	11.8775	11.7737	11.911	11.8507	12.253							0.943333	53.0861	48.6311	47.2139	74.3799	49.7837	49.2828	65.965	50.7548	49.1552	47.6471	46.3804	46.4114	55.6157	48.3077	47.8197	56.0404	52.9871
0.945	-2.30247	-0.10616		0.945	11.269	11.3394	11.3636	11.5174	11.3003	11.2933	11.1922	11.0719	11.3296	11.1454	11.0011	10.9809	11.7356	11.8676	11.8629	11.7544	11.7918	11.6892	11.8273	11.7667	12.1674							0.945	52.5846	47.9451	46.5541	73.9697	49.0792	48.6087	65.593	50.1964	48.5862	47.0115	45.7823	45.8352	55.1465	47.7413	47.2555	55.4604	52.4124
0.946667	-2.30197	-0.10288		0.946667	11.1853	11.2562	11.279	11.4335	11.2186	11.2106	11.1102	10.9912	11.2461	11.0623	10.9192	10.8995	11.6493	11.7799	11.7752	11.6701	11.7068	11.6052	11.7442	11.6835	12.0826							0.946667	52.0694	47.2758	45.9072	73.5611	48.3879	47.9285	65.2119	49.641	48.0259	46.3832	45.1932	45.2687	54.6824	47.1824	46.6989	54.8813	51.8409
0.948333	-2.30149	-0.09997		0.948333	11.1017	11.1733	11.1948	11.3501	11.1371	11.1284	11.0288	10.9109	11.1631	10.9796	10.838	10.8186	11.5635	11.6929	11.6882	11.5862	11.6224	11.5214	11.6619	11.601	11.9986							0.948333	51.5411	46.6232	45.2728	73.1568	47.7094	47.245	64.8184	49.0854	47.4739	45.7631	44.6136	44.712	54.2238	46.6297	46.149	54.3029	51.2724
0.95	-2.30101	-0.0975		0.95	11.0183	11.0908	11.111	11.2671	11.0559	11.0466	10.9479	10.8308	11.0804	10.8973	10.7574	10.7382	11.4781	11.6066	11.6018	11.5027	11.5387	11.4381	11.58	11.5191	11.9154							0.95	51.0009	45.9869	44.6503	72.7594	47.0435	46.5614	64.4097	48.5265	46.9293	45.1523	44.0436	44.1647	53.7712	46.0815	45.605	53.7249	50.7069
0.951667	-2.3004	-0.09545		0.951667	10.9353	11.0088	11.0275	11.1844	10.9749	10.9652	10.8673	10.7508	10.9982	10.8153	10.6776	10.6581	11.3931	11.5209	11.516	11.4196	11.4557	11.3552	11.4987	11.4378	11.8329							0.951667	50.4504	45.3661	44.039	72.3714	46.3897	45.8803	63.9837	47.961	46.3911	44.5514	43.4833	43.626	53.3251	45.536	45.0653	53.1472	50.144
0.953333	-2.29957	-0.09379		0.953333	10.8527	10.927	10.9444	11.1022	10.8941	10.8841	10.7871	10.671	10.9165	10.7336	10.5983	10.5782	11.3086	11.436	11.4307	11.337	11.3733	11.2727	11.4179	11.357	11.7512							0.953333	49.8916	44.76	43.4382	71.9946	45.7476	45.2045	63.5392	47.3862	45.8577	43.9614	42.9325	43.0951	52.8859	44.9913	44.5286	52.5696	49.5836
0.955	-2.29838	-0.09243		0.955	10.7704	10.8454	10.8618	11.0205	10.8135	10.8035	10.7072	10.5913	10.8353	10.6523	10.5196	10.4984	11.2245	11.3516	11.3461	11.2548	11.2917	11.1907	11.3374	11.2768	11.6701							0.955	49.327	44.1677	42.8473	71.6306	45.1165	44.5362	63.0755	46.7998	45.3272	43.3827	42.3906	42.5706	52.4542	44.4453	43.9931	51.992	49.0253
0.956667	-2.29678	-0.09127		0.956667	10.6888	10.764	10.7796	10.9392	10.7331	10.7233	10.6277	10.5119	10.7546	10.5714	10.4413	10.4188	11.141	11.268	11.262	11.173	11.2107	11.1091	11.2573	11.1971	11.5897							0.956667	48.759	43.5883	42.2657	71.2801	44.4963	43.877	62.5929	46.2	44.7976	42.8158	41.8568	42.051	52.0304	43.8961	43.457	51.4147	48.469
0.958333	-2.29478	-0.09023		0.958333	10.6076	10.6827	10.6981	10.8585	10.653	10.6436	10.5487	10.4329	10.6744	10.4909	10.3634	10.3394	11.058	11.1851	11.1783	11.0914	11.1304	11.0281	11.1775	11.1178	11.5098							0.958333	48.19	43.0207	41.693	70.9432	43.8868	43.2284	62.0924	45.586	44.2669	42.2607	41.3297	41.5344	51.6148	43.3419	42.9185	50.8376	47.9142
0.96	-2.29247	-0.08933		0.96	10.5272	10.6016	10.6171	10.7783	10.5732	10.5643	10.47	10.3541	10.5945	10.411	10.2857	10.2603	10.9755	11.1027	11.0948	11.0102	11.0507	10.9475	11.098	11.0389	11.4304							0.96	47.6223	42.4641	41.1288	70.6195	43.2877	42.591	61.5755	44.9575	43.7329	41.7171	40.8079	41.019	51.2077	42.7811	42.3758	50.261	47.3608
0.961667	-2.28996	-0.08861		0.961667	10.4473	10.5206	10.5369	10.6986	10.4938	10.4856	10.3918	10.2757	10.5148	10.3318	10.2084	10.1815	10.8935	11.0207	11.0114	10.9294	10.9716	10.8674	11.0188	10.9604	11.3513							0.961667	47.0581	41.9176	40.5731	70.3073	42.6992	41.9654	61.0444	44.3153	43.1941	41.1841	40.2893	40.503	50.8092	42.2125	41.8274	49.685	46.8087
0.963333	-2.28735	-0.08809		0.963333	10.3681	10.4399	10.4574	10.6194	10.4146	10.4073	10.314	10.1975	10.4354	10.2531	10.1313	10.1032	10.8121	10.9391	10.9282	10.849	10.8928	10.7877	10.94	10.8823	11.2724							0.963333	46.4993	41.3802	40.0256	70.0048	42.1212	41.3517	60.5012	43.6606	42.649	40.6607	39.7721	39.9847	50.419	41.6352	41.272	49.11	46.2578
0.965	-2.28475	-0.08769		0.965	10.2895	10.3596	10.3785	10.5407	10.3358	10.3295	10.2365	10.1197	10.3562	10.175	10.0547	10.0253	10.7313	10.8578	10.8451	10.769	10.8143	10.7083	10.8616	10.8047	11.1938							0.965	45.9475	40.8514	39.4864	69.7091	41.554	40.75	59.9486	42.9956	42.0966	40.1453	39.2544	39.4624	50.0369	41.049	40.7087	48.5364	45.7082
0.966667	-2.28225	-0.08734		0.966667	10.2114	10.2797	10.3003	10.4623	10.2573	10.252	10.1592	10.0423	10.2775	10.0974	9.97825	9.94792	10.651	10.7766	10.7624	10.6894	10.736	10.6292	10.7835	10.7277	11.1153							0.966667	45.4038	40.3306	38.9557	69.417	40.9976	40.16	59.3889	42.323	41.5362	39.6361	38.7343	38.9348	49.6624	40.4541	40.1373	47.9646	45.1602
0.968333	-2.27997	-0.08691		0.968333	10.1339	10.2003	10.2225	10.3843	10.1791	10.1748	10.0822	9.96523	10.1991	10.0202	9.9021	9.87093	10.5712	10.6956	10.6804	10.6102	10.6577	10.5503	10.7057	10.6511	11.0368							0.968333	44.8695	39.8176	38.4336	69.1247	40.4523	39.5813	58.8246	41.6459	40.9678	39.131	38.2102	38.4009	49.2945	39.8513	39.5579	47.3951	44.6139
0.97	-2.27798	-0.08635		0.97	10.0569	10.1214	10.1452	10.3065	10.1011	10.0979	10.0054	9.88861	10.1213	9.94351	9.82618	9.79438	10.4918	10.6147	10.5991	10.5314	10.5795	10.4717	10.6281	10.5751	10.9583							0.97	44.3452	39.3121	37.9204	68.8284	39.9183	39.0133	58.2578	40.9678	40.3917	38.628	37.6807	37.8602	48.9322	39.2421	38.9713	46.8283	44.0696
0.971667	-2.27633	-0.08565		0.971667	9.98028	10.0432	10.0684	10.2292	10.0235	10.0213	9.92901	9.81246	10.0439	9.86747	9.75049	9.71831	10.4128	10.5341	10.5186	10.4532	10.5012	10.3934	10.5507	10.4994	10.8798							0.971667	43.8317	38.814	37.4163	68.5245	39.3958	38.4554	57.6904	40.2919	39.8088	38.1247	37.1449	37.3127	48.5744	38.6282	38.3787	46.2645	43.5276
0.973333	-2.27501	-0.08481		0.973333	9.90408	9.96551	9.99198	10.1522	9.94629	9.9448	9.85295	9.73682	9.96707	9.79206	9.67505	9.64279	10.334	10.4537	10.4389	10.3755	10.423	10.3155	10.4735	10.424	10.8014							0.973333	43.3292	38.3233	36.9216	68.2094	38.8852	37.9071	57.1237	39.6216	39.2203	37.6193	36.6024	36.7589	48.2195	38.0118	37.7817	45.704	42.9882
0.975	-2.27396	-0.08387		0.975	9.82822	9.8884	9.91597	10.0756	9.86948	9.8686	9.77731	9.66171	9.89078	9.71725	9.59991	9.56787	10.2553	10.3737	10.36	10.2982	10.3449	10.238	10.3966	10.3489	10.7232							0.975	42.838	37.8399	36.4366	67.8802	38.3866	37.368	56.5591	38.9597	38.6281	37.1098	36.0533	36.1996	47.8659	37.3952	37.182	45.1466	42.4517
0.976667	-2.27314	-0.08287		0.976667	9.75265	9.81173	9.84036	9.99937	9.79309	9.79267	9.70211	9.58711	9.81512	9.64294	9.52512	9.49353	10.1768	10.2941	10.2818	10.2215	10.2672	10.1609	10.3201	10.2741	10.6453							0.976667	42.3582	37.3639	35.9616	67.5344	37.9005	36.8377	55.9973	38.3089	38.0342	36.5949	35.4984	35.6363	47.5118	36.7808	36.5817	44.5923	41.9185
0.978333	-2.27247	-0.0819		0.978333	9.67743	9.73542	9.76511	9.92355	9.71712	9.71705	9.62736	9.51299	9.74011	9.56897	9.45068	9.41974	10.0983	10.2149	10.2041	10.1452	10.1898	10.0841	10.2438	10.1996	10.568							0.978333	41.8895	36.8954	35.4968	67.1706	37.4273	36.3162	55.4389	37.6715	37.4409	36.0735	34.9385	35.0704	47.1553	36.1712	35.9829	44.0407	41.3889
0.98	-2.27189	-0.08103		0.98	9.60259	9.65944	9.69015	9.84815	9.64162	9.64173	9.55306	9.43926	9.66574	9.49517	9.37655	9.34643	10.0199	10.1363	10.1268	10.0692	10.1129	10.0077	10.1678	10.1255	10.4913							0.98	41.4318	36.4347	35.0428	66.7879	36.9672	35.8032	54.884	37.0491	36.8505	35.5453	34.3753	34.5039	46.7945	35.5686	35.3879	43.4915	40.8631
0.981667	-2.2713	-0.08027		0.981667	9.52815	9.58378	9.61538	9.77316	9.56669	9.56672	9.47925	9.36579	9.59198	9.42142	9.30267	9.27356	9.94178	10.0583	10.0497	9.99363	10.0367	9.9316	10.0922	10.0518	10.4151							0.981667	40.9849	35.982	34.5997	66.3866	36.5206	35.299	54.333	36.443	36.2653	35.0104	33.8104	33.9385	46.4275	34.9751	34.799	42.944	40.3414
0.983333	-2.27068	-0.07955		0.983333	9.45408	9.50845	9.54072	9.69857	9.49235	9.49202	9.40593	9.29247	9.51878	9.34763	9.22899	9.20103	9.86401	9.981	9.9729	9.9184	9.96093	9.8558	10.0169	9.97836	10.3395							0.983333	40.5483	35.5377	34.1679	65.9675	36.0878	34.8037	53.7857	35.8539	35.6872	34.4692	33.2456	33.3762	46.0526	34.3925	34.218	42.3975	39.8238
0.985	-2.27001	-0.07872		0.985	9.38031	9.43345	9.46611	9.62438	9.41857	9.41773	9.3331	9.21921	9.44607	9.27381	9.15551	9.12878	9.78672	9.9043	9.89626	9.84353	9.88566	9.78034	9.94209	9.90518	10.2645							0.985	40.1217	35.1021	33.7475	65.532	35.669	34.3173	53.2421	35.2819	35.1177	33.9227	32.6829	32.819	45.6683	33.8221	33.6469	41.8514	39.3103
0.986667	-2.26933	-0.07769		0.986667	9.3068	9.3588	9.39157	9.55062	9.34526	9.34394	9.26073	9.14604	9.37377	9.20007	9.08227	9.05677	9.71001	9.82817	9.81984	9.76896	9.81075	9.70526	9.86776	9.8322	10.19							0.986667	39.7047	34.6757	33.3385	65.0822	35.2645	33.8403	52.7021	34.727	34.5581	33.3723	32.1244	32.2685	45.2734	33.265	33.0872	41.305	38.8008
0.988333	-2.26869	-0.07636		0.988333	9.23349	9.28451	9.31715	9.47733	9.27232	9.27071	9.18877	9.07303	9.30181	9.1266	9.00937	8.98498	9.63393	9.75256	9.74365	9.69465	9.73618	9.63063	9.79401	9.7594	10.116							0.988333	39.297	34.2589	32.9412	64.6205	34.8744	33.3728	52.1656	34.1886	34.0094	32.8195	31.5719	31.7264	44.8672	32.7219	32.5398	40.7577	38.2949
0.99	-2.26819	-0.07468		0.99	9.16037	9.21057	9.24298	9.40453	9.19967	9.19801	9.1172	9.00023	9.23013	9.05355	8.93693	8.91339	9.55849	9.67739	9.66772	9.62063	9.66197	9.55651	9.72088	9.6868	10.0424							0.99	38.8981	33.8521	32.5556	64.1494	34.4988	32.915	51.6325	33.666	33.4722	32.2662	31.0271	31.1938	44.4493	32.1932	32.0056	40.2091	37.7921
0.991667	-2.26791	-0.07261		0.991667	9.08745	9.13692	9.16916	9.33222	9.12726	9.12578	9.04596	8.92775	9.15868	8.98101	8.86504	8.842	9.48366	9.60257	9.59211	9.54694	9.58821	9.48294	9.64835	9.61442	9.9691							0.991667	38.5076	33.4559	32.1818	63.6714	34.1381	32.4672	51.1028	33.1583	32.9467	31.7143	30.4915	30.6716	44.0199	31.6791	31.485	39.659	37.292
0.993333	-2.26791	-0.07017		0.993333	9.01478	9.0635	9.09576	9.26036	9.05512	9.05392	8.97503	8.85566	9.08744	8.90899	8.79374	8.77083	9.40939	9.52801	9.51688	9.47369	9.51497	9.40996	9.57638	9.54228	9.89615							0.993333	38.1249	33.0707	31.8197	63.1891	33.7921	32.0297	50.5765	32.6645	32.4332	31.166	29.9663	30.1607	43.5797	31.1794	30.9782	39.1071	36.794
0.995	-2.26821	-0.06736		0.995	8.94239	8.9903	9.02279	9.18891	8.98327	8.98235	8.90437	8.78403	9.0164	8.83749	8.723	8.69991	9.3356	9.45358	9.44205	9.40091	9.44222	9.33759	9.5049	9.4704	9.82352							0.995	37.7496	32.6969	31.4693	62.7046	33.4609	31.6027	50.0539	32.1839	31.9313	30.6231	29.4523	29.6614	43.1296	30.6941	30.4852	38.5536	36.2976
0.996667	-2.2688	-0.06421		0.996667	8.87033	8.91735	8.95028	9.11779	8.91173	8.91104	8.83394	8.71286	8.94552	8.76654	8.65276	8.62925	9.26222	9.37921	9.36764	9.32867	9.36992	9.26585	9.43385	9.39877	9.75125							0.996667	37.3811	32.3347	31.1303	62.22	33.144	31.1864	49.535	31.7154	31.4406	30.0874	28.9501	29.1737	42.6712	30.2225	30.0056	37.9987	35.802
0.998333	-2.26961	-0.06071		0.998333	8.79869	8.84471	8.87822	9.04688	8.84054	8.83999	8.76373	8.64208	8.8748	8.6962	8.58293	8.55887	9.18919	9.30485	9.29364	9.25697	9.29803	9.1947	9.36316	9.32742	9.67947							0.998333	37.0189	31.9844	30.8025	61.7368	32.8412	30.781	49.0199	31.2583	30.9605	29.5605	28.4599	28.6978	42.206	29.7641	29.5391	37.4427	35.3068
1	-2.27056	-0.05683		1	8.72746	8.77243	8.80661	8.97607	8.76973	8.76924	8.69377	8.57164	8.8042	8.62656	8.51345	8.48879	9.11648	9.23048	9.22008	9.18579	9.22651	9.12406	9.29279	9.25638	9.60841							1	36.6626	31.6462	30.4858	61.2562	32.5517	30.3868	48.5089	30.8121	30.4902	29.0437	27.9818	28.2334	41.736	29.3185	29.0852	36.8863	34.8114
1.00167	-2.27158	-0.05252		1.00167	8.65662	8.70059	8.7354	8.90531	8.6993	8.69882	8.62413	8.5015	8.73376	8.55761	8.44428	8.41902	9.04407	9.15617	9.14699	9.1151	9.15532	9.05384	9.22266	9.18566	9.53833							1.00167	36.3116	31.3199	30.1797	60.779	32.275	30.004	48.0021	30.376	30.0291	28.538	27.5156	27.7801	41.2631	28.8849	28.6435	36.3303	34.3154
1.00333	-2.27256	-0.04769		1.00333	8.58606	8.62922	8.66454	8.83461	8.62924	8.62878	8.55486	8.43166	8.66358	8.48931	8.37537	8.34957	8.97196	9.08195	9.0744	9.04485	9.0844	8.9839	9.15271	9.11524	9.46929							1.00333	35.9654	31.0056	29.884	60.3058	32.0104	29.6327	47.4997	29.9497	29.5765	28.0442	27.0613	27.3375	40.7891	28.4628	28.2134	35.7758	33.8188
1.005	-2.27342	-0.04236		1.005	8.5157	8.55832	8.59398	8.76404	8.55955	8.5592	8.486	8.36215	8.59378	8.42149	8.30675	8.28042	8.90014	9.00794	9.00226	8.97494	9.01369	8.91412	9.08291	9.04507	9.40116							1.005	35.6234	30.7031	29.5983	59.8369	31.7569	29.2731	47.0018	29.5328	29.1318	27.5627	26.6186	26.9051	40.316	28.0516	27.7945	35.2237	33.3215
1.00667	-2.2741	-0.03656		1.00667	8.44553	8.48793	8.5237	8.69368	8.49027	8.49013	8.41754	8.29302	8.52445	8.35402	8.23847	8.21154	8.82859	8.9342	8.93051	8.90528	8.94315	8.8444	9.01326	8.97509	9.33361							1.00667	35.285	30.412	29.3222	59.3725	31.5136	28.9253	46.5085	29.1251	28.6944	27.0937	26.1872	26.4824	39.8455	27.6507	27.3866	34.6754	32.8242
1.00833	-2.27458	-0.03042		1.00833	8.37562	8.41802	8.45377	8.62362	8.42136	8.42161	8.34943	8.22435	8.45565	8.28676	8.17052	8.14287	8.75735	8.86085	8.85912	8.8358	8.87277	8.77471	8.94383	8.90529	9.26623							1.00833	34.9495	30.1319	29.0551	58.9122	31.2796	28.5896	46.0199	28.7267	28.264	26.6374	25.7669	26.0689	39.3793	27.2599	26.9891	34.1321	32.3273
1.01	-2.27487	-0.02405		1.01	8.30604	8.34859	8.38427	8.55388	8.35276	8.35364	8.28163	8.15618	8.38735	8.21963	8.10288	8.07441	8.68639	8.78796	8.78799	8.76646	8.80253	8.70506	8.87468	8.83571	9.19865							1.01	34.6163	29.8624	28.7964	58.4557	31.0538	28.2662	45.5359	28.3378	27.8403	26.1934	25.3574	25.6644	38.9188	26.8787	26.6019	33.5947	31.8319
1.01167	-2.27505	-0.01754		1.01167	8.23689	8.27969	8.31526	8.48447	8.28445	8.28622	8.21417	8.08852	8.3195	8.15259	8.03552	8.00618	8.61569	8.71561	8.71704	8.69721	8.73243	8.63554	8.80592	8.76646	9.13062							1.01167	34.2847	29.6029	28.5456	58.0024	30.8352	27.9551	45.0565	27.9586	27.4234	25.7614	24.9581	25.2685	38.4651	26.5069	26.2245	33.0645	31.3388
1.01333	-2.27519	-0.01093		1.01333	8.16822	8.21131	8.24673	8.41536	8.21646	8.21936	8.14706	8.02135	8.25199	8.08562	7.96846	7.93823	8.54526	8.64388	8.64616	8.62804	8.66253	8.56624	8.73761	8.69764	9.06204							1.01333	33.9542	29.3529	28.3023	57.5517	30.6228	27.6564	44.5816	27.5894	27.0132	25.3409	24.569	24.8811	38.0191	26.1444	25.8567	32.5423	30.8491
1.015	-2.27534	-0.00429		1.015	8.10004	8.14347	8.17862	8.34654	8.14883	8.15302	8.08033	7.95455	8.18477	8.01868	7.90175	7.87057	8.47512	8.57286	8.57529	8.559	8.59292	8.49723	8.66978	8.62932	8.99292							1.015	33.6243	29.1117	28.0658	57.1028	30.4156	27.3698	44.111	27.2306	26.6097	24.9316	24.1895	24.5019	37.5815	25.7911	25.4984	32.0291	30.3638
1.01667	-2.27552	0.00236		1.01667	8.03238	8.07615	8.11089	8.27802	8.08159	8.08705	8.01404	7.88802	8.11782	7.95176	7.83544	7.80322	8.40529	8.50259	8.50447	8.49015	8.52372	8.42856	8.60244	8.56151	8.92337							1.01667	33.2946	28.8788	27.8356	56.6554	30.2128	27.0952	43.6448	26.8825	26.213	24.5328	23.8194	24.1311	37.1525	25.4472	25.1493	31.5255	29.8839
1.01833	-2.27574	0.00906		1.01833	7.96528	8.00928	8.04351	8.20983	8.01472	8.02131	7.94819	7.82169	8.05114	7.88487	7.76953	7.73623	8.33574	8.43307	8.43383	8.42159	8.455	8.36023	8.53556	8.49416	8.8535							1.01833	32.965	28.6534	27.6114	56.2089	30.0132	26.832	43.1827	26.5454	25.8233	24.144	23.4585	23.7687	36.732	25.1125	24.8095	31.0321	29.4104
1.02	-2.27604	0.01582		1.02	7.89881	7.94275	7.97649	8.14206	7.9482	7.95565	7.88275	7.75555	7.98481	7.81808	7.70401	7.66963	8.26644	8.36421	8.3635	8.35338	8.3868	8.29224	8.46912	8.4272	8.78347							1.02	32.6354	28.4351	27.3927	55.7631	29.8161	26.5801	42.7246	26.2197	25.4407	23.7649	23.1066	23.4149	36.3201	24.7875	24.4791	30.5493	28.9442
1.02167	-2.2765	0.02261		1.02167	7.83303	7.87646	7.9099	8.07476	7.88203	7.89	7.81767	7.68969	7.91888	7.75149	7.63886	7.6034	8.19741	8.2959	8.29355	8.28555	8.3191	8.22459	8.4031	8.36056	8.71341							1.02167	32.3058	28.2229	27.1792	55.318	29.6206	26.3391	42.2704	25.9056	25.0654	23.3948	22.7637	23.0699	35.9166	24.4723	24.1581	30.0772	28.486
1.02333	-2.27715	0.02936		1.02333	7.76792	7.81033	7.8438	8.00796	7.81624	7.82438	7.75285	7.62419	7.85333	7.68516	7.57409	7.53752	8.12869	8.22799	8.22398	8.21813	8.25191	8.15725	8.3375	8.2942	8.64349							1.02333	31.9764	28.0165	26.9707	54.8734	29.426	26.1085	41.8199	25.6034	24.6977	23.0334	22.4298	22.734	35.5212	24.1673	23.8469	29.6158	28.0366
1.025	-2.27803	0.03596		1.025	7.70343	7.74433	7.77819	7.94163	7.75081	7.75881	7.68822	7.55917	7.78814	7.61916	7.50963	7.47194	8.06036	8.16032	8.15475	8.1511	8.18527	8.09024	8.27229	8.22813	8.57387							1.025	31.6473	27.815	26.7671	54.4294	29.2318	25.8879	41.3729	25.3133	24.3379	22.6804	22.1049	22.4076	35.1336	23.8727	23.5456	29.1652	27.5966
1.02667	-2.27914	0.04233		1.02667	7.63942	7.67856	7.71301	7.87576	7.68574	7.69336	7.62374	7.49472	7.72324	7.55357	7.44545	7.4067	7.99247	8.0928	8.08584	8.08449	8.11917	8.0236	8.20738	8.16236	8.50471							1.02667	31.3189	27.6181	26.5685	53.986	29.0377	25.6768	40.9296	25.0355	23.9866	22.3355	21.7892	22.091	34.7537	23.5888	23.2545	28.7251	27.1664
1.02833	-2.28047	0.0484		1.02833	7.57575	7.6131	7.64816	7.81037	7.62096	7.62813	7.55939	7.43089	7.65859	7.48845	7.38151	7.34185	7.92506	8.02537	8.01724	8.01828	8.05363	7.95739	8.14272	8.09693	8.43615							1.02833	30.9916	27.4252	26.3752	53.543	28.8433	25.4748	40.49	24.7699	23.6441	21.9987	21.4831	21.7845	34.381	23.3155	22.9736	28.2954	26.7465
1.03	-2.28197	0.05412		1.03	7.51225	7.54799	7.58354	7.74545	7.5565	7.56321	7.49523	7.36762	7.59416	7.42384	7.31782	7.27744	7.85811	7.95799	7.94898	7.95245	7.98855	7.89165	8.07822	8.03185	8.3683							1.03	30.6656	27.2359	26.1875	53.1006	28.6489	25.2812	40.0543	24.5164	23.3111	21.6699	21.1868	21.4886	34.0154	23.0532	22.7033	27.8758	26.337
1.03167	-2.28362	0.05938		1.03167	7.44887	7.48327	7.51909	7.68098	7.49237	7.49871	7.43134	7.30481	7.52993	7.35966	7.25437	7.2135	7.79156	7.89068	7.88116	7.88691	7.92381	7.82636	8.01389	7.96719	8.3012							1.03167	30.3414	27.0502	26.0058	52.6587	28.4545	25.0955	39.6226	24.2752	22.988	21.3491	20.9007	21.2037	33.6566	22.8021	22.4437	27.4662	25.9382
1.03333	-2.2853	0.06406		1.03333	7.3856	7.41897	7.45479	7.61692	7.42857	7.43468	7.36783	7.24229	7.46592	7.29581	7.19115	7.15001	7.7254	7.82352	7.81382	7.82159	7.85931	7.76148	7.94971	7.90296	8.23489							1.03333	30.0193	26.868	25.831	52.2173	28.2609	24.9174	39.1952	24.0462	22.6754	21.0363	20.6253	20.9302	33.3041	22.5624	22.1951	27.0661	25.5499
1.035	-2.28694	0.06802		1.035	7.32247	7.35514	7.39063	7.55315	7.36512	7.3711	7.30475	7.17996	7.4021	7.23217	7.12812	7.08697	7.65962	7.75663	7.747	7.7564	7.79505	7.69691	7.88569	7.83918	8.16934							1.035	29.6999	26.6894	25.6639	51.7766	28.0686	24.7462	38.7722	23.8294	22.3736	20.7317	20.3608	20.6686	32.9576	22.3344	21.9579	26.6753	25.1721
1.03667	-2.28838	0.07119		1.03667	7.25952	7.29182	7.32668	7.4896	7.30196	7.3079	7.2421	7.11774	7.33843	7.16871	7.0652	7.02436	7.5942	7.69016	7.68066	7.69131	7.73106	7.63263	7.82182	7.77582	8.10451							1.03667	29.3837	26.515	25.5056	51.3365	27.8786	24.5815	38.354	23.6249	22.0831	20.4354	20.1079	20.4192	32.6168	22.1183	21.7322	26.2934	24.8049
1.03833	-2.28953	0.07352		1.03833	7.19674	7.22902	7.26305	7.42618	7.23904	7.24503	7.17985	7.05563	7.27492	7.10549	7.00238	6.96217	7.52915	7.62419	7.61481	7.62631	7.66741	7.56864	7.75807	7.71286	8.04036							1.03833	29.0714	26.3452	25.3572	50.897	27.6921	24.4227	37.9409	23.4325	21.8044	20.1476	19.8669	20.1824	32.2815	21.9141	21.5184	25.9202	24.4479
1.04	-2.2903	0.07506		1.04	7.13415	7.16668	7.19981	7.36286	7.17626	7.18243	7.11795	6.99369	7.21164	7.04265	6.93969	6.90037	7.46449	7.55876	7.54941	7.56142	7.60406	7.50499	7.69442	7.65031	7.97681							1.04	28.7633	26.1807	25.2203	50.4577	27.5102	24.2694	37.5332	23.2517	21.5376	19.8686	19.6383	19.9586	31.9513	21.7222	21.3167	25.5554	24.101
1.04167	-2.29073	0.07585		1.04167	7.0717	7.10469	7.13701	7.29967	7.11355	7.12005	7.05637	6.93195	7.14869	6.98029	6.87723	6.83893	7.4002	7.49381	7.48444	7.49669	7.54099	7.44172	7.63086	7.5882	7.91372							1.04167	28.46	26.0227	25.0962	50.0187	27.3345	24.1211	37.1315	23.0822	21.2832	19.5987	19.4225	19.7479	31.6261	21.5427	21.1274	25.1988	23.7638
1.04333	-2.29089	0.07596		1.04333	7.00936	7.04294	7.0746	7.2367	7.05094	7.05789	6.99505	6.87053	7.08619	6.91847	6.81512	6.77781	7.33621	7.42925	7.41985	7.43219	7.47818	7.37884	7.56745	7.52653	7.85096							1.04333	28.1617	25.872	24.9865	49.5796	27.1664	23.9775	36.7361	22.9234	21.0414	19.3382	19.2199	19.5506	31.3054	21.376	20.9506	24.8499	23.436
1.045	-2.29089	0.07545		1.045	6.94712	6.98133	7.01252	7.17405	6.98845	6.99599	6.93396	6.8095	7.02412	6.85719	6.75343	6.71698	7.27247	7.36501	7.35557	7.36799	7.41558	7.31629	7.50427	7.46527	7.78844							1.045	27.8688	25.7302	24.893	49.1403	27.0077	23.8385	36.3473	22.7748	20.8123	19.0874	19.031	19.367	30.9891	21.2225	20.7866	24.5086	23.1173
1.04667	-2.29081	0.07439		1.04667	6.885	6.91985	6.95068	7.11174	6.92615	6.93433	6.87308	6.7489	6.96248	6.79638	6.69219	6.6564	7.20889	7.301	7.29154	7.30417	7.35313	7.25392	7.44135	7.40435	7.72611							1.04667	27.5814	25.5986	24.8174	48.7004	26.8602	23.7042	35.9654	22.6356	20.5962	18.8468	18.8561	19.1972	30.677	21.0824	20.6355	24.1746	22.8074
1.04833	-2.29067	0.07279		1.04833	6.82304	6.85851	6.88907	7.04981	6.86416	6.87293	6.81236	6.68877	6.90119	6.73593	6.63137	6.59604	7.14545	7.2372	7.22774	7.24079	7.29075	7.1916	7.37874	7.34373	7.66396							1.04833	27.2996	25.4787	24.7616	48.2597	26.7259	23.5747	35.5907	22.5054	20.3932	18.6167	18.6958	19.0416	30.3689	20.956	20.4975	23.8478	22.506
1.05	-2.29053	0.07063		1.05	6.76126	6.79742	6.82773	6.98822	6.80257	6.81177	6.75176	6.62905	6.84019	6.67575	6.5709	6.53592	7.0821	7.17362	7.16422	7.17793	7.22839	7.12923	7.31648	7.28338	7.60201							1.05	27.0233	25.3723	24.7277	47.8182	26.6069	23.4503	35.2232	22.3836	20.2034	18.3977	18.5502	18.9004	30.0648	20.8436	20.3727	23.528	22.2129
1.05167	-2.29043	0.06785		1.05167	6.69968	6.73666	6.76674	6.92698	6.74146	6.7508	6.69128	6.56965	6.77944	6.61573	6.5107	6.47606	7.01883	7.11035	7.101	7.11559	7.16608	7.06672	7.25462	7.2233	7.54027							1.05167	26.7524	25.2812	24.7178	47.3755	26.5054	23.3315	34.8631	22.27	20.0269	18.1903	18.4197	18.7741	29.7647	20.7457	20.2615	23.2152	21.9278
1.05333	-2.29039	0.06445		1.05333	6.63836	6.67631	6.70615	6.86615	6.68081	6.68996	6.63094	6.5105	6.71889	6.55583	6.45071	6.41656	6.95564	7.04746	7.03811	7.05373	7.10386	7.00413	7.19323	7.16342	7.47874							1.05333	26.4868	25.2072	24.734	46.9317	26.4236	23.2187	34.5105	22.164	19.8641	17.995	18.3048	18.6628	29.4686	20.6623	20.1639	22.9094	21.6506
1.055	-2.29042	0.06048		1.055	6.57734	6.61636	6.64604	6.80574	6.62058	6.62922	6.57084	6.45154	6.65854	6.49602	6.39091	6.35745	6.89255	6.98502	6.97557	6.99228	7.04181	6.94161	7.13232	7.10366	7.41747							1.055	26.2262	25.1524	24.7785	46.4867	26.3638	23.1126	34.1654	22.0651	19.7149	17.8123	18.2057	18.5668	29.1765	20.5939	20.0804	22.6105	21.381
1.05667	-2.29052	0.05603		1.05667	6.51667	6.55677	6.5864	6.74568	6.56074	6.56866	6.51104	6.39273	6.59844	6.43629	6.33132	6.29876	6.82962	6.92305	6.91339	6.93117	6.98002	6.87933	7.07185	7.04398	7.35646							1.05667	25.9705	25.119	24.8535	46.0407	26.3282	23.0142	33.8276	21.973	19.5794	17.6427	18.1228	18.4866	28.8885	20.5406	20.0113	22.3184	21.119
1.05833	-2.29072	0.05114		1.05833	6.4564	6.49748	6.5272	6.68585	6.50125	6.50835	6.45158	6.33413	6.53863	6.37669	6.27198	6.24048	6.7669	6.86145	6.85149	6.87034	6.91857	6.81743	7.01174	6.98434	7.29573							1.05833	25.7195	25.1092	24.9609	45.5938	26.3192	22.9242	33.4969	21.8871	19.4577	17.4866	18.0565	18.4224	28.6045	20.5027	19.9567	22.0333	20.8643
1.06	-2.29108	0.04588		1.06	6.39657	6.43843	6.46834	6.62611	6.4421	6.4484	6.39241	6.27577	6.47917	6.31729	6.21291	6.18259	6.70446	6.80018	6.78982	6.80974	6.85747	6.75598	6.95186	6.92481	7.23529							1.06	25.4729	25.1253	25.1027	45.1462	26.3387	22.8441	33.1727	21.8073	19.3498	17.3444	18.0073	18.3744	28.3243	20.4804	19.9171	21.7553	20.6167
1.06167	-2.29163	0.04033		1.06167	6.33723	6.3796	6.40973	6.56641	6.38331	6.38887	6.3335	6.21766	6.42007	6.25815	6.15409	6.12498	6.64235	6.73916	6.72829	6.74936	6.79674	6.69501	6.89218	6.86548	7.17514							1.06167	25.2305	25.1697	25.2808	44.6983	26.389	22.775	32.8546	21.7332	19.2557	17.2165	17.9753	18.343	28.048	20.4738	19.8928	21.4842	20.376
1.06333	-2.29242	0.0346		1.06333	6.27841	6.32093	6.35128	6.50682	6.32488	6.32981	6.27479	6.15983	6.36135	6.19928	6.09547	6.06753	6.58056	6.67843	6.66683	6.68922	6.73639	6.63451	6.83275	6.80646	7.11531							1.06333	24.9917	25.2445	25.4969	44.2502	26.4722	22.7183	32.5417	21.6651	19.1752	17.1033	17.9609	18.3282	27.7755	20.4831	19.8845	21.2204	20.142
1.065	-2.29348	0.02883		1.065	6.22008	6.26242	6.29295	6.44748	6.26681	6.27123	6.21626	6.10223	6.30302	6.14071	6.037	6.01016	6.5191	6.618	6.60541	6.62935	6.6764	6.57448	6.77366	6.74777	7.05577							1.065	24.756	25.352	25.7528	43.8026	26.5903	22.6752	32.2333	21.6029	19.1083	17.005	17.9641	18.3303	27.5066	20.5084	19.8924	20.9639	19.9146
1.06667	-2.29484	0.02312		1.06667	6.16221	6.2041	6.23474	6.3885	6.20903	6.2131	6.15792	6.04487	6.24508	6.08246	5.97862	5.9528	6.45795	6.55793	6.54405	6.56976	6.61673	6.51487	6.71495	6.6894	6.9965							1.06667	24.523	25.4942	26.0499	43.3559	26.7453	22.6472	31.9284	21.5469	19.0546	16.9219	17.985	18.3493	27.2414	20.5497	19.9172	20.7148	19.6936
1.06833	-2.29646	0.01754		1.06833	6.10477	6.14598	6.17667	6.32994	6.1515	6.1554	6.09982	5.98776	6.1875	6.02456	5.92035	5.89546	6.39712	6.49813	6.48287	6.5105	6.55731	6.45564	6.6566	6.63133	6.93745							1.06833	24.292	25.6734	26.3897	42.9107	26.9392	22.6359	31.626	21.4976	19.0139	16.8542	18.0235	18.3853	26.9798	20.6074	19.9593	20.4733	19.4791
1.07	-2.29826	0.01214		1.07	6.04763	6.08808	6.11877	6.27179	6.0942	6.09803	6.04197	5.93093	6.13022	5.96706	5.86225	5.83812	6.33664	6.43853	6.42203	6.45161	6.49809	6.39673	6.59859	6.57351	6.87861							1.07	24.0625	25.8915	26.7733	42.4676	27.1736	22.643	31.3252	21.4554	18.986	16.8021	18.0795	18.4383	26.722	20.6816	20.0191	20.2396	19.2712
1.07167	-2.30009	0.00691		1.07167	5.99072	6.0304	6.06109	6.21402	6.03711	6.04091	5.98442	5.87437	6.07317	5.90998	5.80446	5.78083	6.27651	6.37907	6.36166	6.39316	6.43908	6.33812	6.54087	6.51592	6.81995							1.07167	23.8342	26.1507	27.2017	42.0272	27.4502	22.6701	31.025	21.4209	18.9705	16.7657	18.1528	18.5084	26.4678	20.7724	20.0969	20.0139	19.0699
1.07333	-2.30187	0.00187		1.07333	5.934	5.97295	6.00367	6.15656	5.98021	5.98393	5.9272	5.818	6.01628	5.85331	5.74709	5.72362	6.21675	6.3197	6.30183	6.33519	6.38029	6.27984	6.48339	6.45854	6.76143							1.07333	23.6065	26.4529	27.6758	41.5902	27.7705	22.719	30.7244	21.3947	18.9671	16.7452	18.243	18.5955	26.2174	20.8803	20.193	19.7966	18.8756
1.075	-2.30353	-0.00296		1.075	5.87752	5.91575	5.94653	6.0994	5.92348	5.92708	5.87034	5.76175	5.95951	5.79706	5.69019	5.6666	6.15736	6.26041	6.24258	6.27772	6.32177	6.22192	6.42612	6.40134	6.70303							1.075	23.3792	26.7999	28.1962	41.1572	28.1356	22.7914	30.4227	21.3779	18.9756	16.7405	18.3496	18.6996	25.9707	21.0053	20.3077	19.5881	18.6884
1.07667	-2.30505	-0.00762		1.07667	5.8213	5.85879	5.88969	6.04255	5.86692	5.87035	5.81383	5.70554	5.90282	5.74124	5.63371	5.60987	6.09832	6.20125	6.18394	6.22074	6.26355	6.16435	6.36901	6.34428	6.64482							1.07667	23.1522	27.1932	28.7633	40.7288	28.5469	22.8888	30.119	21.3711	18.9957	16.7517	18.4723	18.8209	25.7278	21.1479	20.4412	19.3889	18.5086
1.07833	-2.30644	-0.01208		1.07833	5.76528	5.80208	5.83313	5.98601	5.81053	5.81375	5.75763	5.64936	5.84622	5.68584	5.57759	5.55351	6.0396	6.14228	6.12589	6.16426	6.20564	6.1071	6.31207	6.28737	6.58702							1.07833	22.9253	27.6343	29.3772	40.3056	29.0052	23.0129	29.8128	21.3754	19.0273	16.7787	18.6109	18.9594	25.4887	21.3083	20.5936	19.1995	18.3364
1.08	-2.30772	-0.0164		1.08	5.70937	5.74558	5.77679	5.92984	5.7543	5.75735	5.70174	5.59322	5.78972	5.63078	5.52174	5.4975	5.98116	6.0835	6.06837	6.10821	6.14804	6.05013	6.25526	6.23066	6.52983							1.08	22.6985	28.1244	30.0376	39.8882	29.5111	23.1652	29.5034	21.3917	19.0706	16.8216	18.765	19.1152	25.2536	21.4866	20.7652	19.0205	18.1721
1.08167	-2.30894	-0.02061		1.08167	5.65344	5.68925	5.72067	5.87404	5.69826	5.7012	5.64615	5.53718	5.7334	5.57599	5.46614	5.4418	5.92297	6.02492	6.01124	6.05253	6.09071	5.99335	6.1986	6.17423	6.47336							1.08167	22.4721	28.6644	30.744	39.477	30.065	23.347	29.1903	21.4211	19.1256	16.8803	18.9345	19.2885	25.0227	21.6834	20.9566	18.8524	18.0158
1.08333	-2.31012	-0.02476		1.08333	5.59748	5.6331	5.6648	5.81853	5.64243	5.64532	5.59087	5.48128	5.67736	5.52137	5.41077	5.38635	5.86501	5.96652	5.95434	5.99707	6.03364	5.93673	6.14215	6.11814	6.41755							1.08333	22.2462	29.2549	31.4954	39.0726	30.6674	23.5597	28.8731	21.4648	19.1924	16.955	19.1192	19.4798	24.796	21.8989	21.168	18.6959	17.8679
1.085	-2.3113	-0.02887		1.085	5.54152	5.57712	5.6092	5.76325	5.58688	5.58973	5.53582	5.42562	5.62169	5.46682	5.35562	5.33111	5.80731	5.90831	5.89754	5.94173	5.97679	5.88025	6.086	6.06238	6.3622							1.085	22.0212	29.8963	32.2907	38.6752	31.318	23.8045	28.5516	21.5241	19.2714	17.0458	19.3191	19.6893	24.5739	22.1334	21.3998	18.5515	17.7287
1.08667	-2.31248	-0.03294		1.08667	5.4857	5.52134	5.55387	5.70809	5.53166	5.53446	5.481	5.37026	5.56645	5.41228	5.30066	5.27608	5.74988	5.85031	5.84082	5.88645	5.9202	5.8239	6.03025	6.00695	6.30714							1.08667	21.7974	30.5884	33.1285	38.2853	32.0166	24.0829	28.2257	21.6001	19.363	17.1526	19.5345	19.9178	24.3563	22.3876	21.6526	18.4199	17.5986
1.08833	-2.31364	-0.03698		1.08833	5.43011	5.46581	5.49879	5.65303	5.47685	5.47948	5.42639	5.3153	5.51169	5.35773	5.24586	5.22124	5.69277	5.79256	5.78418	5.8312	5.86387	5.76771	5.97497	5.95187	6.25218							1.08833	21.5754	31.3308	34.0069	37.9031	32.7624	24.3956	27.8955	21.6942	19.4678	17.2757	19.7655	20.1657	24.1436	22.662	21.9265	18.3021	17.4781
1.09	-2.31481	-0.04093		1.09	5.3748	5.41057	5.44386	5.59807	5.42247	5.42482	5.372	5.26079	5.45735	5.30324	5.19123	5.1666	5.63602	5.73511	5.72755	5.77597	5.80782	5.71173	5.92019	5.89709	6.1972							1.09	21.3555	32.1226	34.9239	37.5287	33.5545	24.7438	27.5613	21.8079	19.5866	17.4151	20.0127	20.434	23.9358	22.9571	22.222	18.1986	17.3676
1.09167	-2.31597	-0.04482		1.09167	5.31979	5.35568	5.38904	5.54323	5.36852	5.37046	5.31786	5.20672	5.40338	5.24882	5.13681	5.11215	5.57965	5.67801	5.6709	5.72073	5.75206	5.65602	5.86589	5.84257	6.14212							1.09167	21.1385	32.9626	35.8771	37.1622	34.3915	25.1283	27.2234	21.9426	19.7202	17.5712	20.2767	20.7234	23.7331	23.2735	22.5394	18.1104	17.2677
1.09333	-2.31712	-0.04863		1.09333	5.2651	5.30119	5.33431	5.48853	5.31496	5.31639	5.26396	5.15306	5.34967	5.19453	5.08265	5.0579	5.52368	5.62128	5.61417	5.66551	5.69657	5.60061	5.81206	5.78827	6.08693							1.09333	20.925	33.8493	36.8638	36.8037	35.2718	25.5497	26.8824	22.1	19.8696	17.7442	20.5581	21.0348	23.5356	23.6117	22.8792	18.0382	17.1793
1.095	-2.31822	-0.05234		1.095	5.21069	5.24711	5.27974	5.43404	5.26176	5.2626	5.21037	5.09968	5.29621	5.14038	5.02878	5.00387	5.46805	5.56493	5.55736	5.61035	5.64132	5.54547	5.75867	5.73418	6.03162							1.095	20.7157	34.7808	37.8813	36.4529	36.1936	26.0087	26.5387	22.2817	20.0359	17.9345	20.8579	21.3691	23.3435	23.9721	23.2416	17.9827	17.1032
1.09667	-2.3192	-0.05592		1.09667	5.15651	5.19344	5.22538	5.37982	5.20886	5.20903	5.15713	5.0465	5.24292	5.08642	4.97525	4.95013	5.4127	5.50895	5.50054	5.55532	5.58628	5.49054	5.70568	5.68033	5.97628							1.09667	20.5114	35.7548	38.9266	36.1097	37.1549	26.5057	26.193	22.4891	20.2203	18.1424	21.1771	21.727	23.157	24.355	23.6267	17.9449	17.0403
1.09833	-2.32001	-0.0593		1.09833	5.10252	5.14017	5.17131	5.32589	5.15623	5.15561	5.10429	4.99345	5.18979	5.0327	4.92205	4.8967	5.35762	5.4533	5.44382	5.50047	5.53139	5.4358	5.65305	5.62677	5.92098							1.09833	20.3129	36.769	39.9965	35.7736	38.1534	27.041	25.8459	22.7238	20.4241	18.3684	21.5167	22.1094	22.9763	24.7609	24.0348	17.9252	16.9916
1.1	-2.32063	-0.06241		1.1	5.04873	5.0873	5.11755	5.27223	5.10385	5.10231	5.05188	4.94049	5.13678	4.97925	4.86914	4.84354	5.30277	5.39799	5.38728	5.4458	5.47656	5.38124	5.60074	5.57362	5.86578							1.1	20.121	37.8203	41.0874	35.4444	39.1864	27.615	25.4982	22.9872	20.6487	18.613	21.878	22.5172	22.8015	25.1901	24.4659	17.9244	16.9581
1.10167	-2.32108	-0.06525		1.10167	4.99515	5.03481	5.06409	5.21879	5.05171	5.04912	4.99992	4.88761	5.08388	4.92604	4.81647	4.79059	5.24812	5.34299	5.33097	5.39129	5.42177	5.32689	5.54871	5.52099	5.81077							1.10167	19.9364	38.9058	42.1957	35.1215	40.251	28.2277	25.1508	23.2807	20.8953	18.877	22.2623	22.9513	22.6328	25.6429	24.9201	17.943	16.9408
1.10333	-2.32138	-0.06782		1.10333	4.94186	4.98263	5.01086	5.16554	4.99975	4.99609	4.94834	4.83481	5.03107	4.87304	4.76398	4.73777	5.19363	5.28825	5.2749	5.33697	5.36703	5.27277	5.49691	5.46894	5.756							1.10333	19.76	40.0219	43.3175	34.8046	41.344	28.8789	24.8046	23.6056	21.1654	19.1612	22.6708	23.4126	22.4704	26.1198	25.3972	17.9814	16.9406
1.105	-2.32158	-0.07017		1.105	4.88888	4.93069	4.9578	5.11243	4.94791	4.94321	4.8971	4.78216	4.97834	4.82018	4.71165	4.68507	5.13919	5.23369	5.21903	5.28285	5.31241	5.2189	5.4453	5.4175	5.70151							1.105	19.5927	41.1649	44.4485	34.493	42.4618	29.5682	24.4606	23.963	21.46	19.4666	23.1048	23.9021	22.3142	26.6212	25.8974	18.0399	16.9582
1.10667	-2.32181	-0.07234		1.10667	4.83627	4.87886	4.90484	5.05947	4.89612	4.89047	4.84607	4.72974	4.92568	4.76747	4.65952	4.63251	5.08476	5.17926	5.16338	5.22895	5.25797	5.16525	5.39383	5.36667	5.64735							1.10667	19.4354	42.331	45.5846	34.1861	43.6008	30.2951	24.1199	24.3543	21.7805	19.7942	23.5656	24.4203	22.1643	27.1473	26.4206	18.1189	16.9946
1.10833	-2.32222	-0.07438		1.10833	4.78407	4.8271	4.85195	5.00672	4.84439	4.8378	4.79515	4.67768	4.8731	4.71489	4.60766	4.58015	5.03034	5.12493	5.10795	5.17525	5.20379	5.11182	5.3425	5.31642	5.5936							1.10833	19.2893	43.5158	46.7212	33.8833	44.7572	31.0585	23.7837	24.7802	22.1281	20.145	24.0544	24.9681	22.0207	27.6986	26.9669	18.2185	17.0505
1.11	-2.32288	-0.07634		1.11	4.73234	4.77533	4.79908	4.95428	4.79274	4.7852	4.74425	4.62598	4.82066	4.66248	4.55607	4.52806	4.97598	5.07073	5.05281	5.12173	5.14997	5.05861	5.29136	5.26676	5.5404							1.11	19.1554	44.7152	47.8541	33.584	45.9271	31.8573	23.453	25.2417	22.504	20.52	24.5724	25.5458	21.8836	28.2752	27.5362	18.339	17.1265
1.11167	-2.32383	-0.0783		1.11167	4.68114	4.72351	4.74624	4.9022	4.74119	4.73274	4.69328	4.57466	4.76833	4.61027	4.50478	4.47627	4.92175	5.01674	4.99799	5.06838	5.0966	5.0056	5.24047	5.21769	5.48786							1.11167	19.035	45.9245	48.9789	33.2875	47.1065	32.69	23.129	25.7395	22.9095	20.9204	25.1206	26.1538	21.7528	28.8773	28.1284	18.4804	17.2234
1.11333	-2.32503	-0.08025		1.11333	4.63047	4.67164	4.69347	4.8505	4.68978	4.68048	4.64225	4.52372	4.71614	4.55831	4.45373	4.42479	4.86774	4.96304	4.94355	5.01516	5.04369	4.95279	5.18985	5.16922	5.43605							1.11333	18.9292	47.1391	50.0911	32.9931	48.291	33.5551	22.8128	26.2743	23.3455	21.3473	25.7	26.7923	21.6282	29.5051	28.7432	18.6428	17.3416
1.115	-2.32638	-0.08219		1.115	4.5803	4.61976	4.64087	4.7992	4.63851	4.62852	4.59118	4.47311	4.66409	4.50659	4.40288	4.37359	4.81402	4.90964	4.88954	4.96205	4.99123	4.90016	5.13948	5.12135	5.38498							1.115	18.8394	48.3541	51.1865	32.7004	49.4765	34.4504	22.5055	26.8465	23.813	21.8016	26.3114	27.4614	21.5098	30.1585	29.3804	18.826	17.4815
1.11667	-2.32774	-0.08406		1.11667	4.53049	4.56797	4.58855	4.74833	4.58747	4.57689	4.54015	4.42277	4.6122	4.4551	4.35221	4.32263	4.76063	4.85651	4.83596	4.90905	4.93923	4.84767	5.08934	5.07409	5.33455							1.11667	18.7668	49.5646	52.261	32.4087	50.6587	35.3739	22.2084	27.4563	24.3128	22.2842	26.9555	28.1608	21.3973	30.8373	30.0397	19.0297	17.6436
1.11833	-2.32896	-0.08574		1.11833	4.48093	4.51634	4.53662	4.6979	4.53665	4.52561	4.48923	4.37265	4.5605	4.4038	4.30168	4.27185	4.70758	4.80359	4.78279	4.8562	4.8877	4.7953	5.03947	5.02743	5.28468							1.11833	18.7127	50.7656	53.3105	32.1175	51.8334	36.3233	21.9224	28.1039	24.8454	22.7958	27.6325	28.8902	21.2907	31.5415	30.7207	19.2534	17.8281
1.12	-2.32997	-0.0872		1.12	4.43148	4.46492	4.48516	4.64795	4.48604	4.47464	4.43854	4.32269	4.50901	4.35268	4.25128	4.22125	4.65482	4.75086	4.72999	4.80355	4.83662	4.74307	4.98995	4.98138	5.23525							1.12	18.6782	51.9526	54.3313	31.8262	52.9966	37.2959	21.6487	28.7892	25.4114	23.3371	28.3428	29.6491	21.19	32.2707	31.4231	19.4967	18.0351
1.12167	-2.33073	-0.08844		1.12167	4.38205	4.41377	4.43423	4.5984	4.43555	4.424	4.38812	4.27288	4.45773	4.30175	4.20099	4.17087	4.60232	4.69831	4.67752	4.75116	4.78595	4.69102	4.94086	4.93594	5.18622							1.12167	18.6646	53.1208	55.3199	31.5342	54.1443	38.2891	21.3885	29.512	26.0109	23.9086	29.0866	30.4368	21.0951	33.0245	32.1465	19.759	18.2646
1.12333	-2.33128	-0.08951		1.12333	4.33257	4.36295	4.38383	4.54917	4.38517	4.37367	4.33798	4.22325	4.40667	4.25101	4.15079	4.12082	4.55004	4.64595	4.62536	4.69908	4.7356	4.63919	4.89227	4.89113	5.13755							1.12333	18.6731	54.266	56.2731	31.241	55.2727	39.2998	21.1429	30.2719	26.6439	24.5108	29.8636	31.2523	21.0061	33.8025	32.8903	20.0398	18.5166
1.125	-2.33167	-0.09044		1.125	4.283	4.31249	4.33395	4.50013	4.33491	4.32363	4.2881	4.17381	4.35579	4.2005	4.10067	4.07114	4.49796	4.59376	4.57346	4.64734	4.68546	4.58764	4.84416	4.84692	5.08917							1.125	18.7049	55.3838	57.1878	30.9462	56.3781	40.3248	20.9129	31.0682	27.3102	25.1439	30.6737	32.0942	20.9228	34.6039	33.654	20.3386	18.7905
1.12667	-2.33195	-0.09125		1.12667	4.2333	4.26239	4.28448	4.45124	4.28481	4.27386	4.23844	4.1246	4.30511	4.15024	4.05064	4.02185	4.4461	4.54169	4.52177	4.59595	4.63543	4.53637	4.79652	4.80324	5.04104							1.12667	18.7611	56.4701	58.0613	30.6494	57.4571	41.3608	20.6996	31.8999	28.0094	25.808	31.5161	32.961	20.8455	35.4282	34.4368	20.6548	19.0859
1.12833	-2.33219	-0.0919		1.12833	4.18351	4.21265	4.23529	4.40247	4.23494	4.22429	4.18897	4.07558	4.25462	4.10027	4.00068	3.97286	4.39442	4.48971	4.47021	4.54491	4.58543	4.48537	4.74932	4.76	4.99316							1.12833	18.8429	57.5212	58.8909	30.3503	58.5066	42.4043	20.5041	32.766	28.741	26.503	32.3899	33.8508	20.7742	36.2745	35.2376	20.9875	19.4022
1.13	-2.33243	-0.09234		1.13	4.13367	4.16325	4.18627	4.35381	4.18534	4.17491	4.13965	4.02676	4.20435	4.0506	3.95081	3.92404	4.34288	4.43781	4.41873	4.49423	4.53543	4.43459	4.7026	4.71713	4.94554							1.13	18.9517	58.5334	59.6745	30.0486	59.5237	43.4517	20.3276	33.6649	29.5039	27.2288	33.2936	34.7615	20.7092	37.1419	36.0553	21.3362	19.7387
1.13167	-2.33266	-0.09256		1.13167	4.08379	4.1142	4.13737	4.30524	4.13605	4.12569	4.09044	3.97809	4.15432	4.00122	3.9011	3.87531	4.29145	4.38605	4.36735	4.44385	4.48545	4.38402	4.65639	4.67462	4.89825							1.13167	19.0885	59.5031	60.4101	29.7444	60.5056	44.4993	20.1713	34.595	30.2972	27.9848	34.2252	35.6908	20.6506	38.0294	36.8886	21.7001	20.0946
1.13333	-2.33295	-0.09261		1.13333	4.0339	4.06548	4.08856	4.25677	4.08708	4.07661	4.0413	3.92957	4.1046	3.95217	3.85161	3.82665	4.24012	4.33454	4.31612	4.3937	4.43552	4.33365	4.61077	4.63247	4.85133							1.13333	19.2544	60.4273	61.0959	29.4372	61.4501	45.5437	20.0362	35.5543	31.1194	28.7704	35.1827	36.6362	20.5989	38.9355	37.7363	22.0785	20.4691
1.135	-2.33332	-0.09254		1.135	3.98401	4.01703	4.03984	4.20845	4.03839	4.02769	3.99221	3.8812	4.05526	3.90342	3.8024	3.77809	4.18891	4.28338	4.26511	4.34373	4.38567	4.2835	4.56576	4.59071	4.80479							1.135	19.4504	61.3029	61.7307	29.1271	62.3549	46.581	19.9237	36.5406	31.9688	29.5845	36.1636	37.5949	20.5544	39.8591	38.5968	22.4708	20.8613
1.13667	-2.33381	-0.09243		1.13667	3.93416	3.9688	3.99122	4.16034	3.98991	3.97888	3.94316	3.83302	4.00632	3.85494	3.75345	3.72969	4.1379	4.23264	4.21438	4.29391	4.3359	4.23353	4.52137	4.54943	4.75866							1.13667	19.6775	62.1275	62.3131	28.814	63.218	47.6076	19.835	37.5515	32.8436	30.4261	37.1651	38.5639	20.5176	40.7983	39.4684	22.8762	21.2701
1.13833	-2.33449	-0.09234		1.13833	3.88443	3.92069	3.94271	4.11245	3.94157	3.93019	3.89419	3.78508	3.9578	3.80672	3.70471	3.68146	4.08709	4.18227	4.16394	4.24428	4.28618	4.18374	4.47758	4.50877	4.71295							1.13833	19.9364	62.8989	62.8424	28.4977	64.0378	48.6197	19.7713	38.5846	33.7418	31.2938	38.1843	39.5398	20.4888	41.7513	40.3493	23.294	21.6947
1.14	-2.33537	-0.09233		1.14	3.8349	3.87262	3.89425	4.06472	3.89335	3.88166	3.84534	3.73741	3.90965	3.75872	3.6562	3.63341	4.0365	4.13222	4.11379	4.19488	4.23646	4.13409	4.43431	4.46881	4.66767							1.14	20.2282	63.6154	63.3182	28.1784	64.8129	49.6136	19.7336	39.6371	34.6609	32.186	39.218	40.5194	20.4688	42.7161	41.2374	23.7236	22.1338
1.14167	-2.33644	-0.09239		1.14167	3.78568	3.82451	3.84581	4.01714	3.84526	3.83325	3.79671	3.69	3.86186	3.71091	3.60792	3.58553	3.98615	4.08239	4.06393	4.14577	4.18675	4.0846	4.39149	4.42963	4.62282							1.14167	20.5535	64.2754	63.7402	27.8561	65.542	50.5856	19.723	40.706	35.5986	33.1008	40.2629	41.4992	20.4581	43.6903	42.1306	24.164	22.5866
1.14333	-2.33766	-0.09251		1.14333	3.73687	3.77635	3.7974	3.9697	3.79734	3.78494	3.74837	3.64277	3.81437	3.66326	3.5599	3.53775	3.93608	4.03271	4.01433	4.09705	4.13712	4.0353	4.34903	4.39124	4.57838							1.14333	20.9129	64.878	64.1085	27.5309	66.2243	51.5324	19.7404	41.7882	36.5521	34.036	41.3154	42.4759	20.4571	44.6716	43.0265	24.6146	23.052
1.145	-2.33893	-0.09266		1.145	3.68852	3.72808	3.74907	3.92247	3.74964	3.73668	3.7004	3.59562	3.76712	3.61578	3.51216	3.49011	3.88628	3.98317	3.96499	4.0487	4.08767	3.98624	4.30686	4.35358	4.5343							1.145	21.3069	65.4225	64.4234	27.203	66.8592	52.4508	19.7867	42.8806	37.5185	34.9894	42.3719	43.4459	20.4664	45.6573	43.9227	25.0746	23.5289
1.14667	-2.34018	-0.09277		1.14667	3.64061	3.6797	3.7009	3.87543	3.70219	3.6885	3.65284	3.54845	3.72006	3.56843	3.46468	3.44262	3.83672	3.9338	3.91592	4.00072	4.03851	3.93745	4.26488	4.31659	4.49054							1.14667	21.7357	65.9085	64.6854	26.8726	67.4463	53.338	19.8626	43.9798	38.4948	35.9582	43.4288	44.4059	20.4867	46.6445	44.8167	25.5435	24.0163
1.14833	-2.3414	-0.0928		1.14833	3.59308	3.63121	3.65291	3.82855	3.65502	3.64045	3.60567	3.50127	3.67317	3.52116	3.41741	3.39528	3.78733	3.88461	3.8671	3.95301	3.98966	3.889	4.22307	4.28017	4.44708							1.14833	22.1993	66.336	64.8953	26.5402	67.9857	54.1913	19.969	45.0824	39.4778	36.9394	44.4821	45.3525	20.5183	47.6305	45.7059	26.0208	24.5135
1.15	-2.34254	-0.09273		1.15	3.5458	3.58267	3.60511	3.78177	3.60815	3.59255	3.55888	3.45407	3.62646	3.47391	3.37029	3.34813	3.73805	3.83569	3.81851	3.90546	3.94115	3.84094	4.18139	4.2442	4.40393							1.15	22.6978	66.7053	65.054	26.2061	68.4773	55.0086	20.1064	46.1848	40.4638	37.9301	45.5281	46.2822	20.5619	48.6122	46.5876	26.5062	25.0194
1.15167	-2.34361	-0.09259		1.15167	3.49868	3.5342	3.55751	3.73504	3.56156	3.54483	3.51238	3.40693	3.57996	3.42666	3.3232	3.30115	3.68888	3.78707	3.77018	3.85794	3.89296	3.79331	4.13987	4.20858	4.36121							1.15167	23.2306	67.0171	65.1626	25.8708	68.9215	55.7878	20.2757	47.2835	41.4494	38.9265	46.563	47.1919	20.6181	49.5866	47.4593	26.9994	25.5334
1.15333	-2.34462	-0.0924		1.15333	3.4516	3.48589	3.51005	3.68833	3.5152	3.4973	3.46608	3.35992	3.53363	3.37944	3.27608	3.25438	3.63983	3.73871	3.72208	3.81037	3.84506	3.74603	4.09854	4.1733	4.31902							1.15333	23.7972	67.2723	65.2224	25.5348	69.3187	56.5272	20.4774	48.3746	42.4309	39.9254	47.5829	48.0782	20.6873	50.5505	48.3184	27.5004	26.0546
1.155	-2.34557	-0.09222		1.155	3.40456	3.43787	3.46272	3.64164	3.46896	3.44998	3.41991	3.31311	3.48742	3.33233	3.22892	3.20781	3.59096	3.6906	3.67422	3.76273	3.79743	3.69899	4.05746	4.13834	4.27743							1.155	24.3967	67.472	65.2348	25.1988	69.6695	57.2252	20.712	49.4546	43.4045	40.9229	48.5839	48.9382	20.7702	51.5009	49.1625	28.0089	26.5823
1.15667	-2.34652	-0.09209		1.15667	3.35759	3.3902	3.4155	3.59498	3.42279	3.40288	3.37382	3.26655	3.4413	3.28544	3.1818	3.16144	3.54229	3.64269	3.62658	3.71511	3.75002	3.65209	4.01664	4.10372	4.23648							1.15667	25.0279	67.6179	65.2015	24.8633	69.9747	57.8807	20.9799	50.5198	44.3664	41.9153	49.5621	49.7687	20.8673	52.4347	49.989	28.525	27.1161
1.15833	-2.3475	-0.09206		1.15833	3.31075	3.34291	3.36841	3.54837	3.37666	3.35601	3.32783	3.22021	3.39527	3.23884	3.13486	3.11528	3.49384	3.59491	3.57913	3.66759	3.70283	3.60521	3.9761	4.06951	4.19617							1.15833	25.6894	67.7116	65.1241	24.529	70.2351	58.4928	21.2815	51.5667	45.3129	42.8992	50.5141	50.5669	20.979	53.349	50.7955	29.0485	27.6551
1.16	-2.34856	-0.09211		1.16	3.26414	3.296	3.32146	3.50181	3.3306	3.30937	3.282	3.17402	3.34935	3.19256	3.08824	3.06929	3.4456	3.54721	3.53179	3.62029	3.65586	3.55829	3.93585	4.03572	4.15646							1.16	26.3797	67.755	65.0046	24.1968	70.4518	59.0612	21.6169	52.5921	46.2405	43.871	51.4365	51.3304	21.106	54.2409	51.5796	29.5799	28.1989
1.16167	-2.34976	-0.09221		1.16167	3.21778	3.24948	3.27463	3.45529	3.28469	3.26298	3.23637	3.12793	3.30361	3.14665	3.04203	3.02344	3.39752	3.49954	3.48445	3.57326	3.60908	3.51135	3.89589	4.00239	4.11734							1.16167	27.0973	67.7505	64.8452	23.8672	70.6259	59.5857	21.9861	53.593	47.1459	44.8272	52.3261	52.0568	21.2487	55.1077	52.3391	30.1191	28.7471
1.16333	-2.35108	-0.09236		1.16333	3.17165	3.20334	3.2279	3.40889	3.23896	3.21686	3.19094	3.08192	3.25811	3.10113	2.99626	2.97766	3.34958	3.45184	3.43701	3.52648	3.56246	3.46444	3.85622	3.96948	4.07878							1.16333	27.8403	67.7002	64.6479	23.541	70.7583	60.0663	22.3889	54.5662	48.0258	45.7645	53.1804	52.744	21.4074	55.9468	53.072	30.6665	29.2994
1.165	-2.35249	-0.09261		1.165	3.12571	3.15758	3.18123	3.3627	3.19345	3.17104	3.14567	3.03602	3.21287	3.05599	2.9509	2.93194	3.30176	3.40411	3.38941	3.47989	3.51601	3.41764	3.81684	3.93699	4.04075							1.165	28.607	67.6066	64.4152	23.2191	70.8502	60.5033	22.8254	55.5092	48.8774	46.6797	53.9969	53.3905	21.5828	56.7559	53.7763	31.2225	29.8557
1.16667	-2.35391	-0.09302		1.16667	3.07994	3.11216	3.13465	3.3168	3.14818	3.12557	3.10052	2.99026	3.16788	3.01121	2.90588	2.8863	3.2541	3.35644	3.34165	3.4335	3.46972	3.371	3.77781	3.90495	4.00319							1.16667	29.3953	67.4723	64.1494	22.9023	70.9028	60.8971	23.2952	56.4194	49.6979	47.5698	54.7736	53.9949	21.7751	57.5328	54.4502	31.7873	30.4161
1.16833	-2.35531	-0.09363		1.16833	3.03436	3.06705	3.08819	3.27121	3.10318	3.08046	3.05546	2.94469	3.12311	2.9667	2.86111	2.84078	3.20667	3.30886	3.29379	3.38734	3.42364	3.32452	3.73922	3.87338	3.96602							1.16833	30.203	67.3	63.8528	22.5912	70.9171	61.248	23.798	57.2945	50.4848	48.4318	55.5085	54.5564	21.9847	58.2755	55.0922	32.361	30.9808
1.17	-2.35663	-0.09445		1.17	2.98901	3.02218	3.04188	3.22593	3.05846	3.03572	3.01049	2.89935	3.07849	2.92243	2.81651	2.7954	3.15958	3.26146	3.24595	3.34138	3.37777	3.2782	3.70114	3.84228	3.92914							1.17	31.0278	67.0926	63.5276	22.2867	70.8943	61.5569	24.333	58.1327	51.2358	49.2632	56.2001	55.0744	22.212	58.9823	55.7008	32.9439	31.5498
1.17167	-2.35783	-0.09544		1.17167	2.94393	2.97749	2.99574	3.1809	3.01401	2.99128	2.96566	2.85428	3.03399	2.87833	2.772	2.75018	3.11291	3.21427	3.19819	3.29559	3.33211	3.23204	3.66363	3.81165	3.89252							1.17167	31.8672	66.8528	63.1763	21.9896	70.8355	61.8247	24.8996	58.9322	51.9491	50.0613	56.8473	55.5488	22.4569	59.6517	56.275	33.5363	32.1235
1.17333	-2.35889	-0.09652		1.17333	2.89915	2.93292	2.94978	3.13609	2.96981	2.94706	2.92103	2.80948	2.98959	2.83436	2.72753	2.70513	3.06669	3.16732	3.15055	3.24986	3.28667	3.18608	3.62669	3.78151	3.85617							1.17333	32.7187	66.5836	62.8014	21.7008	70.742	62.0524	25.4968	59.6917	52.623	50.824	57.449	55.9794	22.7198	60.2825	56.8138	34.1381	32.702
1.175	-2.35978	-0.09763		1.175	2.85464	2.8884	2.90401	3.09149	2.92585	2.90302	2.87666	2.76498	2.94527	2.79052	2.68309	2.6603	3.02089	3.12063	3.10309	3.20412	3.24145	3.14043	3.59027	3.75182	3.8201							1.175	33.5797	66.2879	62.4052	21.4212	70.6148	62.2412	26.1235	60.41	53.2563	51.5492	58.0046	56.3666	23.0007	60.8737	57.3164	34.7495	33.2857
1.17667	-2.3605	-0.09869		1.17667	2.81038	2.84392	2.85848	3.04705	2.88209	2.85913	2.83255	2.72081	2.90101	2.7468	2.6387	2.61576	2.97543	3.07424	3.05588	3.15835	3.19644	3.09512	3.55434	3.72263	3.78436							1.17667	34.4475	65.9685	61.9901	21.1517	70.4552	62.3924	26.7786	61.0865	53.848	52.2349	58.5139	56.7111	23.2996	61.4244	57.7824	35.3706	33.8749
1.17833	-2.36109	-0.09969		1.17833	2.76633	2.79946	2.81323	3.00273	2.83849	2.81534	2.78869	2.67695	2.85676	2.70322	2.59441	2.57157	2.93021	3.02816	3.00903	3.11256	3.15161	3.05016	3.5188	3.69394	3.74905							1.17833	35.3192	65.6282	61.5585	20.8933	70.2642	62.5073	27.4608	61.7205	54.3972	52.8795	58.9766	57.0137	23.6168	61.9341	58.2114	36.0013	34.4701
1.18	-2.36163	-0.10062		1.18	2.72243	2.75509	2.76827	2.95847	2.79499	2.77162	2.74509	2.63338	2.8125	2.65975	2.55031	2.52772	2.88518	2.98236	2.96258	3.06679	3.10688	3.00552	3.48358	3.66583	3.71428							1.18	36.1923	65.2693	61.1128	20.6471	70.0429	62.5874	28.1688	62.312	54.9036	53.4817	59.3932	57.2753	23.9521	62.4027	58.6031	36.6415	35.0716
1.18167	-2.36219	-0.1015		1.18167	2.67859	2.7108	2.7236	2.91425	2.75155	2.72794	2.70169	2.59001	2.76828	2.61636	2.50646	2.48415	2.84028	2.93683	2.91653	3.02115	3.06217	2.96112	3.4486	3.6383	3.68017							1.18167	37.0639	64.8945	60.6551	20.4141	69.7924	62.634	28.9011	62.8608	55.3669	54.0405	59.7638	57.4972	24.3057	62.83	58.9576	37.2908	35.6799
1.18333	-2.36283	-0.10232		1.18333	2.63472	2.66659	2.67922	2.87008	2.70813	2.6843	2.65845	2.54674	2.7242	2.57295	2.46292	2.44076	2.79543	2.89153	2.8708	2.97576	3.01751	2.91689	3.4138	3.61137	3.64676							1.18333	37.9312	64.5062	60.1874	20.1954	69.5137	62.6487	29.6561	63.3673	55.7872	54.5554	60.0892	57.6804	24.6776	63.2163	59.275	37.9488	36.2951
1.185	-2.36351	-0.10307		1.185	2.5908	2.62244	2.63515	2.82596	2.66469	2.64072	2.61533	2.50349	2.68032	2.52955	2.41967	2.39746	2.7506	2.84643	2.82533	2.93073	2.97291	2.87272	3.37912	3.58497	3.61398							1.185	38.7917	64.1067	59.7116	19.9919	69.2082	62.6329	30.4319	63.8318	56.1647	55.0262	60.3703	57.8262	25.0676	63.5618	59.5557	38.6149	36.9172
1.18667	-2.36422	-0.10378		1.18667	2.54682	2.57837	2.59143	2.78195	2.62125	2.59722	2.5723	2.46027	2.63665	2.48616	2.37666	2.35414	2.70574	2.8015	2.78011	2.88611	2.92845	2.82853	3.3445	3.55896	3.58172							1.18667	39.6424	63.6984	59.2298	19.805	68.8769	62.5879	31.2267	64.255	56.5001	55.4529	60.608	57.9358	25.4755	63.8669	59.8002	39.2884	37.5462
1.18833	-2.36493	-0.10448		1.18833	2.50289	2.53438	2.54807	2.73809	2.57785	2.55382	2.52934	2.41711	2.59321	2.44289	2.33385	2.31077	2.66085	2.75673	2.73517	2.84193	2.88414	2.78432	3.30991	3.53321	3.54986							1.18833	40.481	63.2832	58.7437	19.6356	68.5213	62.5152	32.0382	64.6376	56.7941	55.8361	60.8038	58.0108	25.9011	64.1322	60.0093	39.9683	38.1822
1.19	-2.3656	-0.10516		1.19	2.45913	2.49056	2.50501	2.69447	2.53455	2.51057	2.4865	2.37408	2.54999	2.39977	2.29117	2.2674	2.61592	2.71215	2.69051	2.79819	2.84001	2.74018	3.27536	3.50765	3.51827							1.19	41.3048	62.8631	58.2551	19.485	68.1426	62.4159	32.8644	64.9804	57.0476	56.1764	60.959	58.0526	26.3441	64.3584	60.1838	40.6536	38.8249
1.19167	-2.36619	-0.10586		1.19167	2.41564	2.44699	2.46216	2.65117	2.49142	2.46747	2.44382	2.33121	2.50697	2.35688	2.24859	2.22411	2.57099	2.66782	2.64612	2.75486	2.79606	2.69619	3.24087	3.48226	3.48685							1.19167	42.1116	62.4396	57.7656	19.3544	67.742	62.2913	33.7027	65.2846	57.2617	56.4745	61.0753	58.0628	26.8043	64.5462	60.3248	41.3429	39.4743
1.19333	-2.36664	-0.1066		1.19333	2.37248	2.40375	2.41946	2.60825	2.44845	2.42461	2.40136	2.28853	2.46411	2.3142	2.20609	2.18107	2.52618	2.62376	2.60194	2.71186	2.75229	2.65239	3.20652	3.45703	3.45557							1.19333	42.8989	62.0143	57.2768	19.2451	67.3208	62.1424	34.5507	65.5513	57.4378	56.7316	61.1543	58.043	27.2812	64.6968	60.4332	42.0344	40.13
1.195	-2.36695	-0.10744		1.195	2.32963	2.36086	2.37686	2.56575	2.40564	2.38201	2.35919	2.24604	2.42137	2.27173	2.16368	2.13838	2.48162	2.57995	2.55791	2.66912	2.70875	2.60875	3.17235	3.43196	3.42442							1.195	43.6645	61.5885	56.79	19.1581	66.8803	61.9705	35.4056	65.7815	57.5773	56.9485	61.1977	57.995	27.7744	64.811	60.5099	42.7264	40.7913
1.19667	-2.36712	-0.10849		1.19667	2.28707	2.31829	2.33434	2.52361	2.36297	2.33968	2.31731	2.20378	2.37872	2.22945	2.12134	2.09606	2.43739	2.53635	2.51397	2.62653	2.66545	2.56522	3.13834	3.40696	3.39346							1.19667	44.4064	61.1635	56.3063	19.0947	66.4215	61.7767	36.2648	65.9766	57.6816	57.1266	61.2071	57.9203	28.2837	64.8898	60.5559	43.417	41.4575
1.19833	-2.36716	-0.10982		1.19833	2.24476	2.276	2.29188	2.48179	2.32048	2.29761	2.27565	2.16176	2.33615	2.18734	2.07906	2.05412	2.39354	2.49295	2.47009	2.58404	2.62245	2.52177	3.10447	3.38196	3.36277							1.19833	45.1226	60.7403	55.8267	19.056	65.9458	61.562	37.1254	66.1374	57.7522	57.2672	61.1844	57.8206	28.8085	64.9344	60.572	44.1042	42.1277
1.2	-2.36705	-0.11143		1.2	2.20267	2.23392	2.24944	2.44021	2.27816	2.25577	2.23416	2.12001	2.29367	2.14535	2.0368	2.01253	2.35004	2.44969	2.42626	2.54157	2.57978	2.47838	3.07068	3.35687	3.33237							1.2	45.8112	60.3199	55.3519	19.0433	65.4542	61.3274	37.9845	66.2651	57.7906	57.3717	61.1311	57.6972	29.3483	64.9457	60.5593	44.786	42.8009
1.20167	-2.3668	-0.11322		1.20167	2.16072	2.19199	2.20709	2.39877	2.23601	2.21413	2.19275	2.07853	2.2513	2.10347	1.99457	1.97127	2.30688	2.40654	2.38253	2.49913	2.53749	2.43508	3.03693	3.33162	3.30226							1.20167	46.4707	59.9033	54.8827	19.0576	64.9479	61.0738	38.8392	66.3606	57.7985	57.4415	61.0491	57.5515	29.9025	64.9249	60.5186	45.4604	43.4758
1.20333	-2.36644	-0.11506		1.20333	2.11886	2.15021	2.16489	2.3574	2.19397	2.17266	2.15138	2.03728	2.20905	2.06172	1.95245	1.93029	2.26402	2.36348	2.33896	2.45674	2.49565	2.39192	3.00318	3.30616	3.27241							1.20333	47.0997	59.491	54.4195	19.1002	64.4284	60.8021	39.6866	66.4247	57.7773	57.4781	60.9397	57.3848	30.4705	64.8732	60.4511	46.1253	44.1512
1.205	-2.36602	-0.11681		1.205	2.07705	2.10862	2.12292	2.31603	2.15203	2.13133	2.11004	1.99626	2.16695	2.02015	1.91052	1.88954	2.22145	2.32052	2.29561	2.41449	2.45427	2.34897	2.96941	3.28043	3.24278							1.205	47.697	59.0837	53.963	19.1722	63.897	60.5132	40.5238	66.4582	57.7289	57.4834	60.8046	57.1985	31.0516	64.7916	60.3574	46.7786	44.8256
1.20667	-2.3656	-0.11842		1.20667	2.03525	2.0673	2.08122	2.27458	2.11015	2.09009	2.06877	1.95541	2.12506	1.9788	1.86891	1.84896	2.17913	2.27772	2.25253	2.37244	2.41332	2.3063	2.93556	3.25438	3.2133							1.20667	48.2614	58.6817	53.5133	19.275	63.3552	60.2077	41.3481	66.4619	57.6545	57.4586	60.6452	56.9939	31.6452	64.6813	60.2387	47.4182	45.4973
1.20833	-2.36523	-0.11984		1.20833	1.99351	2.02625	2.03977	2.23301	2.06838	2.0489	2.02763	1.91472	2.08349	1.9377	1.82767	1.80853	2.13702	2.23513	2.20978	2.33066	2.37272	2.26393	2.90155	3.22797	3.18391							1.20833	48.7921	58.2853	53.0708	19.4095	62.8044	59.8865	42.157	66.4364	57.5558	57.4057	60.4628	56.7721	32.2506	64.5436	60.0958	48.0421	46.1647
1.21	-2.3649	-0.12105		1.21	1.95188	1.98544	1.99855	2.19134	2.02679	2.00775	1.98667	1.87414	2.04233	1.89683	1.78682	1.7683	2.09502	2.19279	2.16738	2.28918	2.33238	2.22182	2.86726	3.20118	3.15449							1.21	49.2883	57.8945	52.6356	19.5769	62.246	59.5503	42.9481	66.3826	57.4343	57.3262	60.2587	56.5343	32.8672	64.3794	59.9297	48.6484	46.826
1.21167	-2.3646	-0.122		1.21167	1.91044	1.94484	1.95748	2.14971	1.98544	1.96661	1.94586	1.83368	2.00166	1.8562	1.74634	1.7283	2.05305	2.15075	2.12535	2.248	2.29221	2.17996	2.83265	3.174	3.12498							1.21167	49.7495	57.5094	52.2077	19.7782	61.6816	59.1999	43.7191	66.3011	57.2914	57.2217	60.0344	56.2815	33.4939	64.1898	59.7414	49.2351	47.4795
1.21333	-2.3643	-0.1227		1.21333	1.86924	1.9044	1.91652	2.10825	1.94439	1.92554	1.90519	1.79332	1.96146	1.8158	1.7062	1.6885	2.01101	2.10899	2.08371	2.20715	2.25214	2.13839	2.79777	3.14638	3.09536							1.21333	50.1753	57.1299	51.7873	20.0141	61.1124	58.8359	44.4677	66.1925	57.1285	57.0938	59.791	56.0149	34.1299	63.9756	59.5318	49.8006	48.1234
1.215	-2.36397	-0.12311		1.215	1.82832	1.86408	1.87564	2.06701	1.9037	1.88461	1.86464	1.7531	1.92162	1.77562	1.66638	1.64889	1.96891	2.06752	2.04244	2.16658	2.21211	2.09713	2.76271	3.11828	3.0656							1.215	50.5656	56.7561	51.3742	20.2855	60.5399	58.4589	45.192	66.0575	56.947	56.9441	59.53	55.7352	34.774	63.7377	59.3017	50.3432	48.7556
1.21667	-2.36368	-0.12325		1.21667	1.78766	1.82381	1.83485	2.02601	1.8634	1.84395	1.82423	1.71305	1.88205	1.73562	1.62682	1.60943	1.9268	2.02631	2.00151	2.12626	2.17211	2.05622	2.7276	3.08969	3.03568							1.21667	50.9205	56.3881	50.9682	20.5929	59.9656	58.0698	45.89	65.8964	56.748	56.7738	59.2525	55.4434	35.4252	63.4768	59.052	50.8613	49.3744
1.21833	-2.36347	-0.12315		1.21833	1.74725	1.7836	1.79423	1.98523	1.82352	1.80363	1.78401	1.67319	1.84271	1.6958	1.58748	1.57006	1.88481	1.98533	1.96083	2.08609	2.13217	2.01564	2.69249	3.06065	3.00555							1.21833	51.2402	56.0255	50.5693	20.9368	59.3907	57.6692	46.56	65.7099	56.5329	56.5844	58.9596	55.1403	36.0824	63.1939	58.7835	51.3535	49.9776
1.22	-2.3634	-0.12287		1.22	1.70708	1.74353	1.75388	1.94465	1.784	1.76367	1.74407	1.63357	1.80358	1.65615	1.54832	1.5308	1.84308	1.94456	1.92032	2.04603	2.09229	1.97533	2.65735	3.03121	2.97515							1.22	51.525	55.6683	50.1771	21.3174	58.8164	57.2578	47.2005	65.4983	56.3025	56.3771	58.6526	54.8265	36.7444	62.8897	58.4967	51.8183	50.5634
1.22167	-2.36349	-0.12249		1.22167	1.66718	1.7037	1.71393	1.90427	1.74479	1.7241	1.70448	1.59422	1.76464	1.61665	1.50931	1.49163	1.80168	1.90399	1.88	2.00605	2.05244	1.93523	2.62213	3.00138	2.94443							1.22167	51.7755	55.3162	49.7915	21.7351	58.2439	56.8363	47.8101	65.2621	56.0582	56.153	58.3323	54.5027	37.4099	62.5654	58.1925	52.2546	51.1298
1.22333	-2.36382	-0.12209		1.22333	1.62758	1.6642	1.67447	1.86408	1.70581	1.68488	1.66528	1.55516	1.72585	1.57734	1.47044	1.45258	1.76064	1.86362	1.83984	1.96622	2.01257	1.89526	2.58677	2.97115	2.91339							1.22333	51.9922	54.9688	49.4122	22.1898	57.6743	56.4054	48.3879	65.0016	55.8007	55.9131	57.9997	54.1694	38.0779	62.2216	57.8711	52.6614	51.6749
1.225	-2.36442	-0.12172		1.225	1.58827	1.62506	1.63551	1.82413	1.66699	1.64599	1.62648	1.51639	1.68717	1.53822	1.43172	1.41371	1.71998	1.82348	1.79986	1.92657	1.97264	1.85539	2.55121	2.94054	2.88204							1.225	52.176	54.626	49.039	22.6815	57.1086	55.9659	48.9329	64.7171	55.5311	55.6584	57.6555	53.8272	38.7469	61.8594	57.5333	53.0379	52.1973
1.22667	-2.36532	-0.12139		1.22667	1.54925	1.58624	1.59703	1.78451	1.62826	1.60739	1.58808	1.47788	1.64856	1.49936	1.39318	1.3751	1.6797	1.78353	1.76003	1.88712	1.93261	1.81568	2.51545	2.90956	2.85042							1.22667	52.3278	54.2875	48.6717	23.21	56.5478	55.5184	49.4445	64.4088	55.2504	55.3896	57.3004	53.4767	39.4157	61.4794	57.1796	53.3836	52.6953
1.22833	-2.36647	-0.12104		1.22833	1.5105	1.54771	1.55892	1.74531	1.58959	1.56902	1.55004	1.43962	1.60995	1.46078	1.35486	1.3368	1.63984	1.74376	1.72034	1.84787	1.89251	1.77618	2.47955	2.87824	2.81857							1.22833	52.4486	53.953	48.3102	23.7747	55.9927	55.064	49.9222	64.0772	54.9592	55.1074	56.9351	53.1185	40.0827	61.0823	56.8104	53.6981	53.1676
1.23	-2.3678	-0.12062		1.23	1.47203	1.50943	1.52108	1.70655	1.551	1.53085	1.51231	1.4016	1.57135	1.42256	1.31681	1.29887	1.60041	1.70412	1.68078	1.8088	1.85238	1.73697	2.44362	2.84663	2.78648							1.23	52.5397	53.622	47.9541	24.375	55.4442	54.6034	50.3658	63.7225	54.6582	54.8125	56.5603	52.753	40.7465	60.6687	56.4265	53.9812	53.6132
1.23167	-2.36923	-0.12013		1.23167	1.4338	1.47138	1.48341	1.6682	1.51253	1.49292	1.47483	1.36379	1.53282	1.38474	1.27904	1.26134	1.56137	1.66466	1.6414	1.76987	1.81231	1.69807	2.40772	2.81475	2.75412							1.23167	52.6022	53.2942	47.6034	25.01	54.903	54.1374	50.7752	63.3452	54.3481	54.5056	56.1766	52.3805	41.4055	60.239	56.0285	54.2331	54.0309
1.23333	-2.37071	-0.1196		1.23333	1.39579	1.43349	1.44588	1.63018	1.4742	1.45529	1.43755	1.3262	1.49446	1.34733	1.24159	1.22425	1.52268	1.62541	1.60222	1.73114	1.77243	1.65947	2.3719	2.78257	2.72149							1.23333	52.6376	52.9692	47.2578	25.6784	54.3695	53.6668	51.1508	62.9458	54.0294	54.1873	55.7846	52.0015	42.058	59.7941	55.6168	54.4539	54.4199
1.235	-2.3722	-0.11911		1.235	1.35799	1.3957	1.4085	1.59243	1.43607	1.41802	1.40045	1.28889	1.45635	1.31033	1.20443	1.18757	1.48432	1.58642	1.56331	1.69264	1.7329	1.62117	2.33616	2.75003	2.68863							1.235	52.6473	52.6464	46.9169	26.3788	53.8445	53.1922	51.4931	62.5249	53.7027	53.8581	55.3849	51.6162	42.7025	59.3345	55.1921	54.6439	54.7794
1.23667	-2.37364	-0.11869		1.23667	1.32042	1.35797	1.37132	1.55487	1.39821	1.38118	1.36355	1.25192	1.4186	1.27375	1.16761	1.15126	1.44629	1.54767	1.52472	1.65444	1.69382	1.58314	2.3005	2.71701	2.65558							1.23667	52.6328	52.3254	46.5805	27.1095	53.3282	52.7145	51.8028	62.0831	53.3684	53.5186	54.9779	51.2249	43.3374	58.8609	54.7547	54.8035	55.1088
1.23833	-2.37495	-0.11832		1.23833	1.28312	1.32031	1.33442	1.51746	1.36066	1.34476	1.3269	1.21534	1.38127	1.23764	1.13115	1.11532	1.40856	1.50913	1.48654	1.61662	1.65524	1.54537	2.26485	2.68342	2.62232							1.23833	52.5957	52.0057	46.2482	27.8687	52.8209	52.2341	52.0806	61.6208	53.027	53.1695	54.5639	50.8279	43.9609	58.3742	54.3053	54.9334	55.4076
1.24	-2.37605	-0.11798		1.24	1.24613	1.28278	1.29789	1.48015	1.32347	1.30875	1.2905	1.17914	1.34445	1.20198	1.09509	1.07973	1.3711	1.47079	1.44879	1.57922	1.61715	1.50785	2.22918	2.6492	2.5888							1.24	52.5376	51.6868	45.9194	28.6542	52.3229	51.7516	52.3276	61.1388	52.679	52.8111	54.1434	50.4257	44.5716	57.875	53.8442	55.0342	55.6753
1.24167	-2.37691	-0.11764		1.24167	1.2095	1.24549	1.2618	1.44294	1.28664	1.27307	1.25432	1.14329	1.30817	1.16676	1.05947	1.04449	1.33385	1.43266	1.4115	1.54227	1.57954	1.47059	2.19341	2.61433	2.55499							1.24167	52.4601	51.3684	45.5939	29.4636	51.8341	51.2678	52.5448	60.6377	52.3247	52.4442	53.7166	50.0184	45.1679	57.3641	53.3718	55.1067	55.9119
1.24333	-2.37754	-0.11729		1.24333	1.17327	1.20853	1.22614	1.40582	1.25024	1.23764	1.21835	1.10773	1.2724	1.13195	1.02432	1.00965	1.29674	1.39479	1.37464	1.50577	1.54234	1.43358	2.15751	2.57882	2.52098							1.24333	52.3647	51.0499	45.2711	30.2946	51.3547	50.7832	52.7334	60.1185	51.9647	52.0691	53.2838	49.6065	45.7485	56.8422	52.8887	55.1517	56.1171
1.245	-2.37796	-0.11691		1.245	1.13747	1.17201	1.19086	1.36883	1.21436	1.2024	1.18259	1.07245	1.23705	1.09747	0.98965	0.97524	1.25976	1.35721	1.33819	1.46965	1.50547	1.39685	2.12144	2.54273	2.48684							1.245	52.253	50.7308	44.9507	31.1445	50.8846	50.2985	52.8947	59.5819	51.599	51.6861	52.8453	49.1903	46.3122	56.3099	52.3953	55.1704	56.2912
1.24667	-2.3782	-0.11651		1.24667	1.10212	1.136	1.15588	1.33203	1.17905	1.16732	1.14706	1.03749	1.20202	1.06326	0.95552	0.94132	1.22291	1.31997	1.30208	1.43384	1.46895	1.36042	2.08521	2.50612	2.45267							1.24667	52.1265	50.4106	44.6324	32.0107	50.4237	49.8143	53.0301	59.029	51.228	51.2957	52.4012	48.7702	46.8579	55.7679	51.8923	55.1637	56.4346
1.24833	-2.3783	-0.11618		1.24833	1.06716	1.10061	1.12115	1.2955	1.14434	1.13239	1.11178	1.00291	1.16728	1.02927	0.92196	0.90789	1.18625	1.28311	1.26627	1.39829	1.43282	1.32432	2.04882	2.46911	2.41844							1.24833	51.9867	50.0889	44.3156	32.8906	49.9721	49.3313	53.1409	58.4608	50.852	50.8982	51.9517	48.3464	47.3848	55.2169	51.3804	55.1328	56.5475
1.25	-2.37832	-0.116		1.25	1.03254	1.06587	1.08661	1.25927	1.11014	1.09764	1.07679	0.96874	1.1328	0.99551	0.88897	0.87498	1.14984	1.24665	1.23072	1.36293	1.39713	1.28857	2.01233	2.43183	2.3841							1.25	51.835	49.7652	44	33.7813	49.5294	48.8499	53.2286	57.8785	50.4711	50.4936	51.4972	47.919	47.8918	54.6576	50.8605	55.0785	56.6304
1.25167	-2.37831	-0.11594		1.25167	0.99823	1.03177	1.05225	1.22338	1.07639	1.06311	1.04215	0.93502	1.0986	0.96201	0.85647	0.84265	1.11375	1.21062	1.19536	1.32772	1.36191	1.25319	1.97582	2.39441	2.34956							1.25167	51.6727	49.4391	43.6852	34.6799	49.0954	48.3707	53.2947	57.2832	50.0856	50.0822	51.0377	47.4883	48.3784	54.0907	50.3332	55.0021	56.684
1.25333	-2.37831	-0.11594		1.25333	0.96422	0.9983	1.01805	1.18783	1.043	1.02887	1.00794	0.9018	1.06474	0.92882	0.82441	0.8109	1.07806	1.17503	1.16018	1.29266	1.32713	1.21819	1.93935	2.35692	2.31472							1.25333	51.501	49.1101	43.3708	35.5835	48.6697	47.8941	53.3405	56.6763	49.6956	49.6641	50.5734	47.0543	48.8439	53.5168	49.7993	54.9044	56.7089
1.255	-2.37834	-0.11587		1.255	0.93053	0.96534	0.98405	1.1526	1.00995	0.995	0.97426	0.86915	1.03124	0.89597	0.79273	0.77974	1.04286	1.1399	1.12519	1.2578	1.29269	1.18356	1.90304	2.31934	2.2795							1.255	51.3214	48.7779	43.0562	36.4889	48.2514	47.4206	53.3674	56.059	49.3013	49.2394	50.1045	46.6171	49.2877	52.9367	49.2593	54.7863	56.7056
1.25667	-2.37842	-0.11566		1.25667	0.89722	0.93281	0.95031	1.11774	0.97721	0.96159	0.94118	0.83712	0.99816	0.86348	0.76147	0.74915	1.00824	1.10519	1.09036	1.22318	1.25846	1.14928	1.86694	2.28167	2.24385							1.25667	51.1349	48.442	42.7409	37.3931	47.84	46.9503	53.3768	55.4328	48.9029	48.8081	49.6312	46.1768	49.7094	52.3512	48.7141	54.649	56.6751
1.25833	-2.37859	-0.11523		1.25833	0.86432	0.9007	0.91692	1.08323	0.94478	0.9287	0.90873	0.80578	0.96546	0.83141	0.7307	0.71911	0.97423	1.07086	1.05573	1.18883	1.22438	1.11528	1.83106	2.24394	2.20777							1.25833	50.9427	48.1019	42.4243	38.293	47.4346	46.4836	53.3701	54.7991	48.5004	48.3705	49.1536	45.7334	50.1084	51.7608	48.1641	54.4935	56.6182
1.26	-2.37886	-0.11455		1.26	0.8319	0.86901	0.88394	1.04914	0.9127	0.89636	0.87693	0.77516	0.93313	0.79979	0.70048	0.68956	0.94088	1.03692	1.02133	1.15479	1.19039	1.08154	1.79539	2.20619	2.17129							1.26	50.7459	47.7573	42.1058	39.1853	47.0344	46.0206	53.3485	54.1593	48.0939	47.927	48.672	45.287	50.4845	51.1665	47.6101	54.3207	56.5357
1.26167	-2.37923	-0.11365		1.26167	0.80001	0.83778	0.85137	1.01548	0.88097	0.86456	0.84573	0.74528	0.90111	0.76871	0.67092	0.66052	0.9082	1.00336	0.9872	1.12108	1.15654	1.04805	1.75987	2.1685	2.13445							1.26167	50.5454	47.4078	41.7849	40.067	46.6384	45.5616	53.3133	53.5148	47.6835	47.4777	48.1865	44.8377	50.8372	50.5691	47.0527	54.1317	56.4285
1.26333	-2.37966	-0.1126		1.26333	0.76865	0.80702	0.81923	0.98229	0.8496	0.83327	0.81512	0.71618	0.86941	0.7382	0.64213	0.63198	0.87616	0.97026	0.95338	1.08773	1.12286	1.01484	1.72447	2.13092	2.09733							1.26333	50.3421	47.0531	41.4612	40.9353	46.246	45.1064	53.2659	52.8671	47.2694	47.023	47.6972	44.3856	51.1665	49.9693	46.4927	53.9274	56.2977
1.265	-2.38008	-0.11152		1.265	0.73784	0.77664	0.78753	0.94959	0.81861	0.80251	0.78507	0.68788	0.83807	0.70826	0.61422	0.60396	0.8447	0.93762	0.91989	1.05474	1.08941	0.98191	1.68919	2.09348	2.06004							1.265	50.1369	46.6929	41.1342	41.7871	45.8561	44.6551	53.2073	52.2176	46.8519	46.5632	47.2042	43.931	51.4723	49.3678	45.9309	53.7086	56.1441
1.26667	-2.38043	-0.11048		1.26667	0.70758	0.7466	0.75629	0.91743	0.78803	0.77233	0.75556	0.66034	0.80715	0.67891	0.58723	0.5765	0.81374	0.90547	0.88677	1.02216	1.05625	0.94929	1.65406	2.05616	2.02271							1.26667	49.9305	46.3271	40.8037	42.6199	45.4683	44.2076	53.1385	51.5678	46.4311	46.0987	46.7078	43.4742	51.7547	48.7653	45.3678	53.4763	55.9687
1.26833	-2.38063	-0.10956		1.26833	0.67779	0.71684	0.72556	0.88583	0.75785	0.74278	0.72659	0.6335	0.77674	0.6502	0.56114	0.54968	0.7832	0.87384	0.85409	0.98998	1.02345	0.91697	1.61906	2.01894	1.98544							1.26833	49.7236	45.9553	40.4693	43.431	45.0817	43.7637	53.0605	50.9191	46.0073	45.6298	46.2081	43.0152	52.0138	48.1625	44.8042	53.231	55.7724
1.27	-2.38062	-0.1088		1.27	0.64848	0.68737	0.69537	0.85482	0.72809	0.7139	0.69816	0.60721	0.74691	0.62219	0.53585	0.52354	0.75304	0.84274	0.82191	0.95824	0.99112	0.88498	1.58418	1.98185	1.94828							1.27	49.5166	45.5774	40.1305	44.2181	44.6956	43.3234	52.9743	50.2728	45.5806	45.1568	45.7054	42.5544	52.25	47.5601	44.2406	52.9735	55.5559
1.27167	-2.38041	-0.10816		1.27167	0.61967	0.65827	0.66578	0.82437	0.69878	0.68573	0.67028	0.58139	0.71775	0.59493	0.51121	0.49817	0.72324	0.81216	0.79028	0.92693	0.95938	0.85341	1.5494	1.9449	1.9113							1.27167	49.31	45.1933	39.7871	44.9791	44.3094	42.8866	52.8804	49.6301	45.1512	44.6803	45.1999	42.092	52.4638	46.9585	43.6774	52.7044	55.3203
1.27333	-2.38007	-0.1076		1.27333	0.59146	0.62963	0.6368	0.79447	0.66995	0.65823	0.64296	0.55598	0.68931	0.56845	0.48712	0.4736	0.69386	0.78212	0.75925	0.89606	0.92832	0.82237	1.51473	1.9081	1.87453							1.27333	49.1041	44.8027	39.4389	45.7122	43.9223	42.4531	52.7794	48.9919	44.7193	44.2003	44.6918	41.628	52.6555	46.3582	43.1152	52.4243	55.0663
1.275	-2.37968	-0.10712		1.275	0.56394	0.60155	0.60846	0.76508	0.64162	0.63137	0.6162	0.53098	0.66155	0.54275	0.46355	0.44988	0.66502	0.75262	0.72884	0.86565	0.89799	0.79195	1.4802	1.87146	1.83794							1.275	48.8993	44.4059	39.0859	46.4158	43.5337	42.0225	52.672	48.3594	44.285	43.7171	44.1813	41.1627	52.8259	45.7597	42.5544	52.1338	54.7949
1.27667	-2.37934	-0.10668		1.27667	0.53721	0.57408	0.58082	0.73619	0.61386	0.60515	0.58999	0.5064	0.63444	0.51776	0.44054	0.427	0.63681	0.72371	0.6991	0.83572	0.86835	0.76226	1.44585	1.83498	1.80149							1.27667	48.6957	44.003	38.7279	47.0885	43.1429	41.5947	52.5587	47.7333	43.8483	43.2307	43.6685	40.6962	52.9753	45.1633	41.9955	51.8334	54.5071
1.27833	-2.37913	-0.10632		1.27833	0.51132	0.54728	0.55393	0.70774	0.58675	0.57954	0.56432	0.48225	0.6079	0.4934	0.41814	0.40489	0.60934	0.69539	0.67002	0.80624	0.8393	0.73335	1.41171	1.79866	1.76509							1.27833	48.4935	43.5944	38.365	47.7291	42.7494	41.1693	52.4398	47.1143	43.4093	42.7415	43.1535	40.2287	53.1046	44.5693	41.4388	51.5238	54.2038
1.28	-2.37907	-0.10608		1.28	0.48624	0.52122	0.52785	0.67968	0.56036	0.55451	0.53921	0.45857	0.58187	0.46965	0.39638	0.38349	0.58266	0.66768	0.64163	0.77724	0.81071	0.7052	1.37789	1.76247	1.72867							1.28	48.2931	43.1802	37.9972	48.3367	42.3529	40.746	52.3159	46.5031	42.968	42.2497	42.6367	39.76	53.2141	43.978	40.8847	51.2054	53.8859
1.28167	-2.37915	-0.10598		1.28167	0.46191	0.49593	0.50264	0.65198	0.53479	0.53008	0.51465	0.4354	0.55632	0.44652	0.3753	0.36277	0.55683	0.64058	0.61394	0.74879	0.78252	0.67778	1.34446	1.72645	1.6922							1.28167	48.0945	42.7608	37.6245	48.9104	41.9529	40.3243	52.1875	45.8999	42.5244	41.7555	42.118	39.2902	53.3044	43.3897	40.3336	50.879	53.5542
1.28333	-2.37932	-0.1061		1.28333	0.43822	0.47143	0.47834	0.62473	0.51009	0.50619	0.49065	0.41287	0.53127	0.42403	0.35495	0.3427	0.53189	0.61411	0.58701	0.72097	0.75471	0.65105	1.31144	1.69063	1.65573							1.28333	47.8978	42.3366	37.2471	49.4498	41.5493	39.9041	52.0548	45.3049	42.0787	41.2592	41.5977	38.8194	53.3762	42.8045	39.7857	50.5448	53.2097
1.285	-2.37955	-0.10648		1.285	0.41515	0.44771	0.45497	0.59801	0.48621	0.48285	0.46721	0.39111	0.50678	0.40216	0.33532	0.32325	0.50786	0.58827	0.5609	0.69383	0.72731	0.62497	1.27882	1.65502	1.61935							1.285	47.703	41.9076	36.8649	49.9546	41.1415	39.4849	51.9181	44.7181	41.6309	40.7611	41.0761	38.3477	53.4301	42.2225	39.2413	50.2034	52.853
1.28667	-2.37987	-0.10715		1.28667	0.39269	0.42474	0.43249	0.57189	0.46306	0.46003	0.44437	0.37021	0.48294	0.38087	0.31641	0.30444	0.4847	0.56307	0.53567	0.66731	0.70033	0.59956	1.24658	1.61969	1.58315							1.28667	47.5099	41.4739	36.478	50.4249	40.7294	39.0665	51.7776	44.1394	41.1812	40.2615	40.5534	37.8751	53.4668	41.6439	38.7006	49.8548	52.485
1.28833	-2.38033	-0.10806		1.28833	0.37082	0.40249	0.41085	0.5464	0.44055	0.43775	0.42213	0.35022	0.45978	0.36018	0.29818	0.28632	0.46225	0.53852	0.51133	0.64131	0.67381	0.57481	1.21471	1.58468	1.54715							1.28833	47.3182	41.0357	36.0862	50.8609	40.3128	38.6488	51.6333	43.5687	40.7298	39.7607	40.0295	37.4017	53.4872	41.0686	38.1637	49.4994	52.1063
1.29	-2.38094	-0.10913		1.29	0.34948	0.38096	0.38995	0.52155	0.41859	0.41604	0.40051	0.33109	0.4373	0.34014	0.28064	0.26893	0.44038	0.51461	0.48785	0.61578	0.64776	0.55067	1.18324	1.55003	1.51135							1.29	47.1276	40.593	35.6896	51.2631	39.8915	38.2314	51.4853	43.0055	40.2767	39.2589	39.5046	36.9276	53.4918	40.4967	37.6306	49.1373	51.7176
1.29167	-2.38165	-0.11025		1.29167	0.32861	0.36015	0.36973	0.49737	0.39715	0.3949	0.37955	0.31276	0.41548	0.32084	0.26382	0.25232	0.41897	0.49128	0.46512	0.59072	0.62222	0.52711	1.15214	1.51581	1.4758							1.29167	46.9379	40.1459	35.2882	51.6322	39.4652	37.8142	51.3336	42.4494	39.8221	38.756	38.9787	36.4528	53.4812	39.9279	37.1014	48.7687	51.3197
1.29333	-2.38239	-0.1113		1.29333	0.30816	0.3401	0.35016	0.47389	0.37622	0.37437	0.35926	0.29513	0.39434	0.30229	0.24779	0.23652	0.39793	0.46855	0.44297	0.56617	0.59723	0.50408	1.12136	1.48206	1.44057							1.29333	46.749	39.6945	34.8819	51.9691	39.0338	37.3968	51.1783	41.8996	39.3662	38.2523	38.4518	35.9771	53.4562	39.3621	36.5758	48.3937	50.9131
1.295	-2.38307	-0.11221		1.295	0.2881	0.32076	0.33125	0.45118	0.3559	0.3545	0.33967	0.27814	0.3739	0.28447	0.23258	0.22148	0.37724	0.44643	0.42129	0.54222	0.57283	0.48155	1.09082	1.44876	1.40571							1.295	46.5605	39.2388	34.4708	52.2747	38.5973	36.979	51.0195	41.3556	38.9089	37.7476	37.9236	35.5006	53.4171	38.799	36.0538	48.0127	50.4983
1.29667	-2.38367	-0.11297		1.29667	0.26849	0.30213	0.313	0.42925	0.33632	0.33537	0.32082	0.26177	0.35422	0.2674	0.21813	0.20714	0.35691	0.42496	0.39998	0.51893	0.54905	0.45954	1.06048	1.4159	1.37128							1.29667	46.3721	38.779	34.055	52.5501	38.1554	36.5605	50.8574	40.8166	38.4502	37.2419	37.3941	35.0232	53.3645	38.2383	35.535	47.6255	50.076
1.29833	-2.38418	-0.1136		1.29833	0.24939	0.28418	0.29541	0.40811	0.31761	0.31699	0.3027	0.246	0.33534	0.25105	0.20443	0.1934	0.33697	0.40417	0.37905	0.49635	0.52595	0.43806	1.03037	1.38353	1.33733							1.29833	46.1833	38.3152	33.6344	52.7963	37.7081	36.141	50.6919	40.2819	37.9901	36.7352	36.8629	34.5445	53.2989	37.6795	35.0194	47.2323	49.6464
1.3	-2.38465	-0.11411		1.3	0.23087	0.26697	0.27845	0.38779	0.29987	0.29933	0.28532	0.23085	0.31726	0.23542	0.19141	0.18026	0.31754	0.38409	0.35851	0.47451	0.50349	0.41715	1.00059	1.35168	1.30392							1.3	45.9937	37.8473	33.2089	53.0145	37.2552	35.72	50.5229	39.7508	37.5285	36.2271	36.3297	34.0643	53.2207	37.1224	34.5064	46.8333	49.2101
1.30167	-2.38509	-0.11448		1.30167	0.21303	0.25052	0.26209	0.36831	0.28307	0.28237	0.26868	0.21635	0.29991	0.22049	0.17904	0.16778	0.29878	0.36475	0.3385	0.45347	0.48166	0.39685	0.9713	1.32038	1.27109							1.30167	45.8028	37.3753	32.7785	53.2057	36.7965	35.2974	50.3504	39.2223	37.0653	35.7177	35.7943	33.582	53.1303	36.5665	33.9959	46.4283	48.7674
1.30333	-2.38558	-0.1147		1.30333	0.19596	0.23481	0.2463	0.34967	0.26715	0.26604	0.25276	0.20254	0.28321	0.20626	0.16726	0.15601	0.28089	0.34614	0.31912	0.43327	0.46042	0.37722	0.9426	1.28969	1.23885							1.30333	45.6101	36.8991	32.3428	53.3712	36.332	34.8728	50.1741	38.6958	36.6005	35.2068	35.2564	33.0973	53.0282	36.0114	33.4873	46.0174	48.3188
1.305	-2.38615	-0.11471		1.305	0.17972	0.21979	0.23106	0.33186	0.25204	0.2503	0.23755	0.18941	0.26707	0.19274	0.15608	0.14501	0.264	0.32826	0.30048	0.41392	0.43973	0.35827	0.91457	1.25959	1.20721							1.305	45.4152	36.4186	31.9018	53.5123	35.8616	34.4461	49.994	38.1703	36.1339	34.694	34.7156	32.6095	52.9146	35.4567	32.9803	45.6006	47.8649
1.30667	-2.38686	-0.1145		1.30667	0.16431	0.2054	0.21632	0.3148	0.23766	0.23515	0.22301	0.17698	0.25142	0.17994	0.14548	0.13478	0.2482	0.31102	0.28268	0.3954	0.41959	0.33998	0.88723	1.23006	1.17617							1.30667	45.2178	35.9335	31.455	53.6302	35.385	34.0168	49.8101	37.6451	35.6651	34.1791	34.1715	32.1184	52.79	34.9018	32.4745	45.1778	47.4059
1.30833	-2.38775	-0.1141		1.30833	0.1497	0.19158	0.20205	0.29842	0.22393	0.22059	0.2091	0.16516	0.23627	0.16779	0.13543	0.12528	0.23345	0.29434	0.26576	0.37766	0.39999	0.32231	0.86058	1.20105	1.14572							1.30833	45.0173	35.4434	31.0023	53.7265	34.9019	33.5849	49.6225	37.1192	35.1939	33.6617	33.6238	31.6234	52.6546	34.3466	31.9693	44.7492	46.9421
1.31	-2.38883	-0.11359		1.31	0.13583	0.17826	0.18821	0.28264	0.21079	0.20664	0.19582	0.15389	0.22166	0.15622	0.12588	0.11643	0.21963	0.27814	0.24976	0.36064	0.38094	0.30526	0.83466	1.17248	1.11584							1.31	44.8134	34.948	30.5432	53.8023	34.4121	33.1498	49.4311	36.5919	34.7198	33.1414	33.0721	31.1239	52.5086	33.7905	31.4642	44.3149	46.4737
1.31167	-2.39007	-0.11305		1.31167	0.12265	0.16541	0.1748	0.26741	0.19822	0.19334	0.18315	0.14312	0.20764	0.14516	0.11675	0.10813	0.20661	0.2624	0.23469	0.34429	0.36244	0.28889	0.80952	1.14431	1.08651							1.31167	44.6055	34.4466	30.0774	53.8589	33.9151	32.7114	49.2358	36.0625	34.2425	32.6181	32.5159	30.6195	52.3521	33.2332	30.9589	43.875	46.0007
1.31333	-2.39137	-0.1125		1.31333	0.11012	0.15305	0.16185	0.25273	0.18618	0.18069	0.17108	0.13285	0.19426	0.13463	0.10797	0.10028	0.19424	0.24708	0.22051	0.32852	0.34446	0.27327	0.78517	1.11653	1.0577							1.31333	44.3933	33.9388	29.6044	53.8975	33.4106	32.2692	49.0365	35.5302	33.7614	32.0914	31.9547	30.1098	52.1852	32.6742	30.4528	43.4296	45.5233
1.315	-2.39263	-0.11199		1.315	0.09818	0.14123	0.14942	0.23858	0.17463	0.16869	0.15957	0.12308	0.18156	0.12461	0.09947	0.09281	0.18245	0.2322	0.20718	0.31327	0.32704	0.25839	0.76159	1.08918	1.02945							1.315	44.1764	33.4242	29.1238	53.9191	32.8981	31.8228	48.8333	34.9944	33.2762	31.5609	31.3883	29.5943	52.008	32.1131	29.9453	42.9789	45.0414
1.31667	-2.39376	-0.11154		1.31667	0.08678	0.13004	0.13757	0.22495	0.16351	0.15727	0.14861	0.11384	0.16951	0.1151	0.09127	0.08565	0.17117	0.21778	0.19461	0.29847	0.31022	0.2443	0.7387	1.0623	1.00178							1.31667	43.9544	32.9024	28.6352	53.9249	32.3774	31.3716	48.626	34.4546	32.7866	31.0264	30.8161	29.0726	51.8207	31.5495	29.4359	42.5229	44.5553
1.31833	-2.39468	-0.11119		1.31833	0.07589	0.11954	0.12634	0.2118	0.15275	0.14638	0.13819	0.10508	0.15808	0.1061	0.08341	0.07881	0.16037	0.20387	0.18269	0.28412	0.294	0.23097	0.71639	1.03597	0.97478							1.31833	43.7269	32.3729	28.1384	53.9159	31.8479	30.915	48.4147	33.9101	32.2921	30.4873	30.2378	28.5443	51.6235	30.9829	28.9239	42.0616	44.0649
1.32	-2.39535	-0.11097		1.32	0.0655	0.10976	0.11571	0.19917	0.14233	0.13597	0.12825	0.09677	0.1472	0.09758	0.07599	0.07229	0.15001	0.19048	0.17132	0.27026	0.27837	0.21838	0.69456	1.01029	0.94849							1.32	43.4937	31.8354	27.6329	53.8933	31.3095	30.4527	48.1993	33.3604	31.7924	29.9434	29.6528	28.009	51.4165	30.4128	28.4089	41.5951	43.5704
1.32167	-2.39581	-0.11084		1.32167	0.05563	0.10069	0.10569	0.18708	0.13231	0.12604	0.11877	0.08888	0.13688	0.08955	0.06905	0.06607	0.14007	0.17764	0.16037	0.25693	0.26328	0.20645	0.67316	0.98537	0.92298							1.32167	43.2543	31.2895	27.1184	53.8581	30.7618	29.9841	47.9796	32.8052	31.2872	29.3942	29.0607	27.4664	51.1999	29.8388	27.8902	41.1233	43.0719
1.32333	-2.39608	-0.11078		1.32333	0.04626	0.09228	0.09628	0.17556	0.12272	0.11659	0.10968	0.08138	0.12712	0.082	0.06256	0.06012	0.13053	0.16532	0.14976	0.24413	0.24872	0.19505	0.6522	0.96122	0.8982							1.32333	43.0086	30.7346	26.5948	53.8113	30.2046	29.5088	47.7555	32.2439	30.7761	28.8393	28.4612	26.9162	50.9741	29.2605	27.3674	40.6463	42.5692
1.325	-2.39621	-0.11077		1.325	0.0374	0.08446	0.08748	0.16459	0.1136	0.10768	0.10097	0.07429	0.11794	0.0749	0.05644	0.05445	0.12141	0.15352	0.13945	0.23182	0.23469	0.18408	0.63177	0.93776	0.87409							1.325	42.7563	30.1705	26.0617	53.7536	29.6376	29.0265	47.5271	31.6764	30.2585	28.2782	27.8541	26.3581	50.7391	28.6775	26.8398	40.1638	42.0624
1.32667	-2.3963	-0.11076		1.32667	0.02902	0.07713	0.07928	0.15408	0.10494	0.09931	0.09267	0.06763	0.10931	0.06817	0.05062	0.04902	0.1127	0.14225	0.12946	0.21995	0.22123	0.17346	0.61196	0.91485	0.85061							1.32667	42.4973	29.5967	25.5191	53.686	29.0606	28.5368	47.294	31.1021	29.7342	27.7105	27.239	25.7921	50.4952	28.0896	26.307	39.6761	41.5513
1.32833	-2.39647	-0.11074		1.32833	0.0211	0.07019	0.07161	0.144	0.09675	0.09149	0.08478	0.0614	0.1012	0.0618	0.04499	0.04384	0.10438	0.13155	0.11984	0.20844	0.20834	0.16319	0.59283	0.89238	0.82772							1.32833	42.2315	29.013	24.967	53.6092	28.4735	28.0393	47.0562	30.5208	29.2026	27.1358	26.6162	25.2182	50.2424	27.4964	25.7686	39.1831	41.0359
1.33	-2.39681	-0.11071		1.33	0.01359	0.06357	0.06441	0.13429	0.08903	0.08416	0.07727	0.05556	0.09355	0.05576	0.03952	0.03888	0.09646	0.12143	0.11058	0.19727	0.19601	0.15327	0.57443	0.87034	0.80546							1.33	41.9586	28.4191	24.4055	53.5239	27.8764	27.5338	46.8136	29.9323	28.6633	26.5539	25.9857	24.6363	49.9808	26.8977	25.2242	38.6847	40.5162
1.33167	-2.39737	-0.11069		1.33167	0.00642	0.05715	0.05758	0.12495	0.08178	0.07728	0.07015	0.05005	0.08633	0.04998	0.03422	0.03408	0.08893	0.11196	0.10164	0.18644	0.18422	0.14376	0.55678	0.84876	0.78383							1.33167	41.6786	27.8152	23.8347	53.4308	27.2694	27.02	46.5661	29.3364	28.1161	25.9645	25.3476	24.0467	49.7105	26.2934	24.6737	38.1811	39.992
1.33333	-2.3982	-0.11074		1.33333	-0.0004	0.0509	0.05108	0.11595	0.07499	0.07075	0.06347	0.04483	0.07953	0.04439	0.02916	0.02942	0.08184	0.10319	0.09296	0.17598	0.17298	0.13474	0.53987	0.82773	0.76286							1.33333	41.3916	27.2011	23.2549	53.3307	26.6527	26.4976	46.3137	28.7329	27.5607	25.3678	24.7021	23.4496	49.4318	25.6832	24.117	37.6721	39.4633
1.335	-2.39921	-0.11085		1.335	-0.00689	0.04479	0.04483	0.10731	0.0686	0.06451	0.05724	0.0399	0.07315	0.039	0.02446	0.02485	0.07522	0.09517	0.08449	0.16594	0.16229	0.12627	0.52365	0.80727	0.74254							1.335	41.0975	26.577	22.6664	53.2243	26.0264	25.9664	46.0561	28.1217	26.9969	24.7636	24.0496	22.8454	49.1447	25.0673	23.554	37.1578	38.9301
1.33667	-2.4003	-0.111		1.33667	-0.01302	0.03883	0.0388	0.09905	0.06254	0.05852	0.05148	0.03525	0.06715	0.03385	0.02013	0.0204	0.06909	0.08789	0.07625	0.15632	0.15222	0.11842	0.50805	0.78743	0.72283							1.33667	40.7965	25.9431	22.0696	53.1121	25.3908	25.4264	45.7932	27.5028	26.4245	24.1521	23.3905	22.2345	48.8496	24.4457	22.9849	36.6382	38.3922
1.33833	-2.40135	-0.11111		1.33833	-0.01884	0.03304	0.03292	0.09122	0.05676	0.05278	0.04615	0.03089	0.06148	0.02895	0.01617	0.0161	0.06348	0.08124	0.0683	0.14711	0.14282	0.11118	0.49299	0.76821	0.70373							1.33833	40.4885	25.2996	21.4653	52.9949	24.7464	24.8774	45.525	26.8759	25.8435	23.5336	22.7253	21.6177	48.5466	23.8186	22.4096	36.1132	37.8496
1.34	-2.40223	-0.11111		1.34	-0.02443	0.02743	0.02716	0.0838	0.05117	0.04727	0.0412	0.02678	0.05607	0.02432	0.01252	0.012	0.05833	0.07506	0.06074	0.13829	0.13408	0.1045	0.47838	0.74959	0.68523							1.34	40.1737	24.647	20.854	52.873	24.0938	24.3195	45.2512	26.2412	25.2539	22.9086	22.0545	20.9953	48.236	23.1864	21.8284	35.5831	37.3022
1.34167	-2.40286	-0.11096		1.34167	-0.02984	0.02201	0.02152	0.07677	0.04572	0.04196	0.03658	0.0229	0.05085	0.01992	0.00914	0.00814	0.05355	0.06921	0.05365	0.1298	0.12597	0.09831	0.46416	0.73151	0.6673							1.34167	39.8523	23.9858	20.2368	52.7469	23.4339	23.7525	44.9717	25.5985	24.6557	22.2775	21.3791	20.3683	47.9181	22.5494	21.2417	35.0477	36.7498
1.34333	-2.40315	-0.11062		1.34333	-0.03513	0.01674	0.01603	0.0701	0.04042	0.03681	0.03219	0.01917	0.04575	0.01573	0.00593	0.00453	0.04904	0.06362	0.04708	0.12161	0.11842	0.09251	0.45022	0.71391	0.64986							1.34333	39.5244	23.3166	19.6146	52.6172	22.7675	23.1768	44.6864	24.9481	24.0491	21.641	20.7	19.7374	47.5935	21.9081	20.6499	34.5072	36.1923
1.345	-2.40309	-0.11012		1.345	-0.04032	0.01158	0.01071	0.06375	0.03529	0.03175	0.02797	0.01557	0.04068	0.01175	0.00286	0.00112	0.04474	0.05823	0.04104	0.11376	0.11132	0.08704	0.43651	0.69676	0.63287							1.345	39.1902	22.6402	18.9888	52.4843	22.0957	22.5924	44.3951	24.2902	23.4345	20.9999	20.0182	19.1038	47.2626	21.263	20.0538	33.9614	35.6297
1.34667	-2.40278	-0.10947		1.34667	-0.04543	0.00651	0.00561	0.05767	0.03035	0.02678	0.02387	0.01212	0.03559	0.00794	-0.00012	-0.00215	0.04064	0.05304	0.03549	0.10634	0.1046	0.0818	0.42302	0.68004	0.61634							1.34667	38.8501	21.9575	18.3605	52.3486	21.4195	21.9999	44.0977	23.6253	22.8125	20.3548	19.3349	18.4685	46.9258	20.6147	19.454	33.4103	35.0618
1.34833	-2.4023	-0.10875		1.34833	-0.05041	0.00157	0.00075	0.05185	0.02567	0.02188	0.01985	0.00887	0.03047	0.00423	-0.00303	-0.00533	0.03677	0.04805	0.03041	0.09942	0.0982	0.07673	0.40978	0.66377	0.60033							1.34833	38.5042	21.2696	17.7311	52.2106	20.7401	21.3998	43.794	22.9538	22.1835	19.7068	18.6514	17.8325	46.5836	19.9638	18.8515	32.854	34.4886
1.35	-2.40177	-0.10803		1.35	-0.05527	-0.00316	-0.00387	0.04627	0.02124	0.01708	0.0159	0.00582	0.02536	0.00057	-0.00587	-0.00839	0.03318	0.04328	0.02572	0.09307	0.09211	0.07176	0.39684	0.64794	0.58494							1.35	38.1529	20.5776	17.1021	52.0708	20.059	20.7929	43.484	22.2766	21.5485	19.0568	17.969	17.1974	46.2363	19.3111	18.2472	32.2924	33.9102
1.35167	-2.40131	-0.1074		1.35167	-0.05998	-0.00762	-0.00827	0.04092	0.01703	0.0124	0.01199	0.00298	0.02035	-0.00303	-0.00861	-0.01134	0.02987	0.03878	0.02135	0.0873	0.08634	0.06686	0.38426	0.63255	0.57023							1.35167	37.7963	19.8829	16.475	51.9294	19.3774	20.18	43.1674	21.5942	20.9083	18.4061	17.2892	16.5644	45.8843	18.6576	17.6421	31.7255	33.3265
1.35333	-2.401	-0.10684		1.35333	-0.06458	-0.01173	-0.01238	0.03581	0.01301	0.00788	0.00811	0.00031	0.01552	-0.0066	-0.01124	-0.01418	0.02684	0.03458	0.01723	0.08205	0.08096	0.06206	0.37206	0.61756	0.55623							1.35333	37.4346	19.1869	15.8514	51.7867	18.6969	19.5622	42.844	20.9078	20.2638	17.7558	16.6135	15.935	45.5279	18.0042	17.0372	31.1532	32.7377
1.355	-2.40087	-0.10636		1.355	-0.06906	-0.01552	-0.01618	0.03091	0.00913	0.00358	0.0042	-0.0022	0.01093	-0.01007	-0.01375	-0.01694	0.02404	0.03067	0.01335	0.07726	0.07598	0.0574	0.36031	0.60293	0.54289							1.355	37.0678	18.4913	15.2332	51.643	18.0192	18.9408	42.5137	20.2181	19.6161	17.1072	15.9435	15.3108	45.1675	17.3522	16.4336	30.5756	32.1439
1.35667	-2.40092	-0.10598		1.35667	-0.07343	-0.01903	-0.01963	0.02625	0.00539	-0.00045	0.00027	-0.00459	0.00668	-0.01345	-0.01614	-0.01962	0.0214	0.02701	0.00967	0.0728	0.07139	0.05293	0.34907	0.58865	0.5301							1.35667	36.6961	17.7978	14.6221	51.4982	17.3461	18.317	42.1763	19.5265	18.9662	16.4617	15.2808	14.6932	44.8034	16.703	15.8325	29.9928	31.5451
1.35833	-2.40107	-0.10574		1.35833	-0.07764	-0.02234	-0.02272	0.02187	0.00174	-0.00423	-0.00368	-0.00685	0.00282	-0.01671	-0.01844	-0.02215	0.01883	0.02352	0.00614	0.06861	0.06712	0.0487	0.33836	0.57467	0.51773							1.35833	36.3193	17.1081	14.0201	51.3525	16.6793	17.6922	41.8316	18.8341	18.3153	15.8206	14.6269	14.0838	44.436	16.058	15.2351	29.4047	30.9413
1.36	-2.40127	-0.10571		1.36	-0.08164	-0.02551	-0.02548	0.01774	-0.00184	-0.00776	-0.00765	-0.00901	-0.00061	-0.01987	-0.02071	-0.02446	0.0163	0.02015	0.00273	0.0646	0.06307	0.04472	0.32812	0.56094	0.50566							1.36	35.9375	16.4241	13.4288	51.206	16.0208	17.0679	41.4795	18.1423	17.6648	15.1853	13.9834	13.4839	44.0656	15.4188	14.6428	28.8113	30.3328
1.36167	-2.40148	-0.10588		1.36167	-0.08539	-0.02861	-0.02804	0.01384	-0.00547	-0.01106	-0.01161	-0.0111	-0.00372	-0.02293	-0.02298	-0.02653	0.01376	0.01691	-0.00052	0.06069	0.05916	0.04095	0.31824	0.54743	0.49382							1.36167	35.5507	15.7476	12.8502	51.0589	15.3725	16.4457	41.1198	17.4525	17.016	14.5574	13.352	12.8951	43.6925	14.7871	14.0572	28.2127	29.7196
1.36333	-2.4017	-0.10625		1.36333	-0.08882	-0.03168	-0.03054	0.01009	-0.00919	-0.01416	-0.01551	-0.01322	-0.00659	-0.02586	-0.02529	-0.02834	0.01122	0.0138	-0.0036	0.05684	0.05533	0.03736	0.30865	0.53408	0.48214							1.36333	35.1588	15.0805	12.286	50.9114	14.7363	15.8272	40.7524	16.7663	16.3706	13.9383	12.7343	12.3187	43.3168	14.1644	13.4796	27.6088	29.1019
1.365	-2.40191	-0.10677		1.365	-0.09191	-0.03471	-0.03313	0.00639	-0.013	-0.01706	-0.0193	-0.01536	-0.00937	-0.02866	-0.02765	-0.02995	0.00869	0.01085	-0.00641	0.05307	0.05161	0.03391	0.29926	0.52087	0.47058							1.365	34.7615	14.4246	11.738	50.7635	14.114	15.2142	40.3771	16.0852	15.73	13.3294	12.1318	11.756	42.9389	13.5526	12.9116	26.9997	28.4797
1.36667	-2.40215	-0.10738		1.36667	-0.0947	-0.03763	-0.03585	0.00268	-0.01685	-0.01978	-0.02295	-0.01758	-0.01212	-0.03131	-0.03002	-0.03141	0.00622	0.00808	-0.00892	0.04942	0.04804	0.03061	0.29002	0.50783	0.45913							1.36667	34.3587	13.7818	11.2078	50.6156	13.5076	14.6084	39.9935	15.4109	15.0957	12.7325	11.5459	11.2083	42.5588	12.9532	12.3548	26.3856	27.8531
1.36833	-2.40247	-0.10799		1.36833	-0.09733	-0.04037	-0.03867	-0.00104	-0.02062	-0.02234	-0.02642	-0.01986	-0.01488	-0.03385	-0.03238	-0.03277	0.00386	0.0055	-0.01113	0.04593	0.04461	0.02746	0.28095	0.49498	0.44778							1.36833	33.9502	13.1539	10.697	50.4675	12.9188	14.0115	39.6017	14.7454	14.4694	12.1489	10.9781	10.6768	42.1767	12.3679	11.8108	25.7666	27.2224
1.37	-2.40289	-0.10854		1.37	-0.09986	-0.04291	-0.04156	-0.00473	-0.02425	-0.0248	-0.02971	-0.02222	-0.01765	-0.03634	-0.03468	-0.03414	0.00163	0.00306	-0.01306	0.04264	0.04133	0.02447	0.27204	0.4823	0.4366							1.37	33.5356	12.5427	10.2071	50.3194	12.3494	13.4253	39.2013	14.0905	13.8527	11.5803	10.4295	10.1629	41.7927	11.7983	11.281	25.1431	26.5877
1.37167	-2.40343	-0.10905		1.37167	-0.1023	-0.04525	-0.04451	-0.00828	-0.0277	-0.02724	-0.03277	-0.02464	-0.02043	-0.03883	-0.03693	-0.0356	-0.00047	0.00071	-0.01482	0.03952	0.03814	0.0216	0.26336	0.46977	0.42566							1.37167	33.1149	11.9502	9.73962	50.1712	11.8011	12.8518	38.792	13.4482	13.2471	11.028	9.90128	9.66752	41.407	11.246	10.7669	24.5154	25.9491
1.37333	-2.40411	-0.10952		1.37333	-0.1046	-0.04746	-0.04746	-0.01161	-0.03098	-0.02968	-0.03557	-0.02711	-0.02318	-0.04134	-0.03913	-0.03722	-0.00258	-0.0016	-0.01655	0.03656	0.03506	0.01877	0.25494	0.45739	0.41497							1.37333	32.6879	11.3779	9.29605	50.0228	11.2758	12.2926	38.3736	12.8205	12.6541	10.4934	9.3944	9.19177	41.0198	10.7124	10.27	23.8839	25.3068
1.375	-2.40491	-0.10998		1.375	-0.10673	-0.04962	-0.0504	-0.01468	-0.03412	-0.03216	-0.03811	-0.02963	-0.02582	-0.04383	-0.04132	-0.039	-0.00477	-0.00387	-0.0184	0.03376	0.03212	0.01591	0.24683	0.44517	0.40447							1.375	32.2544	10.8273	8.87778	49.8742	10.7752	11.7496	37.9458	12.2094	12.0752	9.97748	8.90969	8.73652	40.6313	10.1989	9.79163	23.249	24.6612
1.37667	-2.40581	-0.11042		1.37667	-0.10866	-0.0518	-0.05326	-0.0175	-0.03719	-0.03463	-0.04045	-0.03218	-0.02831	-0.04633	-0.04353	-0.04088	-0.00711	-0.00604	-0.02048	0.03112	0.02936	0.01302	0.23901	0.43312	0.39409							1.37667	31.8139	10.2999	8.48605	49.7251	10.301	11.2246	37.5083	11.6164	11.5117	9.48137	8.44789	8.3025	40.2415	9.70676	9.33298	22.6112	24.0126
1.37833	-2.40673	-0.11077		1.37833	-0.11043	-0.05406	-0.05601	-0.02012	-0.0402	-0.03704	-0.04267	-0.03478	-0.03059	-0.04885	-0.0458	-0.04277	-0.00958	-0.00809	-0.02285	0.02864	0.02677	0.01011	0.23143	0.42126	0.38381							1.37833	31.3663	9.79705	8.12199	49.5753	9.85466	10.7193	37.0609	11.043	10.9651	9.0059	8.00959	7.89035	39.8505	9.23719	8.89513	21.971	23.3614
1.38	-2.40758	-0.111		1.38	-0.11216	-0.0564	-0.05866	-0.02265	-0.04314	-0.03939	-0.04479	-0.03741	-0.03269	-0.05132	-0.04814	-0.04458	-0.01211	-0.01	-0.02549	0.02628	0.0243	0.00724	0.22397	0.40955	0.37363							1.38	30.9111	9.31991	7.78652	49.4247	9.43766	10.2354	36.6034	10.4909	10.4367	8.55184	7.59531	7.50065	39.4583	8.79133	8.47907	21.3292	22.7082
1.38167	-2.40823	-0.11106		1.38167	-0.11393	-0.05877	-0.06125	-0.02517	-0.04599	-0.04168	-0.0468	-0.04004	-0.03466	-0.05369	-0.0505	-0.04624	-0.01461	-0.01178	-0.02833	0.02401	0.0219	0.00449	0.2165	0.39798	0.36358							1.38167	30.4478	8.86973	7.4804	49.273	9.05118	9.77454	36.1354	9.96126	9.92764	8.11982	7.20541	7.13383	39.0649	8.37018	8.08568	20.6866	22.0536
1.38333	-2.40859	-0.11095		1.38333	-0.11582	-0.06113	-0.06382	-0.02774	-0.04874	-0.04398	-0.04869	-0.04263	-0.03658	-0.05589	-0.05285	-0.04773	-0.01702	-0.01347	-0.03122	0.0218	0.01949	0.00193	0.20892	0.38648	0.35369							1.38333	29.9762	8.44759	7.20417	49.1201	8.69626	9.33831	35.6566	9.45541	9.43917	7.71039	6.84014	6.79021	38.6702	7.97462	7.71573	20.0441	21.3984
1.385	-2.40866	-0.11074		1.385	-0.11787	-0.06345	-0.06634	-0.03038	-0.05136	-0.04631	-0.05047	-0.04512	-0.0385	-0.0579	-0.05506	-0.04904	-0.01936	-0.0151	-0.03399	0.01965	0.01705	-0.00037	0.20123	0.37502	0.3439							1.385	29.4958	8.05446	6.95823	48.9658	8.37374	8.92815	35.1669	8.97454	8.97228	7.32401	6.49961	6.46998	38.2742	7.60539	7.36992	19.4027	20.7433
1.38667	-2.40852	-0.11054		1.38667	-0.12005	-0.06573	-0.06874	-0.03306	-0.05382	-0.04871	-0.05216	-0.04746	-0.04042	-0.05974	-0.05705	-0.05018	-0.02161	-0.01671	-0.03651	0.01759	0.01455	-0.0024	0.19345	0.36359	0.33412							1.38667	29.0064	7.69116	6.74284	48.8099	8.08427	8.5454	34.666	8.51975	8.52786	6.96104	6.18386	6.17321	37.8766	7.26298	7.04878	18.7636	20.0891
1.38833	-2.40829	-0.11048		1.38833	-0.12233	-0.068	-0.07093	-0.03577	-0.05609	-0.05112	-0.05377	-0.04964	-0.04231	-0.06149	-0.05871	-0.05122	-0.02377	-0.01833	-0.03873	0.01564	0.01196	-0.00417	0.18567	0.35215	0.32426							1.38833	28.5076	7.35839	6.55808	48.652	7.82831	8.19121	34.154	8.09202	8.10669	6.6218	5.89284	5.89993	37.4774	6.94775	6.75272	18.128	19.4367
1.39	-2.40807	-0.1107		1.39	-0.12466	-0.07029	-0.07283	-0.03848	-0.05814	-0.05347	-0.0553	-0.05163	-0.04415	-0.06322	-0.06003	-0.05228	-0.02585	-0.01997	-0.04068	0.01382	0.00923	-0.00572	0.17794	0.34069	0.31421							1.39	27.9993	7.0567	6.40384	48.492	7.60599	7.86657	33.6309	7.69228	7.70937	6.30644	5.6264	5.65011	37.0763	6.65983	6.48195	17.497	18.7871
1.39167	-2.40794	-0.11125		1.39167	-0.127	-0.07257	-0.07444	-0.04118	-0.05989	-0.0557	-0.05677	-0.05349	-0.04591	-0.06491	-0.06109	-0.05347	-0.02786	-0.02165	-0.04245	0.01208	0.00638	-0.00711	0.17032	0.32919	0.30381							1.39167	27.4813	6.7865	6.27981	48.3295	7.41717	7.5723	33.0965	7.3213	7.33635	6.01503	5.38421	5.42365	36.6733	6.39916	6.23655	16.8719	18.1413
1.39333	-2.40798	-0.11211		1.39333	-0.12933	-0.0748	-0.0758	-0.04384	-0.06135	-0.05778	-0.05818	-0.05525	-0.04757	-0.06648	-0.062	-0.05487	-0.02984	-0.02333	-0.04412	0.01036	0.00352	-0.00837	0.16283	0.31765	0.29287							1.39333	26.9538	6.54795	6.18539	48.1645	7.26142	7.30905	32.5508	6.97962	6.98793	5.74758	5.16592	5.2204	36.2684	6.16554	6.01648	16.2541	17.5005
1.395	-2.40821	-0.11321		1.395	-0.13165	-0.07687	-0.07699	-0.04642	-0.06259	-0.05969	-0.05958	-0.05702	-0.0491	-0.06785	-0.06288	-0.05651	-0.03182	-0.02497	-0.04576	0.00861	0.00074	-0.00953	0.15552	0.30609	0.28122							1.395	26.417	6.34105	6.11968	47.9965	7.13795	7.07719	31.994	6.66767	6.66439	5.50407	4.97112	5.04019	35.8614	5.95869	5.82159	15.6447	16.866
1.39667	-2.40863	-0.11444		1.39667	-0.13397	-0.07876	-0.07811	-0.04891	-0.06372	-0.06145	-0.06105	-0.05884	-0.05048	-0.06896	-0.06384	-0.05834	-0.03378	-0.02655	-0.04739	0.00679	-0.00185	-0.01064	0.14842	0.2946	0.2688							1.39667	25.871	6.16559	6.08143	47.8254	7.04568	6.87687	31.426	6.38573	6.36596	5.28441	4.79946	4.88281	35.4524	5.77834	5.65165	15.0453	16.239
1.39833	-2.40923	-0.11569		1.39833	-0.13623	-0.08048	-0.07919	-0.05125	-0.06486	-0.06303	-0.06262	-0.06074	-0.05169	-0.06983	-0.0649	-0.06028	-0.03567	-0.02811	-0.04902	0.00493	-0.00424	-0.01174	0.14155	0.28331	0.25581							1.39833	25.3163	6.02114	6.06905	47.6508	6.98322	6.70793	30.8473	6.134	6.0928	5.08844	4.65065	4.74803	35.0413	5.62415	5.50635	14.4573	15.6209
1.4	-2.41002	-0.11686		1.4	-0.13839	-0.08203	-0.0803	-0.05346	-0.06611	-0.0644	-0.0643	-0.06274	-0.05274	-0.07054	-0.06603	-0.06226	-0.03741	-0.02968	-0.05066	0.00302	-0.00642	-0.01288	0.13489	0.27232	0.24259							1.4	24.7535	5.90707	6.08067	47.4723	6.94882	6.56997	30.2582	5.91256	5.84499	4.91594	4.52444	4.63554	34.6283	5.49574	5.38531	13.8819	15.0133
1.40167	-2.41095	-0.11795		1.40167	-0.14038	-0.08348	-0.08146	-0.05552	-0.06752	-0.06553	-0.06603	-0.06486	-0.05369	-0.07118	-0.06719	-0.06419	-0.03895	-0.03131	-0.05235	0.00111	-0.00843	-0.01413	0.12844	0.26173	0.22959							1.40167	24.1832	5.82246	6.11422	47.2896	6.94045	6.46234	29.6593	5.72142	5.62252	4.76663	4.42053	4.54493	34.2132	5.39264	5.28801	13.3204	14.4174
1.40333	-2.41201	-0.11895		1.40333	-0.14218	-0.08484	-0.08269	-0.0575	-0.06905	-0.06647	-0.06774	-0.06707	-0.05461	-0.07182	-0.06834	-0.06603	-0.04027	-0.03299	-0.05414	-0.00076	-0.01032	-0.01552	0.12222	0.2515	0.21722							1.40333	23.6064	5.76607	6.16744	47.1023	6.95578	6.38411	29.0511	5.56047	5.42535	4.64017	4.33849	4.47569	33.7961	5.31423	5.21388	12.774	13.8348
1.405	-2.41312	-0.11991		1.405	-0.14382	-0.08613	-0.08401	-0.05945	-0.07071	-0.0673	-0.06941	-0.06933	-0.05556	-0.07252	-0.06944	-0.0677	-0.04141	-0.03469	-0.05604	-0.00259	-0.01218	-0.01705	0.11625	0.24153	0.20579							1.405	23.0241	5.73638	6.23791	46.9104	6.9922	6.334	28.4344	5.42949	5.25336	4.5362	4.27775	4.42728	33.3771	5.25978	5.16223	12.2439	13.2667
1.40667	-2.41424	-0.12085		1.40667	-0.14535	-0.08733	-0.08543	-0.06141	-0.07244	-0.06815	-0.07103	-0.07157	-0.0566	-0.07332	-0.07053	-0.06917	-0.04236	-0.03635	-0.05798	-0.00431	-0.01403	-0.01866	0.11052	0.23166	0.19543							1.40667	22.4374	5.73155	6.32304	46.7135	7.04689	6.31042	27.8099	5.32808	5.10634	4.45427	4.23767	4.39912	32.9562	5.22842	5.1323	11.7312	12.7143
1.40833	-2.41533	-0.1218		1.40833	-0.14683	-0.08847	-0.08695	-0.06337	-0.0742	-0.06913	-0.0726	-0.07373	-0.05775	-0.07428	-0.07167	-0.07037	-0.04318	-0.03795	-0.05984	-0.00589	-0.0159	-0.02029	0.10501	0.22178	0.18612							1.40833	21.8476	5.74951	6.42012	46.5115	7.11689	6.31149	27.1783	5.25566	4.98396	4.39386	4.2175	4.39047	32.5333	5.21918	5.12329	11.2369	12.1786
1.41	-2.41638	-0.12275		1.41	-0.14828	-0.08962	-0.08862	-0.06527	-0.07597	-0.07031	-0.0741	-0.07576	-0.05901	-0.07543	-0.07289	-0.07128	-0.04387	-0.03948	-0.06153	-0.00723	-0.01774	-0.02184	0.09964	0.21182	0.17774							1.41	21.256	5.78799	6.52641	46.304	7.19918	6.33505	26.5409	5.21134	4.88577	4.35434	4.2164	4.40043	32.1086	5.23092	5.13428	10.7622	11.6606
1.41167	-2.41737	-0.12368		1.41167	-0.14973	-0.09085	-0.09046	-0.06701	-0.07769	-0.07169	-0.07548	-0.07761	-0.06039	-0.07676	-0.07422	-0.07195	-0.04452	-0.04099	-0.06296	-0.0083	-0.01947	-0.02328	0.09434	0.20179	0.17008							1.41167	20.6642	5.84459	6.63915	46.091	7.29074	6.37868	25.8986	5.19398	4.81118	4.335	4.23338	4.42796	31.6818	5.26233	5.16417	10.3076	11.1611
1.41333	-2.41828	-0.12451		1.41333	-0.15122	-0.09219	-0.09249	-0.06853	-0.07932	-0.07325	-0.07677	-0.07927	-0.06191	-0.0782	-0.07563	-0.07251	-0.04517	-0.04252	-0.06413	-0.0091	-0.02104	-0.02457	0.08906	0.19164	0.16292							1.41333	20.074	5.91674	6.75561	45.8722	7.38852	6.43977	25.2529	5.20213	4.75947	4.33496	4.26729	4.47185	31.2532	5.31191	5.21174	9.87395	10.6811
1.415	-2.41905	-0.12522		1.415	-0.15276	-0.09361	-0.09466	-0.06985	-0.08084	-0.07495	-0.078	-0.08076	-0.06349	-0.07967	-0.07706	-0.07305	-0.04588	-0.04412	-0.0651	-0.00979	-0.02243	-0.02576	0.08371	0.18141	0.15609							1.415	19.4872	6.0018	6.87313	45.6474	7.48955	6.51556	24.6053	5.23413	4.72973	4.35328	4.31684	4.53074	30.8224	5.3779	5.27558	9.46169	10.221
1.41667	-2.41963	-0.12584		1.41667	-0.15432	-0.09512	-0.09687	-0.07105	-0.08226	-0.07671	-0.07918	-0.08212	-0.06509	-0.08111	-0.07847	-0.07365	-0.04676	-0.04575	-0.06595	-0.01052	-0.02369	-0.02693	0.07821	0.17112	0.1494							1.41667	18.9059	6.097	6.9892	45.4164	7.59101	6.60317	23.9573	5.28804	4.72089	4.38892	4.38064	4.6031	30.3897	5.45838	5.35416	9.07119	9.78162
1.41833	-2.42001	-0.12645		1.41833	-0.15583	-0.09669	-0.099	-0.07224	-0.08356	-0.07845	-0.0803	-0.08337	-0.06663	-0.08246	-0.07982	-0.07434	-0.04788	-0.0474	-0.06684	-0.01144	-0.02484	-0.0281	0.07256	0.16083	0.14275							1.41833	18.332	6.19958	7.10156	45.1789	7.69021	6.69965	23.3106	5.36169	4.73172	4.4406	4.45712	4.68728	29.9548	5.55132	5.4458	8.70272	9.36324
1.42	-2.42028	-0.12715		1.42	-0.15724	-0.09827	-0.10094	-0.07349	-0.08472	-0.08006	-0.0813	-0.08451	-0.06812	-0.08371	-0.08114	-0.07513	-0.04932	-0.04907	-0.06785	-0.01258	-0.02595	-0.0293	0.06675	0.15062	0.13609							1.42	17.7678	6.30681	7.20814	44.9346	7.78468	6.80205	22.6669	5.4527	4.76076	4.50691	4.54465	4.78151	29.5179	5.65456	5.54861	8.35646	8.96625
1.42167	-2.42051	-0.12797		1.42167	-0.15854	-0.09982	-0.1026	-0.07478	-0.08576	-0.08147	-0.08216	-0.08556	-0.06958	-0.08485	-0.08242	-0.07599	-0.05107	-0.05079	-0.06904	-0.01396	-0.02708	-0.03053	0.06089	0.14058	0.12938							1.42167	17.2152	6.41614	7.30711	44.6834	7.87222	6.90749	22.0278	5.55853	4.80646	4.58624	4.64146	4.88389	29.0789	5.76588	5.66054	8.03249	8.59091
1.42333	-2.42077	-0.12892		1.42333	-0.15973	-0.10131	-0.10391	-0.0761	-0.08674	-0.08262	-0.08287	-0.08654	-0.07103	-0.08593	-0.08367	-0.07687	-0.05307	-0.05252	-0.07041	-0.01556	-0.02831	-0.03175	0.05513	0.13077	0.12258							1.42333	16.6762	6.52512	7.39689	44.4251	7.95098	7.0132	21.3949	5.67656	4.86705	4.67684	4.74561	4.99241	28.638	5.88302	5.77941	7.73075	8.23742
1.425	-2.42107	-0.12998		1.425	-0.1609	-0.10269	-0.10489	-0.07744	-0.08778	-0.08351	-0.08345	-0.08746	-0.07247	-0.08697	-0.08486	-0.07774	-0.05515	-0.05425	-0.07196	-0.01734	-0.0297	-0.03296	0.04961	0.12128	0.11568							1.425	16.1528	6.63154	7.47612	44.1594	8.01943	7.11652	20.7698	5.80413	4.94067	4.77681	4.85514	5.10498	28.1954	6.00369	5.90296	7.45114	7.90586
1.42667	-2.42139	-0.13112		1.42667	-0.16208	-0.10398	-0.10559	-0.07878	-0.08896	-0.08418	-0.08397	-0.08831	-0.0739	-0.088	-0.08595	-0.07864	-0.05711	-0.05593	-0.07367	-0.01921	-0.03128	-0.03419	0.04442	0.11216	0.10876							1.42667	15.6466	6.73338	7.54376	43.8863	8.07636	7.21505	20.1538	5.93857	5.02523	4.8842	4.968	5.21952	27.7513	6.12556	6.02887	7.19341	7.59625
1.42833	-2.42171	-0.13231		1.42833	-0.16331	-0.10522	-0.10605	-0.0801	-0.09031	-0.08473	-0.08442	-0.08909	-0.07537	-0.08903	-0.08689	-0.07958	-0.05888	-0.05757	-0.07549	-0.02112	-0.03302	-0.03549	0.03957	0.10344	0.10192							1.42833	15.1593	6.82883	7.59899	43.6057	8.12088	7.30667	19.5483	6.07721	5.11856	4.99695	5.08219	5.33398	27.3059	6.24639	6.15484	6.95732	7.30847
1.43	-2.422	-0.13346		1.43	-0.16458	-0.10645	-0.10634	-0.08136	-0.09177	-0.08529	-0.08485	-0.08981	-0.07692	-0.09011	-0.08767	-0.0806	-0.06045	-0.0591	-0.07736	-0.02299	-0.03482	-0.0369	0.035	0.09518	0.0953							1.43	14.692	6.91636	7.6413	43.3173	8.15243	7.38957	18.9546	6.21737	5.21844	5.11296	5.19573	5.44644	26.8594	6.36398	6.27862	6.74252	7.04235
1.43167	-2.42218	-0.13448		1.43167	-0.16588	-0.10771	-0.10654	-0.08251	-0.0932	-0.08597	-0.08533	-0.09052	-0.07855	-0.09125	-0.08833	-0.0817	-0.06185	-0.06051	-0.07916	-0.02476	-0.0365	-0.03842	0.03063	0.08742	0.08898							1.43167	14.246	6.9947	7.67041	43.0212	8.17074	7.46227	18.3737	6.35646	5.32266	5.23017	5.30668	5.55502	26.4123	6.47624	6.39809	6.54867	6.79763
1.43333	-2.42216	-0.13529		1.43333	-0.16721	-0.109	-0.10679	-0.08355	-0.09449	-0.08682	-0.0859	-0.09124	-0.08024	-0.09244	-0.08897	-0.08288	-0.06312	-0.06176	-0.08075	-0.02637	-0.03789	-0.03995	0.02634	0.08011	0.08301							1.43333	13.8219	7.06291	7.68633	42.7172	8.17583	7.52364	17.8065	6.492	5.429	5.34657	5.41316	5.65798	25.9648	6.58117	6.51127	6.37539	6.57394
1.435	-2.42187	-0.13587		1.435	-0.16862	-0.11035	-0.10719	-0.08445	-0.09555	-0.08786	-0.0866	-0.09198	-0.08193	-0.09365	-0.08969	-0.08412	-0.06429	-0.06284	-0.08205	-0.02784	-0.03887	-0.04141	0.02207	0.0732	0.07736							1.435	13.4202	7.12028	7.68937	42.4052	8.16793	7.57277	17.2538	6.62168	5.53537	5.46025	5.51349	5.75369	25.5173	6.67705	6.61636	6.22221	6.37088
1.43667	-2.42133	-0.13625		1.43667	-0.17008	-0.11178	-0.10778	-0.08523	-0.09634	-0.08904	-0.08742	-0.09271	-0.08359	-0.09485	-0.09052	-0.0854	-0.06532	-0.06382	-0.08301	-0.02922	-0.03943	-0.04272	0.0178	0.06662	0.07195							1.43667	13.0412	7.16628	7.6801	42.085	8.14751	7.60904	16.7161	6.74348	5.63976	5.56941	5.60621	5.84074	25.0705	6.76236	6.71181	6.08863	6.18806
1.43833	-2.42057	-0.13651		1.43833	-0.17156	-0.11332	-0.10854	-0.08593	-0.09691	-0.0903	-0.08837	-0.09343	-0.08521	-0.096	-0.09144	-0.08673	-0.06618	-0.06473	-0.08369	-0.03055	-0.0396	-0.04389	0.01358	0.06031	0.06671							1.43833	12.6848	7.20063	7.65925	41.7564	8.1152	7.63215	16.1939	6.85553	5.74026	5.67239	5.69008	5.91795	24.6249	6.83584	6.79626	5.97407	6.02502
1.44	-2.41973	-0.13669		1.44	-0.17295	-0.11491	-0.10944	-0.08661	-0.09737	-0.09161	-0.0894	-0.09414	-0.08676	-0.0971	-0.09239	-0.08807	-0.06683	-0.06559	-0.08419	-0.03188	-0.03952	-0.04497	0.00947	0.05426	0.06156							1.44	12.3506	7.22324	7.62762	41.4192	8.07176	7.64205	15.6875	6.95628	5.8351	5.76771	5.76404	5.98441	24.181	6.89655	6.86861	5.87787	5.8813
1.44167	-2.41891	-0.1368		1.44167	-0.17413	-0.11647	-0.11044	-0.08739	-0.09784	-0.09293	-0.0905	-0.09482	-0.08822	-0.09811	-0.09329	-0.08937	-0.06727	-0.06642	-0.0846	-0.03319	-0.03927	-0.04604	0.00546	0.04844	0.05641							1.44167	12.0383	7.2343	7.58604	41.0731	8.01804	7.63895	15.197	7.04438	5.92269	5.85408	5.82733	6.03951	23.7395	6.94384	6.928	5.79938	5.75638
1.44333	-2.41822	-0.13686		1.44333	-0.17507	-0.1179	-0.11153	-0.08833	-0.09847	-0.09423	-0.09162	-0.09553	-0.0895	-0.09903	-0.09414	-0.09054	-0.06753	-0.06721	-0.08499	-0.03444	-0.039	-0.04715	0.00157	0.04285	0.05119							1.44333	11.747	7.23422	7.53533	40.718	7.95496	7.62329	14.7224	7.11881	6.00172	5.93047	5.87936	6.08291	23.3009	6.97734	6.97383	5.73782	5.64969
1.445	-2.41769	-0.13683		1.445	-0.17576	-0.11912	-0.11267	-0.08942	-0.09932	-0.0955	-0.09272	-0.09628	-0.09055	-0.09991	-0.09489	-0.09147	-0.06768	-0.06794	-0.08547	-0.03554	-0.03881	-0.04832	-0.00219	0.03747	0.04591							1.445	11.4756	7.22356	7.47634	40.3537	7.88342	7.59562	14.2636	7.17889	6.07118	5.99604	5.91982	6.11446	22.8656	6.99699	7.00579	5.69235	5.56061
1.44667	-2.41734	-0.13673		1.44667	-0.17628	-0.12009	-0.11385	-0.09056	-0.1004	-0.09674	-0.09378	-0.09703	-0.09135	-0.10078	-0.09557	-0.09213	-0.06778	-0.06857	-0.08608	-0.03647	-0.03878	-0.04956	-0.00582	0.03229	0.04056							1.44667	11.2229	7.20295	7.40998	39.9801	7.80433	7.55657	13.8204	7.22422	6.13027	6.0502	5.94861	6.13423	22.4341	7.00294	7.0238	5.662	5.48842
1.44833	-2.41714	-0.13658		1.44833	-0.17675	-0.12081	-0.11506	-0.09162	-0.10164	-0.09799	-0.09483	-0.09775	-0.09192	-0.10165	-0.09621	-0.0925	-0.06794	-0.06907	-0.08682	-0.03723	-0.03894	-0.05089	-0.00931	0.0273	0.03519							1.44833	10.9875	7.17304	7.33714	39.5972	7.71863	7.50689	13.3927	7.25471	6.17844	6.09263	5.96588	6.14247	22.0067	6.99554	7.02798	5.64568	5.43236
1.45	-2.41704	-0.13646		1.45	-0.17726	-0.1213	-0.11624	-0.09249	-0.10291	-0.09923	-0.09587	-0.09838	-0.09238	-0.10251	-0.09684	-0.09265	-0.06824	-0.06944	-0.08768	-0.03791	-0.03925	-0.05228	-0.01268	0.02257	0.02985							1.45	10.7681	7.13452	7.2587	39.205	7.62723	7.4474	12.9805	7.27051	6.21537	6.12328	5.97193	6.13957	21.5839	6.97529	7.01872	5.64218	5.39151
1.45167	-2.417	-0.13646		1.45167	-0.17792	-0.1216	-0.11738	-0.0932	-0.10413	-0.10044	-0.09689	-0.09889	-0.09284	-0.10336	-0.0975	-0.09262	-0.06875	-0.06973	-0.08853	-0.03857	-0.03964	-0.0537	-0.01597	0.01814	0.02464							1.45167	10.5633	7.0881	7.17549	38.8035	7.53106	7.37898	12.5836	7.27199	6.24096	6.14233	5.96721	6.12611	21.1658	6.94275	6.99661	5.65015	5.36485
1.45333	-2.41703	-0.13665		1.45333	-0.17875	-0.12175	-0.11847	-0.09379	-0.1052	-0.10157	-0.09787	-0.09929	-0.09341	-0.10417	-0.0982	-0.0925	-0.06945	-0.07	-0.08927	-0.03924	-0.04007	-0.05509	-0.01921	0.01405	0.01964							1.45333	10.3717	7.03452	7.08829	38.3928	7.43104	7.30261	12.2019	7.25974	6.25547	6.15021	5.95227	6.10277	20.7527	6.89857	6.9624	5.66809	5.35124
1.455	-2.41714	-0.13704		1.455	-0.17974	-0.12183	-0.11953	-0.09433	-0.10607	-0.10256	-0.09877	-0.09959	-0.09411	-0.10487	-0.09894	-0.09233	-0.07026	-0.07032	-0.08978	-0.03993	-0.04049	-0.05637	-0.02239	0.0103	0.01498							1.455	10.1921	6.9746	6.99789	37.973	7.32807	7.2193	11.8353	7.23444	6.25931	6.14747	5.92781	6.0704	20.3446	6.84348	6.917	5.69444	5.34942
1.45667	-2.41738	-0.13755		1.45667	-0.18085	-0.12185	-0.12052	-0.09488	-0.10672	-0.10338	-0.09957	-0.09978	-0.09486	-0.10537	-0.09972	-0.09215	-0.0711	-0.07068	-0.08998	-0.04062	-0.04087	-0.05751	-0.02549	0.00682	0.01074							1.45667	10.0231	6.9092	6.90503	37.5442	7.22297	7.1301	11.4836	7.19689	6.253	6.1348	5.89462	6.02984	19.9414	6.7783	6.86133	5.7275	5.35804
1.45833	-2.4178	-0.13812		1.45833	-0.18199	-0.12187	-0.12142	-0.09544	-0.10718	-0.10403	-0.10029	-0.09989	-0.09558	-0.10563	-0.10051	-0.09203	-0.07191	-0.0711	-0.0899	-0.04133	-0.04119	-0.05849	-0.02842	0.00355	0.00694							1.45833	9.86353	6.83915	6.81049	37.1064	7.11644	7.03605	11.1466	7.14797	6.23708	6.11291	5.85357	5.98196	19.5432	6.70398	6.79637	5.76562	5.37559
1.46	-2.41837	-0.13867		1.46	-0.18308	-0.12188	-0.12218	-0.09601	-0.10749	-0.1045	-0.10093	-0.09994	-0.09619	-0.10565	-0.10133	-0.09197	-0.07268	-0.07153	-0.08962	-0.04205	-0.04148	-0.05935	-0.03113	0.0004	0.00359							1.46	9.71213	6.7652	6.71496	36.66	7.00911	6.93815	10.8241	7.08864	6.21218	6.08257	5.80558	5.92763	19.1496	6.62158	6.72307	5.80714	5.40046
1.46167	-2.41902	-0.13912		1.46167	-0.18406	-0.12193	-0.12276	-0.09661	-0.10765	-0.10486	-0.1015	-0.09995	-0.09665	-0.10547	-0.10217	-0.09204	-0.07344	-0.07194	-0.08925	-0.04277	-0.04181	-0.06012	-0.03356	-0.00265	0.00063							1.46167	9.5679	6.68798	6.61908	36.2049	6.90161	6.83735	10.5157	7.01995	6.17902	6.04454	5.75158	5.86773	18.7605	6.53221	6.6424	5.85049	5.43101
1.46333	-2.4197	-0.13945		1.46333	-0.18491	-0.12204	-0.12316	-0.09725	-0.10768	-0.10517	-0.10202	-0.1	-0.09695	-0.10524	-0.10302	-0.09235	-0.0742	-0.07233	-0.08891	-0.04345	-0.04227	-0.06086	-0.03568	-0.00569	-0.00201							1.46333	9.42989	6.60803	6.52334	35.7417	6.79456	6.73449	10.2212	6.94302	6.1384	5.99959	5.69245	5.80312	18.3754	6.43697	6.55525	5.89415	5.46555
1.465	-2.42041	-0.13962		1.465	-0.18561	-0.12218	-0.12341	-0.0979	-0.10763	-0.1055	-0.10254	-0.10012	-0.09707	-0.10504	-0.10385	-0.09296	-0.07498	-0.07265	-0.08864	-0.04411	-0.04291	-0.0616	-0.03749	-0.00873	-0.00444							1.465	9.29727	6.52582	6.42817	35.2706	6.68861	6.63034	9.94003	6.85898	6.09117	5.94849	5.62904	5.73468	17.9941	6.33699	6.46254	5.93673	5.50247
1.46667	-2.42116	-0.13961		1.46667	-0.18614	-0.12234	-0.12353	-0.09851	-0.10756	-0.10592	-0.10306	-0.10037	-0.09709	-0.10495	-0.10466	-0.09392	-0.07578	-0.07294	-0.08841	-0.04476	-0.04377	-0.0623	-0.03904	-0.01179	-0.00676							1.46667	9.16935	6.44189	6.33392	34.7919	6.5844	6.52556	9.67185	6.76893	6.03812	5.89207	5.56212	5.66326	17.6161	6.23335	6.36511	5.97691	5.54021
1.46833	-2.42198	-0.13943		1.46833	-0.1865	-0.12256	-0.12356	-0.09905	-0.10756	-0.10641	-0.1036	-0.10075	-0.09708	-0.10501	-0.1054	-0.09518	-0.0766	-0.07319	-0.08819	-0.04544	-0.04484	-0.06294	-0.04035	-0.01479	-0.00903							1.46833	9.04552	6.35678	6.24096	34.3061	6.48252	6.42074	9.41617	6.67391	5.98002	5.83113	5.49243	5.58964	17.241	6.12703	6.26383	6.01345	5.57727
1.47	-2.42285	-0.1391		1.47	-0.18671	-0.12288	-0.12358	-0.09949	-0.1077	-0.10692	-0.10415	-0.10126	-0.09714	-0.10522	-0.10603	-0.09661	-0.07743	-0.07345	-0.08797	-0.04617	-0.04611	-0.0635	-0.04145	-0.01762	-0.0113							1.47	8.92533	6.27107	6.14965	33.8132	6.38347	6.31641	9.17256	6.5749	5.91759	5.76651	5.42065	5.5145	16.8685	6.01892	6.15953	6.04523	5.61227
1.47167	-2.42382	-0.13861		1.47167	-0.18676	-0.12336	-0.12364	-0.09984	-0.10801	-0.10739	-0.10472	-0.10185	-0.09731	-0.10556	-0.10651	-0.09804	-0.07826	-0.07373	-0.08779	-0.04697	-0.04758	-0.06399	-0.04237	-0.02017	-0.01361							1.47167	8.80835	6.18536	6.06033	33.3134	6.28762	6.2131	8.94057	6.47277	5.85156	5.69894	5.34742	5.43845	16.4982	5.9099	6.05298	6.07128	5.64401
1.47333	-2.42487	-0.138		1.47333	-0.18663	-0.12408	-0.12376	-0.10013	-0.10852	-0.10777	-0.10531	-0.10254	-0.09761	-0.10605	-0.10685	-0.09933	-0.0791	-0.07403	-0.08771	-0.0478	-0.04923	-0.06441	-0.04313	-0.02237	-0.01597							1.47333	8.69424	6.10018	5.97339	32.8069	6.19528	6.11127	8.71978	6.36837	5.78263	5.62909	5.27335	5.36196	16.1302	5.80072	5.945	6.09083	5.6714
1.475	-2.42601	-0.13728		1.475	-0.18633	-0.12505	-0.12395	-0.10041	-0.1092	-0.10805	-0.10589	-0.10332	-0.09799	-0.10667	-0.10709	-0.10042	-0.07996	-0.07431	-0.08774	-0.04859	-0.05098	-0.06479	-0.04377	-0.0242	-0.01838							1.475	8.58268	6.01595	5.88919	32.2938	6.10668	6.01135	8.50977	6.26247	5.71151	5.55757	5.19904	5.28555	15.7644	5.69212	5.83633	6.10326	5.69352
1.47667	-2.42723	-0.13653		1.47667	-0.18587	-0.12626	-0.12416	-0.10071	-0.11	-0.1083	-0.10644	-0.1042	-0.09841	-0.10738	-0.10728	-0.10128	-0.08085	-0.07454	-0.08788	-0.04928	-0.05274	-0.06515	-0.04431	-0.02568	-0.02077							1.47667	8.47343	5.93304	5.80814	31.7741	6.02203	5.91369	8.31006	6.15582	5.63887	5.48487	5.12497	5.20963	15.4012	5.58473	5.72773	6.10816	5.70961
1.47833	-2.42847	-0.13579		1.47833	-0.18531	-0.12761	-0.12435	-0.10103	-0.1108	-0.10855	-0.10691	-0.10519	-0.09878	-0.10815	-0.10746	-0.10193	-0.08171	-0.07469	-0.08806	-0.04979	-0.05438	-0.06545	-0.04473	-0.02693	-0.02312							1.47833	8.36633	5.85172	5.73061	31.2479	5.94151	5.81857	8.12016	6.04913	5.56533	5.41144	5.05158	5.13461	15.0411	5.47914	5.61989	6.10533	5.71908
1.48	-2.4297	-0.13511		1.48	-0.18471	-0.12895	-0.12446	-0.10135	-0.11149	-0.10881	-0.10729	-0.1063	-0.09903	-0.10893	-0.10762	-0.10242	-0.08255	-0.07475	-0.08824	-0.05009	-0.05575	-0.06562	-0.04504	-0.02803	-0.02536							1.48	8.26124	5.77221	5.65694	30.7151	5.86533	5.7263	7.93952	5.94304	5.49147	5.33772	4.97922	5.06087	14.6844	5.37588	5.51349	6.09475	5.72152
1.48167	-2.43091	-0.13447		1.48167	-0.18411	-0.1301	-0.12447	-0.10162	-0.11198	-0.10904	-0.10755	-0.10753	-0.09906	-0.10964	-0.10774	-0.10277	-0.08329	-0.07468	-0.08837	-0.05015	-0.05674	-0.06562	-0.04523	-0.02909	-0.02745							1.48167	8.15808	5.6947	5.58741	30.1756	5.79366	5.63711	7.7676	5.83815	5.41779	5.26417	4.90823	4.98878	14.3318	5.27537	5.40913	6.07656	5.71667
1.48333	-2.43203	-0.13387		1.48333	-0.18351	-0.13094	-0.12435	-0.10183	-0.11224	-0.10918	-0.1077	-0.10885	-0.09884	-0.11016	-0.10779	-0.10299	-0.08388	-0.0745	-0.08847	-0.05004	-0.05735	-0.06541	-0.04528	-0.03017	-0.02932							1.48333	8.05677	5.61942	5.52228	29.6291	5.72674	5.55126	7.6039	5.73497	5.34469	5.19128	4.83895	4.91868	13.9838	5.1779	5.30737	6.05104	5.70447
1.485	-2.43299	-0.1333		1.485	-0.18296	-0.13142	-0.12407	-0.10197	-0.11229	-0.10924	-0.10775	-0.11018	-0.09844	-0.11042	-0.10775	-0.10311	-0.08425	-0.07426	-0.08857	-0.04978	-0.05764	-0.06502	-0.04518	-0.03125	-0.03093							1.485	7.95725	5.54658	5.46179	29.0756	5.66477	5.46898	7.44795	5.63393	5.27253	5.11948	4.77167	4.85088	13.6411	5.08374	5.20867	6.01855	5.68497
1.48667	-2.43377	-0.13274		1.48667	-0.18242	-0.13153	-0.12361	-0.10201	-0.11216	-0.10922	-0.10772	-0.11139	-0.09793	-0.11032	-0.10767	-0.10313	-0.08444	-0.07401	-0.08863	-0.04943	-0.05774	-0.06449	-0.0449	-0.03229	-0.03221							1.48667	7.85949	5.47643	5.40617	28.5147	5.6079	5.39044	7.29933	5.53534	5.2016	5.0491	4.70663	4.78572	13.3043	4.99317	5.11348	5.97955	5.65835
1.48833	-2.43438	-0.13218		1.48833	-0.18189	-0.13134	-0.12297	-0.10192	-0.11185	-0.10916	-0.10762	-0.11246	-0.09745	-0.1099	-0.10759	-0.10307	-0.08452	-0.0738	-0.08865	-0.04906	-0.05774	-0.06388	-0.04441	-0.0332	-0.03318							1.48833	7.76343	5.40922	5.35569	27.9462	5.55635	5.3158	7.15766	5.43944	5.13221	4.98034	4.64405	4.72346	12.9741	4.90647	5.02216	5.93453	5.62491
1.49	-2.43489	-0.13163		1.49	-0.18139	-0.1309	-0.12219	-0.1017	-0.11137	-0.1091	-0.10741	-0.11331	-0.09707	-0.10925	-0.10753	-0.10291	-0.08464	-0.07367	-0.08861	-0.04871	-0.05767	-0.06327	-0.04375	-0.03396	-0.03389							1.49	7.66902	5.34517	5.31065	27.3696	5.5104	5.24517	7.02252	5.34642	5.06463	4.91338	4.58405	4.66432	12.6511	4.82397	4.935	5.88401	5.58498
1.49167	-2.43537	-0.1311		1.49167	-0.18094	-0.13026	-0.12133	-0.10134	-0.11069	-0.10901	-0.1071	-0.11391	-0.09681	-0.10848	-0.1075	-0.10271	-0.08485	-0.07361	-0.08853	-0.04841	-0.05755	-0.06267	-0.04301	-0.03457	-0.03435							1.49167	7.57619	5.28455	5.27136	26.7847	5.47042	5.1787	6.89353	5.25647	4.99915	4.84835	4.52671	4.60846	12.336	4.74601	4.85233	5.82857	5.53898
1.49333	-2.4359	-0.13055		1.49333	-0.18059	-0.12947	-0.12048	-0.1009	-0.10983	-0.10883	-0.10666	-0.11421	-0.09658	-0.10765	-0.10744	-0.10253	-0.08516	-0.0736	-0.08842	-0.04822	-0.05736	-0.06212	-0.04225	-0.03508	-0.03466							1.49333	7.4849	5.22763	5.23823	26.1914	5.43677	5.11651	6.77028	5.16982	4.93601	4.78534	4.47204	4.55606	12.0293	4.67292	4.77452	5.76881	5.4874
1.495	-2.43658	-0.12997		1.495	-0.18038	-0.12861	-0.11967	-0.10046	-0.10879	-0.10847	-0.10607	-0.11419	-0.09632	-0.10683	-0.1073	-0.10241	-0.08546	-0.07362	-0.08826	-0.04822	-0.05711	-0.06166	-0.04154	-0.03551	-0.03483							1.495	7.39507	5.17472	5.21172	25.5895	5.40984	5.05877	6.65236	5.08667	4.87543	4.72441	4.4201	4.50729	11.7317	4.60503	4.70195	5.70536	5.43075
1.49667	-2.43744	-0.12931		1.49667	-0.18036	-0.12771	-0.11888	-0.10008	-0.10764	-0.10788	-0.10534	-0.11384	-0.09599	-0.10605	-0.10702	-0.10234	-0.08565	-0.07371	-0.08799	-0.04844	-0.05679	-0.06128	-0.04087	-0.03588	-0.03488							1.49667	7.30665	5.1262	5.1924	24.9792	5.39001	5.00561	6.53936	5.00726	4.81755	4.66562	4.37094	4.46232	11.4437	4.54258	4.635	5.6389	5.36961
1.49833	-2.4385	-0.12859		1.49833	-0.18048	-0.12682	-0.11807	-0.09976	-0.10642	-0.10703	-0.10446	-0.11319	-0.09556	-0.10537	-0.10656	-0.10228	-0.08558	-0.0739	-0.08758	-0.04893	-0.05641	-0.06101	-0.04027	-0.03617	-0.03483							1.49833	7.21959	5.0825	5.18093	24.3605	5.37773	4.95721	6.43089	4.93173	4.76246	4.60902	4.32472	4.4213	11.1658	4.4858	4.57404	5.57009	5.30457
1.5	-2.4397	-0.12785		1.5	-0.18069	-0.12596	-0.11723	-0.09947	-0.10519	-0.10595	-0.10348	-0.11229	-0.09505	-0.10479	-0.10591	-0.10215	-0.0852	-0.07423	-0.08701	-0.04969	-0.05602	-0.06086	-0.03975	-0.03631	-0.03469							1.5	7.13394	5.04405	5.17797	23.7341	5.3736	4.91375	6.32656	4.86017	4.71019	4.55475	4.28167	4.38441	10.8984	4.43486	4.51944	5.49953	5.23622
1.50167	-2.44091	-0.12714		1.50167	-0.18093	-0.12513	-0.11637	-0.09915	-0.104	-0.10471	-0.10247	-0.11121	-0.09447	-0.10424	-0.10507	-0.10192	-0.08448	-0.07467	-0.08632	-0.05065	-0.05568	-0.06078	-0.03933	-0.03626	-0.03446							1.50167	7.04975	5.01129	5.18417	23.1007	5.37829	4.8755	6.22599	4.79258	4.66074	4.50296	4.24206	4.35187	10.6415	4.38996	4.47159	5.42778	5.16512
1.50333	-2.44203	-0.12648		1.50333	-0.18109	-0.12439	-0.11553	-0.09877	-0.10289	-0.10337	-0.10148	-0.11003	-0.09382	-0.10369	-0.1041	-0.10155	-0.08343	-0.07515	-0.0856	-0.05168	-0.05539	-0.06071	-0.03905	-0.03605	-0.03415							1.50333	6.96711	4.98472	5.20014	22.4613	5.39257	4.8428	6.12876	4.729	4.61418	4.4538	4.20614	4.32398	10.3955	4.35134	4.4309	5.35538	5.09184
1.505	-2.44296	-0.12588		1.505	-0.18107	-0.12374	-0.11474	-0.09833	-0.10191	-0.10202	-0.10048	-0.10878	-0.09311	-0.10305	-0.10306	-0.10104	-0.08213	-0.07561	-0.08499	-0.0526	-0.05513	-0.06053	-0.03885	-0.03574	-0.03375							1.505	6.88605	4.9649	5.22661	21.8171	5.41722	4.81602	6.03449	4.6695	4.57064	4.40742	4.17415	4.30111	10.1601	4.31919	4.39782	5.28288	5.0169
1.50667	-2.44367	-0.1253		1.50667	-0.18082	-0.12316	-0.11399	-0.09781	-0.10106	-0.10069	-0.09946	-0.1074	-0.09231	-0.10229	-0.10201	-0.1004	-0.08061	-0.07598	-0.08461	-0.05328	-0.05486	-0.06015	-0.03869	-0.03537	-0.03329							1.50667	6.80658	4.95243	5.26443	21.1696	5.45309	4.79561	5.94283	4.61422	4.53036	4.36396	4.14632	4.28366	9.93556	4.29381	4.37283	5.2108	4.94081
1.50833	-2.44413	-0.12471		1.50833	-0.18037	-0.12262	-0.11323	-0.09713	-0.10027	-0.09934	-0.09838	-0.10587	-0.09145	-0.10141	-0.10098	-0.09963	-0.07896	-0.07621	-0.08454	-0.05364	-0.05459	-0.05951	-0.0385	-0.03492	-0.03278							1.50833	6.72864	4.94798	5.31455	20.5202	5.50106	4.78207	5.85354	4.56335	4.49358	4.32354	4.12294	4.27201	9.72162	4.27558	4.35646	5.13974	4.86413
1.51	-2.44433	-0.12407		1.51	-0.17979	-0.12215	-0.11241	-0.09626	-0.09945	-0.09796	-0.09727	-0.10417	-0.09059	-0.10042	-0.09999	-0.09869	-0.07726	-0.07618	-0.08474	-0.05366	-0.05434	-0.05861	-0.03823	-0.03435	-0.03224							1.51	6.65216	4.95225	5.37803	19.8709	5.56199	4.77594	5.7665	4.51711	4.46064	4.28629	4.10433	4.26661	9.51821	4.26496	4.3492	5.07017	4.78739
1.51167	-2.44431	-0.12331		1.51167	-0.17913	-0.12177	-0.11151	-0.09517	-0.0985	-0.09656	-0.09622	-0.1023	-0.08979	-0.09937	-0.09897	-0.09757	-0.07556	-0.07581	-0.08508	-0.05335	-0.05409	-0.05747	-0.03784	-0.0337	-0.03168							1.51167	6.57703	4.96602	5.45597	19.2234	5.63678	4.77783	5.68162	4.47572	4.43189	4.25241	4.09088	4.26791	9.32517	4.26244	4.35151	5.00254	4.71113
1.51333	-2.44416	-0.12239		1.51333	-0.17847	-0.12152	-0.11052	-0.09394	-0.09735	-0.09517	-0.09527	-0.1003	-0.08905	-0.09826	-0.09784	-0.09626	-0.07391	-0.07504	-0.08536	-0.05279	-0.0538	-0.05619	-0.03725	-0.03298	-0.03109							1.51333	6.50312	4.99015	5.54953	18.58	5.72637	4.78837	5.59885	4.43946	4.40771	4.22211	4.08304	4.27649	9.14225	4.26851	4.3638	4.9372	4.63584
1.515	-2.44399	-0.12124		1.515	-0.17781	-0.12143	-0.10948	-0.09267	-0.096	-0.09386	-0.09444	-0.09821	-0.0883	-0.09712	-0.09654	-0.09474	-0.07233	-0.07387	-0.08542	-0.05207	-0.05341	-0.05481	-0.03645	-0.03223	-0.03041							1.515	6.43034	5.02557	5.65992	17.9428	5.83185	4.80817	5.51816	4.40867	4.38844	4.19568	4.08128	4.29298	8.96914	4.28363	4.38652	4.87447	4.56196
1.51667	-2.44391	-0.11988		1.51667	-0.17716	-0.1215	-0.10842	-0.09146	-0.09444	-0.09267	-0.09369	-0.09608	-0.08744	-0.09597	-0.09499	-0.09303	-0.07082	-0.07239	-0.08516	-0.05124	-0.05291	-0.05341	-0.03542	-0.03146	-0.02955							1.51667	6.35858	5.07326	5.78838	17.3139	5.95439	4.83787	5.43945	4.3837	4.37453	4.17348	4.08611	4.31804	8.80543	4.30835	4.42011	4.81464	4.48989
1.51833	-2.44401	-0.1183		1.51833	-0.17653	-0.1217	-0.10737	-0.09037	-0.09273	-0.09155	-0.09296	-0.094	-0.08639	-0.09485	-0.09322	-0.09122	-0.06938	-0.07071	-0.08455	-0.05034	-0.05224	-0.05206	-0.03419	-0.03068	-0.02845							1.51833	6.28778	5.13427	5.93626	16.6955	6.09526	4.87821	5.36263	4.36499	4.36647	4.15593	4.09809	4.35239	8.65071	4.34325	4.46511	4.75803	4.41996
1.52	-2.44435	-0.11656		1.52	-0.17593	-0.12198	-0.10634	-0.08942	-0.091	-0.09047	-0.09212	-0.09201	-0.08515	-0.09379	-0.09129	-0.08942	-0.06802	-0.06898	-0.08364	-0.04936	-0.05141	-0.05079	-0.03281	-0.02991	-0.02712							1.52	6.2179	5.20973	6.10497	16.0898	6.25578	4.93005	5.2876	4.35293	4.36484	4.14345	4.1179	4.3968	8.50457	4.38901	4.52212	4.70504	4.35244
1.52167	-2.44496	-0.11473		1.52167	-0.17542	-0.12229	-0.10536	-0.08858	-0.08935	-0.08936	-0.0911	-0.09014	-0.08372	-0.09281	-0.08928	-0.08769	-0.06677	-0.06732	-0.08253	-0.04829	-0.05042	-0.04962	-0.03136	-0.0292	-0.0256							1.52167	6.14891	5.30085	6.29599	15.4987	6.43725	4.99442	5.21432	4.34797	4.37023	4.13652	4.14623	4.4521	8.36664	4.4463	4.59177	4.65608	4.28757
1.52333	-2.44583	-0.11286		1.52333	-0.17509	-0.12257	-0.10444	-0.08782	-0.08785	-0.08822	-0.08987	-0.08837	-0.08217	-0.09187	-0.08732	-0.08611	-0.06565	-0.06578	-0.08136	-0.04714	-0.0493	-0.04851	-0.02993	-0.02858	-0.02398							1.52333	6.0808	5.40887	6.51087	14.9241	6.64097	5.0724	5.14278	4.35054	4.38325	4.13565	4.18374	4.51917	8.23651	4.5158	4.67466	4.61159	4.22561
1.525	-2.4469	-0.11103		1.525	-0.17496	-0.12279	-0.10363	-0.08708	-0.0866	-0.087	-0.08845	-0.08671	-0.0805	-0.09089	-0.08549	-0.08469	-0.06464	-0.06435	-0.08017	-0.04594	-0.04811	-0.04744	-0.0286	-0.02804	-0.02236							1.525	6.01354	5.53512	6.75121	14.3677	6.86829	5.16512	5.07304	4.36111	4.40456	4.14137	4.23117	4.59892	8.11379	4.59813	4.77137	4.57194	4.16682
1.52667	-2.44808	-0.1093		1.52667	-0.17503	-0.12292	-0.10293	-0.08633	-0.08558	-0.08573	-0.08696	-0.08519	-0.07875	-0.0898	-0.08388	-0.08337	-0.0637	-0.06301	-0.07897	-0.04473	-0.04691	-0.04636	-0.02741	-0.02759	-0.02082							1.52667	5.94716	5.68099	7.01864	13.831	7.12058	5.27364	5.0051	4.38029	4.43483	4.15423	4.28929	4.69225	7.99814	4.69389	4.88246	4.53747	4.11145
1.52833	-2.44926	-0.10771		1.52833	-0.17528	-0.12295	-0.10235	-0.08557	-0.08477	-0.08438	-0.08547	-0.08385	-0.07695	-0.08855	-0.08246	-0.08209	-0.06276	-0.06174	-0.07766	-0.04353	-0.04572	-0.04523	-0.02637	-0.02721	-0.01942							1.52833	5.88168	5.84793	7.31485	13.3151	7.39933	5.39902	4.93889	4.40873	4.47477	4.17484	4.35894	4.80013	7.88919	4.80371	5.00848	4.50856	4.05973
1.53	-2.45036	-0.10623		1.53	-0.17565	-0.1229	-0.10191	-0.08487	-0.0841	-0.08294	-0.08406	-0.08275	-0.0751	-0.08712	-0.08125	-0.0808	-0.06179	-0.06051	-0.07622	-0.04239	-0.04454	-0.04402	-0.02551	-0.02687	-0.01822							1.53	5.81718	6.03749	7.64156	12.8211	7.70605	5.5424	4.87432	4.44718	4.52509	4.20376	4.44102	4.92349	7.78658	4.92824	5.15007	4.4857	4.01186
1.53167	-2.45133	-0.10477		1.53167	-0.17611	-0.12279	-0.10163	-0.0843	-0.0835	-0.08138	-0.08278	-0.0819	-0.07323	-0.08551	-0.08024	-0.07946	-0.06077	-0.05926	-0.07466	-0.04131	-0.04334	-0.04274	-0.0248	-0.02651	-0.01721							1.53167	5.75372	6.2513	8.00056	12.3496	8.04231	5.70495	4.81132	4.49643	4.58664	4.24164	4.53646	5.06334	7.68993	5.0681	5.30783	4.46944	3.96807
1.53333	-2.45214	-0.10324		1.53333	-0.17667	-0.12264	-0.10149	-0.08386	-0.08295	-0.07968	-0.08167	-0.08126	-0.07139	-0.08376	-0.07942	-0.07805	-0.05968	-0.05798	-0.0731	-0.0403	-0.04213	-0.04137	-0.02421	-0.02608	-0.0164							1.53333	5.6914	6.49106	8.39362	11.9011	8.40972	5.88788	4.74989	4.55734	4.66023	4.28919	4.64623	5.22072	7.59889	5.22388	5.48239	4.46031	3.92866
1.535	-2.45275	-0.10161		1.535	-0.17729	-0.12252	-0.10149	-0.08355	-0.08242	-0.07788	-0.08076	-0.08083	-0.06966	-0.08193	-0.07875	-0.07658	-0.05848	-0.05668	-0.07159	-0.03936	-0.04092	-0.03996	-0.02367	-0.02557	-0.01573							1.535	5.6303	6.7585	8.8225	11.4759	8.80985	6.09249	4.6901	4.63085	4.74678	4.34721	4.77135	5.39671	7.51314	5.39616	5.67432	4.45883	3.89404
1.53667	-2.45322	-0.09992		1.53667	-0.17797	-0.12245	-0.10159	-0.08331	-0.08189	-0.07603	-0.08005	-0.08052	-0.06811	-0.08013	-0.07812	-0.07504	-0.0571	-0.0554	-0.07021	-0.03852	-0.03977	-0.03854	-0.02315	-0.025	-0.01517							1.53667	5.57053	7.05541	9.28888	11.0739	9.24427	6.32004	4.63202	4.71794	4.84729	4.41657	4.91292	5.59245	7.43236	5.58555	5.88415	4.4655	3.86465
1.53833	-2.4536	-0.09824		1.53833	-0.17864	-0.12246	-0.10175	-0.0831	-0.08137	-0.07423	-0.07952	-0.08025	-0.06676	-0.07851	-0.07742	-0.07344	-0.0555	-0.05414	-0.06902	-0.03777	-0.03866	-0.03715	-0.02261	-0.02437	-0.01466							1.53833	5.51214	7.38362	9.79431	10.6949	9.71453	6.5718	4.57581	4.81959	4.96276	4.49815	5.07209	5.80914	7.35625	5.79268	6.11245	4.48091	3.841
1.54	-2.45399	-0.09661		1.54	-0.17925	-0.12253	-0.10195	-0.08293	-0.08087	-0.07254	-0.07911	-0.07995	-0.0656	-0.07718	-0.07661	-0.07181	-0.0537	-0.05284	-0.06804	-0.03715	-0.03759	-0.03586	-0.02205	-0.02372	-0.01418							1.54	5.45522	7.74493	10.3403	10.3384	10.2221	6.8491	4.52163	4.93682	5.0942	4.59289	5.25	6.04798	7.28448	6.01818	6.35978	4.5057	3.82357
1.54167	-2.45444	-0.09505		1.54167	-0.17976	-0.12265	-0.1022	-0.08276	-0.08038	-0.07101	-0.07884	-0.07956	-0.0646	-0.07621	-0.07565	-0.07026	-0.05179	-0.05149	-0.06726	-0.0366	-0.03649	-0.03481	-0.0215	-0.02309	-0.01368							1.54167	5.39985	8.14117	10.9283	10.0038	10.7684	7.15333	4.46969	5.07072	5.24265	4.70176	5.44778	6.31024	7.21668	6.26269	6.62666	4.54051	3.81279
1.54333	-2.45494	-0.09354		1.54333	-0.18017	-0.1228	-0.10252	-0.08258	-0.07992	-0.06967	-0.07865	-0.07907	-0.06374	-0.07557	-0.07456	-0.06888	-0.0499	-0.05009	-0.06664	-0.03608	-0.03531	-0.03404	-0.02098	-0.02247	-0.01313							1.54333	5.34613	8.57409	11.5596	9.69015	11.3547	7.48588	4.42021	5.2224	5.40923	4.82581	5.66661	6.59724	7.15253	6.52681	6.91357	4.586	3.80907
1.545	-2.45553	-0.09205		1.545	-0.18056	-0.12302	-0.10292	-0.08238	-0.07948	-0.0686	-0.07851	-0.0785	-0.06296	-0.07522	-0.07341	-0.06772	-0.04812	-0.04868	-0.06612	-0.03551	-0.03398	-0.03358	-0.02049	-0.02189	-0.01251							1.545	5.29418	9.04547	12.2356	9.39664	11.9824	7.84815	4.37341	5.39305	5.59514	4.96611	5.90764	6.91031	7.09169	6.81115	7.22088	4.64282	3.81283
1.54667	-2.45624	-0.09054		1.54667	-0.18099	-0.12333	-0.10338	-0.08217	-0.0791	-0.06774	-0.07837	-0.07787	-0.06226	-0.07512	-0.07224	-0.06682	-0.04655	-0.04728	-0.06567	-0.0348	-0.0325	-0.03337	-0.02	-0.02131	-0.01184							1.54667	5.24414	9.55703	12.9573	9.12222	12.6525	8.24155	4.3295	5.58384	5.80164	5.12381	6.17207	7.25075	7.03384	7.11627	7.54893	4.71166	3.82454
1.54833	-2.4571	-0.08899		1.54833	-0.18152	-0.12375	-0.10389	-0.08196	-0.07879	-0.06708	-0.07823	-0.07723	-0.06166	-0.07519	-0.07107	-0.0662	-0.04529	-0.04596	-0.06521	-0.03389	-0.03089	-0.03331	-0.0195	-0.02069	-0.01117							1.54833	5.19617	10.1105	13.7255	8.8658	13.366	8.66745	4.2887	5.79592	6.02999	5.30014	6.46112	7.61986	6.97875	7.44272	7.89805	4.79323	3.84472
1.55	-2.45812	-0.08737		1.55	-0.18216	-0.12433	-0.10441	-0.08182	-0.07862	-0.06655	-0.07809	-0.07661	-0.06117	-0.07535	-0.0699	-0.06585	-0.04434	-0.04478	-0.06464	-0.03278	-0.02926	-0.0333	-0.01893	-0.02002	-0.0106							1.55	5.1505	10.7073	14.5411	8.62623	14.1238	9.12719	4.25126	6.03049	6.28147	5.49631	6.77608	8.01888	6.92621	7.79106	8.26861	4.88822	3.87391
1.55167	-2.45928	-0.08568		1.55167	-0.18291	-0.12509	-0.10491	-0.08182	-0.07864	-0.06609	-0.07801	-0.076	-0.06085	-0.07551	-0.06872	-0.06567	-0.04367	-0.04379	-0.06386	-0.03148	-0.02777	-0.03328	-0.01827	-0.0193	-0.01024							1.55167	5.10738	11.3492	15.4046	8.40234	14.9266	9.62217	4.2174	6.28876	6.55732	5.71358	7.11826	8.44904	6.8761	8.16182	8.66106	4.99737	3.91271
1.55333	-2.46059	-0.08392		1.55333	-0.18377	-0.12601	-0.10539	-0.08201	-0.07882	-0.06566	-0.07798	-0.07536	-0.06072	-0.07562	-0.06754	-0.06558	-0.04326	-0.04299	-0.06286	-0.03001	-0.02656	-0.0332	-0.01752	-0.01863	-0.01019							1.55333	5.06703	12.0375	16.3163	8.19296	15.7747	10.1537	4.18737	6.57203	6.85879	5.95323	7.48896	8.91159	6.82832	8.55555	9.07584	5.12138	3.9618
1.555	-2.462	-0.08212		1.555	-0.18472	-0.12706	-0.10583	-0.08242	-0.07914	-0.06524	-0.07798	-0.0746	-0.06075	-0.0756	-0.06639	-0.06551	-0.04307	-0.04237	-0.06171	-0.02841	-0.02573	-0.03304	-0.0167	-0.01809	-0.01045							1.555	5.02968	12.7735	17.276	7.99695	16.6684	10.7232	4.16146	6.88162	7.18716	6.21656	7.88951	9.40773	6.78283	8.97275	9.51351	5.26098	4.02188
1.55667	-2.46347	-0.08033		1.55667	-0.18576	-0.1282	-0.10625	-0.08304	-0.07952	-0.06484	-0.07804	-0.07371	-0.06088	-0.07545	-0.06534	-0.06539	-0.04305	-0.04191	-0.06054	-0.02674	-0.02532	-0.03277	-0.01589	-0.01772	-0.0109							1.55667	4.99552	13.558	18.2832	7.81322	17.6074	11.3316	4.14002	7.21891	7.54374	6.5049	8.32123	9.93865	6.73956	9.41395	9.97469	5.41682	4.09363
1.55833	-2.46492	-0.07861		1.55833	-0.18686	-0.12936	-0.10667	-0.08384	-0.07993	-0.06448	-0.07817	-0.07266	-0.06099	-0.07517	-0.06441	-0.06518	-0.0431	-0.04162	-0.05944	-0.02503	-0.02524	-0.03236	-0.01513	-0.01753	-0.01141							1.55833	4.9647	14.3918	19.3371	7.6407	18.5914	11.9802	4.12344	7.5852	7.92986	6.81964	8.78546	10.5054	6.69845	9.87969	10.4602	5.58956	4.17774
1.56	-2.46631	-0.07704		1.56	-0.18796	-0.13049	-0.10714	-0.08475	-0.08036	-0.06415	-0.07839	-0.07153	-0.06102	-0.07478	-0.06363	-0.06483	-0.04309	-0.04149	-0.05852	-0.02332	-0.02538	-0.0318	-0.01445	-0.01752	-0.01183							1.56	4.93742	15.2753	20.4365	7.47838	19.6194	12.6699	4.11211	7.98187	8.34682	7.16218	9.2836	11.1091	6.6594	10.3706	10.9707	5.77976	4.27497
1.56167	-2.46756	-0.07566		1.56167	-0.18901	-0.13156	-0.10767	-0.0857	-0.08082	-0.0638	-0.07868	-0.07042	-0.06097	-0.07427	-0.06297	-0.06428	-0.04296	-0.04151	-0.05779	-0.02164	-0.0256	-0.03114	-0.01388	-0.01765	-0.01207							1.56167	4.91391	16.2086	21.5797	7.32529	20.6902	13.4014	4.10643	8.41033	8.79588	7.53393	9.81699	11.7506	6.62232	10.8874	11.5072	5.98787	4.38607
1.56333	-2.46865	-0.0745		1.56333	-0.18995	-0.13259	-0.10829	-0.08662	-0.08128	-0.06339	-0.079	-0.06947	-0.06087	-0.07367	-0.06239	-0.06356	-0.04268	-0.04164	-0.05724	-0.02001	-0.02578	-0.03045	-0.01341	-0.01786	-0.01204							1.56333	4.89446	17.1914	22.7649	7.18053	21.8022	14.1756	4.10682	8.87206	9.27829	7.9363	10.3869	12.4308	6.58702	11.4309	12.0706	6.21426	4.51183
1.565	-2.46953	-0.0736		1.565	-0.19077	-0.13357	-0.10898	-0.0875	-0.08168	-0.06292	-0.07935	-0.0688	-0.06078	-0.07301	-0.06186	-0.0627	-0.04229	-0.04188	-0.05681	-0.01851	-0.02586	-0.0298	-0.01301	-0.01812	-0.01172							1.565	4.87939	18.223	23.9897	7.04328	22.9534	14.9929	4.11369	9.36852	9.7953	8.37072	10.9946	13.1504	6.55331	12.002	12.6614	6.45917	4.65296
1.56667	-2.47018	-0.07298		1.56667	-0.19147	-0.13452	-0.10977	-0.08834	-0.082	-0.06239	-0.0797	-0.06849	-0.06072	-0.07234	-0.06136	-0.06173	-0.04178	-0.04223	-0.05644	-0.01723	-0.02581	-0.02929	-0.01264	-0.01838	-0.01116							1.56667	4.86908	19.3023	25.2514	6.91282	24.1415	15.8534	4.12749	9.90111	10.3481	8.83858	11.6412	13.9103	6.52103	12.6014	13.2804	6.72272	4.81015
1.56833	-2.47054	-0.07261		1.56833	-0.19206	-0.13543	-0.11067	-0.08919	-0.08221	-0.0618	-0.08009	-0.06854	-0.06073	-0.0717	-0.0609	-0.06073	-0.0412	-0.04268	-0.05606	-0.01621	-0.02564	-0.02894	-0.01225	-0.01868	-0.01045							1.56833	4.86401	20.4278	26.5471	6.78847	25.3638	16.7571	4.14869	10.4712	10.938	9.34127	12.3277	14.7107	6.49011	13.2302	13.9284	7.0049	4.98399
1.57	-2.47062	-0.0724		1.57	-0.19253	-0.1363	-0.11169	-0.09008	-0.08234	-0.06117	-0.08049	-0.06886	-0.06079	-0.07113	-0.06053	-0.05979	-0.04057	-0.04319	-0.05563	-0.01547	-0.02535	-0.02875	-0.01178	-0.01906	-0.00972							1.57	4.86474	21.5975	27.8733	6.66954	26.6174	17.7037	4.17784	11.0799	11.5661	9.88015	13.055	15.5521	6.46053	13.8891	14.606	7.30563	5.17499
1.57167	-2.47049	-0.07229		1.57167	-0.19289	-0.1372	-0.11283	-0.09103	-0.08237	-0.06052	-0.08087	-0.06934	-0.06089	-0.0707	-0.06029	-0.05896	-0.03995	-0.0437	-0.05515	-0.015	-0.02495	-0.02868	-0.01115	-0.01955	-0.00907							1.57167	4.87183	22.8091	29.2262	6.55546	27.8991	18.6927	4.21551	11.7285	12.2333	10.4565	13.824	16.4346	6.43233	14.579	15.314	7.62467	5.38361
1.57333	-2.47025	-0.07223		1.57333	-0.19319	-0.13814	-0.11411	-0.09206	-0.08228	-0.0599	-0.0812	-0.06992	-0.06101	-0.07044	-0.06026	-0.05833	-0.03939	-0.04417	-0.05462	-0.01475	-0.02452	-0.02865	-0.01038	-0.0202	-0.00854							1.57333	4.88588	24.0598	30.6018	6.44572	29.2053	19.7231	4.26231	12.4179	12.9409	11.0717	14.6351	17.3578	6.40549	15.3006	16.0531	7.96171	5.61022
1.575	-2.47003	-0.0722		1.575	-0.1935	-0.13911	-0.11548	-0.09318	-0.08206	-0.05938	-0.08149	-0.07055	-0.06119	-0.07038	-0.06045	-0.05794	-0.039	-0.04459	-0.05414	-0.01468	-0.02411	-0.02855	-0.00954	-0.02103	-0.00806							1.575	4.90749	25.3466	31.9958	6.33986	30.5323	20.7938	4.31892	13.1489	13.6895	11.7268	15.4888	18.3215	6.38003	16.0549	16.8241	8.3164	5.85513
1.57667	-2.46992	-0.07219		1.57667	-0.19392	-0.14009	-0.1169	-0.09435	-0.08174	-0.05899	-0.0818	-0.07119	-0.06149	-0.07051	-0.06088	-0.05782	-0.03884	-0.04499	-0.05377	-0.01473	-0.02377	-0.02827	-0.00873	-0.02201	-0.00754							1.57667	4.93735	26.6658	33.4035	6.23752	31.876	21.9035	4.38603	13.9225	14.48	12.4229	16.385	19.3247	6.35595	16.8423	17.6275	8.68831	6.11859
1.57833	-2.46998	-0.0722		1.57833	-0.19454	-0.14107	-0.11828	-0.0955	-0.08143	-0.05874	-0.08215	-0.07184	-0.0619	-0.07082	-0.06152	-0.05799	-0.03892	-0.04538	-0.0536	-0.01481	-0.02352	-0.02782	-0.00801	-0.0231	-0.00696							1.57833	4.97621	28.0138	34.8203	6.13839	33.2322	23.0501	4.46439	14.7392	15.3126	13.1611	17.3234	20.3664	6.33338	17.6637	18.4638	9.07702	6.40074
1.58	-2.47027	-0.07224		1.58	-0.19542	-0.14202	-0.11955	-0.09651	-0.08127	-0.05863	-0.08254	-0.07247	-0.06238	-0.07126	-0.06233	-0.05838	-0.03919	-0.04576	-0.05366	-0.01488	-0.02334	-0.02723	-0.0074	-0.02419	-0.00636							1.58	5.02489	29.3864	36.2411	6.04222	34.5964	24.2315	4.55475	15.5994	16.1877	13.942	18.3036	21.445	6.31244	18.5193	19.3333	9.48204	6.70158
1.58167	-2.47076	-0.07233		1.58167	-0.19653	-0.14292	-0.12066	-0.09731	-0.08135	-0.05866	-0.08296	-0.07302	-0.06284	-0.07178	-0.06321	-0.05893	-0.03956	-0.04611	-0.05392	-0.01497	-0.02317	-0.02658	-0.0069	-0.02525	-0.00582							1.58167	5.08424	30.7794	37.661	5.94879	35.964	25.4448	4.65791	16.5034	17.105	14.7663	19.3246	22.5587	6.2933	19.4097	20.2363	9.90282	7.0209
1.58333	-2.4714	-0.07253		1.58333	-0.19786	-0.14371	-0.1216	-0.09796	-0.08174	-0.05884	-0.08342	-0.07343	-0.06321	-0.07235	-0.06403	-0.05955	-0.03998	-0.04637	-0.05434	-0.01512	-0.02295	-0.02595	-0.00655	-0.02621	-0.0054							1.58333	5.15518	32.1883	39.0748	5.85794	37.3305	26.6871	4.77469	17.4509	18.064	15.6343	20.3852	23.7053	6.27612	20.335	21.1727	10.3387	7.35836
1.585	-2.47214	-0.07288		1.585	-0.19936	-0.1444	-0.12236	-0.09853	-0.08242	-0.05919	-0.08389	-0.07362	-0.06346	-0.07301	-0.06468	-0.06019	-0.04039	-0.04647	-0.05485	-0.01535	-0.02267	-0.02547	-0.00639	-0.02712	-0.00515							1.585	5.23869	33.6086	40.4776	5.76955	38.691	27.9549	4.90592	18.4416	19.0639	16.5462	21.4839	24.8821	6.26106	21.295	22.1423	10.7891	7.71352
1.58667	-2.47296	-0.07337		1.58667	-0.20095	-0.14498	-0.12298	-0.09915	-0.08336	-0.05969	-0.08433	-0.07356	-0.0636	-0.07376	-0.06509	-0.06084	-0.04078	-0.04634	-0.05536	-0.01566	-0.02233	-0.02521	-0.00647	-0.02799	-0.00506							1.58667	5.33583	35.0352	41.8642	5.68344	40.0409	29.2447	5.05244	19.4747	20.1036	17.5017	22.6188	26.0861	6.24827	22.2895	23.1447	11.2533	8.08585
1.58833	-2.47384	-0.07401		1.58833	-0.20258	-0.1455	-0.12351	-0.09985	-0.08449	-0.06032	-0.0847	-0.07329	-0.06363	-0.07463	-0.06527	-0.0615	-0.04112	-0.04598	-0.05581	-0.01602	-0.02195	-0.02518	-0.00679	-0.02883	-0.00507							1.58833	5.44772	36.4633	43.2297	5.59952	41.3756	30.5527	5.21506	20.5493	21.1816	18.5005	23.7878	27.3142	6.23794	23.3178	24.179	11.7305	8.47482
1.59	-2.47476	-0.0747		1.59	-0.20415	-0.14599	-0.12403	-0.10064	-0.08572	-0.06106	-0.08495	-0.07289	-0.06363	-0.0756	-0.06529	-0.06221	-0.04139	-0.0454	-0.05617	-0.01639	-0.02155	-0.02535	-0.00733	-0.02963	-0.00514							1.59	5.57554	37.8879	44.5693	5.51771	42.6906	31.8749	5.39462	21.6642	22.296	19.5418	24.9882	28.5626	6.23024	24.3789	25.2441	12.2199	8.87981
1.59167	-2.4757	-0.07534		1.59167	-0.2056	-0.14652	-0.12458	-0.10157	-0.087	-0.06189	-0.08507	-0.07246	-0.06364	-0.07661	-0.06521	-0.06296	-0.04157	-0.04471	-0.05644	-0.01678	-0.02114	-0.0257	-0.00804	-0.03034	-0.00523							1.59167	5.72049	39.3039	45.8784	5.43796	43.9815	33.207	5.59199	22.818	23.4446	20.6247	26.2171	29.8277	6.22541	25.4719	26.3388	12.7209	9.3002
1.59333	-2.4766	-0.07582		1.59333	-0.20691	-0.14707	-0.12516	-0.10259	-0.08832	-0.06281	-0.08509	-0.07207	-0.06376	-0.07762	-0.06504	-0.06376	-0.04167	-0.04406	-0.05663	-0.01722	-0.0207	-0.0262	-0.00887	-0.03094	-0.00535							1.59333	5.88385	40.7063	47.1529	5.36024	45.2441	34.5446	5.80807	24.0091	24.6248	21.7479	27.471	31.1052	6.22371	26.5952	27.4612	13.2329	9.7353
1.595	-2.4774	-0.07606		1.595	-0.20811	-0.14761	-0.12581	-0.10366	-0.08966	-0.06381	-0.08509	-0.07179	-0.06404	-0.07863	-0.06479	-0.06463	-0.04173	-0.04358	-0.05677	-0.01773	-0.02026	-0.0269	-0.00978	-0.03143	-0.00548							1.595	6.06693	42.0905	48.3889	5.28451	46.4747	35.883	6.04382	25.2353	25.8335	22.9097	28.7459	32.3908	6.22537	27.7472	28.6095	13.7555	10.1845
1.59667	-2.47806	-0.07605		1.59667	-0.20918	-0.14813	-0.12653	-0.10472	-0.09099	-0.06492	-0.0851	-0.0716	-0.06457	-0.07962	-0.06447	-0.06558	-0.04176	-0.04337	-0.05686	-0.01831	-0.01985	-0.02783	-0.01074	-0.03185	-0.00563							1.59667	6.27108	43.4515	49.583	5.21065	47.6696	37.2176	6.30029	26.4943	27.0674	24.1081	30.0378	33.68	6.23065	28.9255	29.7814	14.2886	10.647
1.59833	-2.47853	-0.07584		1.59833	-0.21012	-0.14863	-0.12734	-0.10571	-0.09228	-0.0661	-0.08516	-0.07154	-0.06536	-0.08057	-0.06413	-0.06659	-0.04182	-0.04349	-0.05691	-0.01897	-0.01951	-0.02897	-0.01176	-0.03226	-0.00586							1.59833	6.4977	44.7849	50.732	5.13865	48.8256	38.5436	6.57852	27.783	28.3229	25.3404	31.342	34.968	6.23979	30.1278	30.9741	14.8319	11.1221
1.6	-2.4788	-0.0755		1.6	-0.21091	-0.14911	-0.12824	-0.1066	-0.09351	-0.06729	-0.08527	-0.07162	-0.06638	-0.08146	-0.06385	-0.0676	-0.04196	-0.0439	-0.05691	-0.01967	-0.01924	-0.03023	-0.01282	-0.03273	-0.00623							1.6	6.74825	46.0864	51.8333	5.06846	49.9401	39.8561	6.87963	29.0984	29.5961	26.6037	32.6539	36.2503	6.25303	31.3511	32.1848	15.3858	11.6091
1.60167	-2.47892	-0.07513		1.60167	-0.21155	-0.14955	-0.12917	-0.10734	-0.09469	-0.06843	-0.08548	-0.07185	-0.06757	-0.08226	-0.0637	-0.06854	-0.04218	-0.04452	-0.05684	-0.02039	-0.01905	-0.03153	-0.01388	-0.0333	-0.00679							1.60167	7.02429	47.3517	52.8844	5.00011	51.0106	41.1504	7.20466	30.4369	30.883	27.8946	33.9684	37.5217	6.27064	32.5924	33.4101	15.9502	12.1073
1.60333	-2.47894	-0.07487		1.60333	-0.21204	-0.14992	-0.13007	-0.10788	-0.09581	-0.0695	-0.08586	-0.07221	-0.06886	-0.08304	-0.06377	-0.06942	-0.04247	-0.04521	-0.05673	-0.02111	-0.01893	-0.03277	-0.0149	-0.03393	-0.00748							1.60333	7.32742	48.5772	53.8837	4.93361	52.0352	42.422	7.55469	31.7946	32.1792	29.2093	35.2806	38.7775	6.29289	33.848	34.6464	16.5255	12.6157
1.605	-2.47894	-0.07484		1.605	-0.21243	-0.15019	-0.13084	-0.10817	-0.09689	-0.07047	-0.08644	-0.07271	-0.07011	-0.08383	-0.06406	-0.07026	-0.04276	-0.04588	-0.05661	-0.0218	-0.01892	-0.0339	-0.01584	-0.03454	-0.00826							1.605	7.65922	49.7595	54.8294	4.86896	53.0123	43.6665	7.93079	33.1672	33.4802	30.5437	36.5851	40.0127	6.32011	35.1144	35.8898	17.1121	13.1338
1.60667	-2.47895	-0.07513		1.60667	-0.21276	-0.15038	-0.13146	-0.10826	-0.09791	-0.07133	-0.08722	-0.07334	-0.07124	-0.08465	-0.06455	-0.07112	-0.04297	-0.04646	-0.05655	-0.02244	-0.01905	-0.03491	-0.01671	-0.03504	-0.00908							1.60667	8.02125	50.8956	55.7206	4.80614	53.9404	44.8797	8.33413	34.5501	34.7813	31.8931	37.8767	41.2228	6.35269	36.3873	37.1363	17.7102	13.6608
1.60833	-2.47897	-0.07571		1.60833	-0.21304	-0.15056	-0.13202	-0.10825	-0.09887	-0.07209	-0.08819	-0.07408	-0.07222	-0.08551	-0.06518	-0.072	-0.04306	-0.04692	-0.05657	-0.02295	-0.01938	-0.03582	-0.01752	-0.03538	-0.00993							1.60833	8.41508	51.9829	56.5564	4.74514	54.8183	46.0577	8.76589	35.9385	36.0775	33.2529	39.15	42.403	6.39099	37.6628	38.3816	18.3206	14.1962
1.61	-2.47905	-0.07652		1.61	-0.21331	-0.15074	-0.13264	-0.10831	-0.09978	-0.07274	-0.08932	-0.07486	-0.07307	-0.08643	-0.06589	-0.07285	-0.04305	-0.04729	-0.05672	-0.02331	-0.01993	-0.03666	-0.01827	-0.03554	-0.01083							1.61	8.84225	53.0194	57.3366	4.68595	55.6451	47.1968	9.22725	37.3275	37.3637	34.6181	40.3997	43.549	6.43539	38.9363	39.6214	18.9437	14.7395
1.61167	-2.47921	-0.07752		1.61167	-0.21356	-0.15095	-0.1334	-0.10856	-0.10066	-0.0733	-0.09059	-0.07561	-0.07382	-0.08743	-0.06659	-0.07358	-0.04301	-0.04761	-0.05698	-0.02357	-0.02066	-0.03745	-0.01898	-0.03555	-0.01179							1.61167	9.30431	54.0033	58.0609	4.62858	56.4202	48.2937	9.71932	38.7122	38.635	35.9834	41.621	44.6568	6.48627	40.2035	40.8513	19.5804	15.2906
1.61333	-2.47946	-0.07865		1.61333	-0.21385	-0.1512	-0.13432	-0.10907	-0.10157	-0.07376	-0.09196	-0.07627	-0.07454	-0.08851	-0.06725	-0.07416	-0.04306	-0.0479	-0.05735	-0.02381	-0.0215	-0.03821	-0.0197	-0.03547	-0.01281							1.61333	9.8027	54.9331	58.7295	4.57304	57.1431	49.3455	10.2431	40.0875	39.8864	37.3436	42.8089	45.7226	6.5441	41.4598	42.0672	20.2316	15.8492
1.615	-2.4798	-0.07987		1.615	-0.21424	-0.15151	-0.1354	-0.10985	-0.10251	-0.07418	-0.09337	-0.07684	-0.07525	-0.08968	-0.06782	-0.07456	-0.04329	-0.04816	-0.05786	-0.02412	-0.02237	-0.03891	-0.02045	-0.03536	-0.01387							1.615	10.3388	55.808	59.343	4.51939	57.8136	50.3497	10.7994	41.4485	41.1132	38.6932	43.959	46.7431	6.60937	42.7005	43.2646	20.8982	16.4154
1.61667	-2.48022	-0.0811		1.61667	-0.21481	-0.15193	-0.13657	-0.1108	-0.10348	-0.07464	-0.09476	-0.07737	-0.07596	-0.09092	-0.06831	-0.07478	-0.04374	-0.0484	-0.05849	-0.02451	-0.02321	-0.03957	-0.02122	-0.0353	-0.01496							1.61667	10.914	56.6271	59.902	4.46764	58.4318	51.304	11.3889	42.7906	42.3108	40.0271	45.0671	47.7152	6.68261	43.921	44.4394	21.5814	16.9895
1.61833	-2.48067	-0.08225		1.61833	-0.21558	-0.15252	-0.1378	-0.11183	-0.10444	-0.0752	-0.09608	-0.0779	-0.07664	-0.09226	-0.06873	-0.07486	-0.04439	-0.04858	-0.05918	-0.02502	-0.02393	-0.04016	-0.02202	-0.03532	-0.01602							1.61833	11.5295	57.3899	60.4073	4.41782	58.9983	52.2067	12.0123	44.1091	43.4748	41.3398	46.1292	48.6364	6.76436	45.1166	45.5876	22.2822	17.5719
1.62	-2.48111	-0.08329		1.62	-0.21656	-0.15334	-0.13903	-0.11287	-0.10535	-0.07589	-0.0973	-0.07846	-0.07729	-0.09368	-0.06913	-0.07486	-0.04522	-0.04871	-0.05988	-0.02562	-0.02445	-0.04074	-0.02282	-0.03548	-0.017							1.62	12.1864	58.0963	60.8601	4.36993	59.5136	53.0563	12.67	45.3997	44.6011	42.6263	47.142	49.5043	6.85517	46.2826	46.7054	23.0014	18.1632
1.62167	-2.48154	-0.08421		1.62167	-0.21771	-0.15435	-0.14021	-0.11387	-0.10623	-0.07667	-0.0984	-0.07905	-0.07792	-0.09515	-0.06961	-0.07484	-0.04623	-0.04885	-0.06053	-0.02634	-0.02475	-0.04137	-0.02365	-0.0358	-0.01786							1.62167	12.8856	58.7464	61.2613	4.32398	59.9786	53.8517	13.3625	46.658	45.686	43.8815	48.1025	50.3172	6.95556	47.415	47.7888	23.74	18.7642
1.62333	-2.48196	-0.08505		1.62333	-0.21895	-0.1555	-0.1413	-0.11477	-0.10709	-0.07754	-0.09938	-0.07961	-0.07858	-0.09665	-0.07024	-0.07481	-0.0474	-0.04902	-0.06107	-0.02719	-0.02486	-0.04209	-0.02455	-0.0363	-0.01856							1.62333	13.6279	59.3406	61.612	4.28003	60.3945	54.5925	14.0901	47.8804	46.7261	45.1006	49.0079	51.0737	7.06609	48.5096	48.8346	24.4989	19.3758
1.625	-2.48243	-0.08586		1.625	-0.22019	-0.15666	-0.14226	-0.1155	-0.10795	-0.07846	-0.10022	-0.08012	-0.07933	-0.09808	-0.07104	-0.07482	-0.04863	-0.04928	-0.06148	-0.02818	-0.02483	-0.04289	-0.02555	-0.03698	-0.01915							1.625	14.4135	59.8796	61.9134	4.23812	60.7624	55.2782	14.8531	49.063	47.7184	46.2793	49.8563	51.7727	7.18732	49.5628	49.8392	25.2785	19.9988
1.62667	-2.48299	-0.08666		1.62667	-0.2213	-0.15777	-0.14302	-0.11611	-0.10882	-0.07943	-0.1009	-0.08054	-0.08021	-0.09938	-0.07204	-0.07491	-0.04983	-0.04968	-0.06175	-0.02926	-0.02476	-0.04372	-0.02668	-0.03781	-0.01967							1.62667	15.2427	60.3642	62.1666	4.19832	61.0835	55.9089	15.6516	50.2026	48.6602	47.4133	50.6459	52.4137	7.31978	50.5711	50.7997	26.0794	20.6345
1.62833	-2.4837	-0.0875		1.62833	-0.22217	-0.15874	-0.14355	-0.11668	-0.10972	-0.08043	-0.10146	-0.08096	-0.08124	-0.10051	-0.0732	-0.07515	-0.05086	-0.05025	-0.06193	-0.03036	-0.02471	-0.04456	-0.02794	-0.03872	-0.02019							1.62833	16.1153	60.7952	62.3727	4.1607	61.3591	56.4849	16.4852	51.2961	49.5492	48.4988	51.3756	52.9963	7.464	51.5312	51.7132	26.9015	21.2837
1.63	-2.48456	-0.0884		1.63	-0.22283	-0.15959	-0.14381	-0.11731	-0.11059	-0.08146	-0.10197	-0.08143	-0.08238	-0.10143	-0.07443	-0.07554	-0.05167	-0.05095	-0.06206	-0.03134	-0.02477	-0.04541	-0.0293	-0.03963	-0.02075							1.63	17.0309	61.1737	62.5329	4.12535	61.5906	57.0067	17.3534	52.3406	50.3835	49.5324	52.0446	53.5207	7.62047	52.4404	52.5772	27.7449	21.9475
1.63167	-2.48559	-0.08935		1.63167	-0.22336	-0.16029	-0.14384	-0.11803	-0.11142	-0.08253	-0.10247	-0.08198	-0.08359	-0.10213	-0.07561	-0.07607	-0.05226	-0.0517	-0.06221	-0.0321	-0.02501	-0.04625	-0.03068	-0.04049	-0.02141							1.63167	17.9885	61.5006	62.6482	4.09239	61.7791	57.4752	18.2555	53.3337	51.1618	50.5108	52.6524	53.987	7.78968	53.2964	53.3896	28.6091	22.6269
1.63333	-2.48677	-0.09038		1.63333	-0.22389	-0.16091	-0.14368	-0.11883	-0.11216	-0.0836	-0.10297	-0.08262	-0.08479	-0.10268	-0.07665	-0.07669	-0.05272	-0.05241	-0.06242	-0.03253	-0.02546	-0.04707	-0.03204	-0.04126	-0.02222							1.63333	18.9871	61.7772	62.7197	4.062	61.926	57.8915	19.1904	54.273	51.883	51.4315	53.1992	54.3959	7.9721	54.097	54.1485	29.4937	23.3225
1.635	-2.48807	-0.09145		1.635	-0.22455	-0.16152	-0.14348	-0.11965	-0.11281	-0.08462	-0.10343	-0.0833	-0.08585	-0.10315	-0.07752	-0.07737	-0.05314	-0.05302	-0.06272	-0.0326	-0.02615	-0.04789	-0.03331	-0.04194	-0.02321							1.635	20.025	62.0046	62.7486	4.03433	62.0323	58.2569	20.1567	55.1567	52.5465	52.2923	53.6853	54.748	8.16821	54.8407	54.8524	30.3976	24.0354
1.63667	-2.48944	-0.09254		1.63667	-0.22541	-0.16215	-0.14337	-0.12047	-0.11338	-0.08553	-0.10378	-0.08398	-0.08674	-0.10359	-0.07829	-0.07809	-0.05362	-0.0535	-0.0631	-0.03233	-0.02702	-0.04868	-0.03442	-0.04256	-0.02432							1.63667	21.1003	62.184	62.7359	4.00955	62.0992	58.5725	21.1529	55.9831	53.1519	53.0915	54.111	55.0445	8.37849	55.5262	55.5003	31.3199	24.7662
1.63833	-2.49078	-0.0936		1.63833	-0.22648	-0.16284	-0.14342	-0.12129	-0.11387	-0.08631	-0.10399	-0.08464	-0.0874	-0.10398	-0.079	-0.07885	-0.05423	-0.05388	-0.06351	-0.03181	-0.028	-0.04941	-0.03529	-0.04308	-0.02551							1.63833	22.211	62.3167	62.6828	3.98789	62.1277	58.8399	22.1772	56.7511	53.6993	53.8275	54.4774	55.2865	8.60343	56.1526	56.0913	32.259	25.5154
1.64	-2.49203	-0.0946		1.64	-0.22772	-0.1636	-0.1437	-0.12207	-0.11428	-0.08696	-0.10408	-0.08525	-0.08785	-0.10426	-0.07968	-0.0796	-0.05502	-0.0542	-0.06393	-0.03121	-0.02902	-0.05006	-0.03594	-0.04347	-0.02669							1.64	23.3547	62.404	62.5903	3.96962	62.1189	59.0604	23.2275	57.46	54.1888	54.4996	54.7853	55.4758	8.84353	56.7192	56.625	33.213	26.2836
1.64167	-2.49313	-0.09556		1.64167	-0.22899	-0.16444	-0.14423	-0.12279	-0.1146	-0.08753	-0.10416	-0.0858	-0.08808	-0.10444	-0.08034	-0.08031	-0.05595	-0.05454	-0.06434	-0.03066	-0.02999	-0.05062	-0.03636	-0.04373	-0.0278							1.64167	24.5286	62.4469	62.4594	3.9551	62.0738	59.2354	24.3017	58.1093	54.6212	55.1074	55.0362	55.6138	9.09926	57.2257	57.1009	34.1797	27.0708
1.64333	-2.49404	-0.09646		1.64333	-0.23016	-0.16538	-0.14498	-0.1234	-0.11483	-0.0881	-0.10434	-0.08628	-0.08808	-0.10456	-0.08094	-0.08092	-0.05695	-0.0549	-0.06475	-0.03022	-0.03089	-0.05111	-0.03665	-0.04386	-0.02886							1.64333	25.7297	62.4469	62.2911	3.94471	61.9935	59.3663	25.3972	58.6987	54.9973	55.6506	55.2314	55.7026	9.37108	57.6719	57.5191	35.1564	27.877
1.645	-2.49471	-0.09732		1.645	-0.23112	-0.1664	-0.14594	-0.12382	-0.11502	-0.08873	-0.10475	-0.08666	-0.08785	-0.10464	-0.08142	-0.08145	-0.05796	-0.05533	-0.06521	-0.0299	-0.03175	-0.05157	-0.03688	-0.0439	-0.02988							1.645	26.9546	62.405	62.0864	3.93882	61.8789	59.4546	26.5114	59.2286	55.3181	56.1296	55.3725	55.7438	9.65943	58.0579	57.8798	36.1405	28.7017
1.64667	-2.49512	-0.09815		1.64667	-0.23177	-0.1674	-0.14705	-0.12403	-0.11522	-0.08941	-0.10543	-0.08695	-0.08743	-0.10475	-0.08177	-0.08187	-0.05888	-0.0558	-0.06569	-0.02976	-0.03264	-0.05208	-0.0371	-0.04392	-0.03087							1.64667	28.1998	62.3225	61.8462	3.93783	61.7308	59.5016	27.6412	59.699	55.585	56.5449	55.4611	55.7392	9.96473	58.3841	58.1833	37.1287	29.5444
1.64833	-2.49526	-0.09901		1.64833	-0.23213	-0.16831	-0.1482	-0.12409	-0.11552	-0.09015	-0.10637	-0.08718	-0.08689	-0.10488	-0.08199	-0.08221	-0.05966	-0.05631	-0.06617	-0.02982	-0.03357	-0.05264	-0.03733	-0.04395	-0.03182							1.64833	29.4614	62.2004	61.5716	3.94215	61.5502	59.5087	28.7834	60.1106	55.7993	56.8972	55.4992	55.6906	10.2875	58.651	58.4302	38.1178	30.4039
1.65	-2.49519	-0.09995		1.65	-0.23222	-0.16909	-0.14923	-0.12407	-0.11598	-0.09094	-0.10749	-0.08738	-0.08633	-0.10503	-0.08214	-0.08243	-0.06028	-0.05683	-0.06661	-0.03011	-0.03454	-0.05327	-0.03758	-0.044	-0.03275							1.65	30.7354	62.04	61.2633	3.95225	61.3378	59.4772	29.9346	60.4638	55.9627	57.1878	55.4884	55.5998	10.6283	58.8596	58.6211	39.1043	31.2789
1.65167	-2.495	-0.10096		1.65167	-0.23208	-0.16976	-0.15006	-0.1241	-0.11659	-0.09181	-0.10867	-0.08762	-0.08586	-0.1052	-0.0823	-0.08255	-0.06077	-0.0573	-0.06702	-0.03056	-0.03551	-0.05396	-0.03786	-0.04404	-0.0337							1.65167	32.0174	61.8423	60.9225	3.96862	61.0945	59.4083	31.0912	60.7594	56.0768	57.4178	55.4306	55.4685	10.9877	59.0107	58.7568	40.0847	32.1679
1.65333	-2.49477	-0.102		1.65333	-0.2318	-0.17036	-0.15068	-0.12424	-0.11729	-0.09272	-0.10977	-0.08798	-0.0856	-0.10545	-0.08257	-0.08263	-0.06119	-0.05772	-0.06744	-0.03119	-0.03648	-0.0547	-0.03823	-0.04407	-0.03472							1.65333	33.3034	61.6084	60.5498	3.9918	60.8212	59.3034	32.2498	60.9983	56.1433	57.5886	55.3277	55.2983	11.3663	59.1054	58.8384	41.0551	33.0687
1.655	-2.49461	-0.10299		1.655	-0.23145	-0.17092	-0.15122	-0.12455	-0.11804	-0.09368	-0.11066	-0.08849	-0.08561	-0.10574	-0.08303	-0.08273	-0.06161	-0.05807	-0.06792	-0.03202	-0.03741	-0.05545	-0.03872	-0.04414	-0.03578							1.655	34.5889	61.3392	60.1465	4.02237	60.5187	59.1638	33.4067	61.1813	56.1639	57.7021	55.1815	55.0909	11.7645	59.1448	58.8668	42.0119	33.9791
1.65667	-2.49455	-0.10388		1.65667	-0.23115	-0.17144	-0.15183	-0.12507	-0.11881	-0.09467	-0.11131	-0.08917	-0.08591	-0.10606	-0.08372	-0.08289	-0.06206	-0.05836	-0.06848	-0.03308	-0.03829	-0.05615	-0.03934	-0.04434	-0.0368							1.65667	35.8697	61.0359	59.7133	4.061	60.188	58.9907	34.5583	61.3094	56.1404	57.7598	54.9938	54.8477	12.183	59.1302	58.8433	42.9515	34.8963
1.65833	-2.4946	-0.10462		1.65833	-0.23098	-0.17191	-0.15263	-0.12574	-0.1196	-0.09571	-0.11174	-0.08995	-0.08649	-0.10638	-0.08463	-0.08318	-0.06252	-0.05864	-0.06915	-0.03435	-0.03907	-0.05677	-0.04009	-0.0447	-0.03768							1.65833	37.1413	60.6996	59.2513	4.10844	59.8301	58.7856	35.7009	61.3838	56.0746	57.7639	54.7663	54.5705	12.6222	59.063	58.7691	43.87	35.8175
1.66	-2.49474	-0.10516		1.66	-0.23106	-0.17229	-0.15368	-0.12654	-0.12044	-0.09679	-0.11203	-0.09074	-0.08727	-0.10668	-0.08566	-0.08361	-0.06298	-0.05892	-0.07	-0.03576	-0.03975	-0.05729	-0.04098	-0.04523	-0.0383							1.66	38.3995	60.3314	58.7615	4.16545	59.4459	58.5494	36.8308	61.4055	55.9683	57.7161	54.5007	54.2608	13.0827	58.9445	58.6454	44.7638	36.7395
1.66167	-2.49494	-0.1055		1.66167	-0.23149	-0.17259	-0.15493	-0.12746	-0.12133	-0.09788	-0.11227	-0.09146	-0.08818	-0.10699	-0.08672	-0.08419	-0.06344	-0.05921	-0.07111	-0.03721	-0.04033	-0.05771	-0.04201	-0.04586	-0.03861							1.66167	39.6401	59.9324	58.2452	4.23285	59.0364	58.2834	37.9444	61.3758	55.8233	57.6184	54.1984	53.92	13.5651	58.7763	58.4736	45.6296	37.659
1.66333	-2.49513	-0.10563		1.66333	-0.2323	-0.17279	-0.15628	-0.1285	-0.12229	-0.09893	-0.11255	-0.09209	-0.08919	-0.10736	-0.08776	-0.08488	-0.06392	-0.05949	-0.07256	-0.03855	-0.04079	-0.0581	-0.0432	-0.04651	-0.03865							1.66333	40.8592	59.5037	57.7036	4.31151	58.6024	57.9886	39.0379	61.2959	55.6412	57.4727	53.8611	53.5496	14.07	58.56	58.2552	46.4639	38.5725
1.665	-2.49526	-0.10558		1.665	-0.23342	-0.17285	-0.15761	-0.12968	-0.12332	-0.0999	-0.1129	-0.09264	-0.09025	-0.10786	-0.08876	-0.0856	-0.06441	-0.05978	-0.07433	-0.0397	-0.04115	-0.05852	-0.04451	-0.04705	-0.03853							1.665	42.053	59.0465	57.1379	4.40232	58.1449	57.666	40.108	61.1672	55.4236	57.2809	53.4903	53.1512	14.598	58.297	57.9915	47.2636	39.4763
1.66667	-2.49531	-0.1054		1.66667	-0.23475	-0.17281	-0.15885	-0.131	-0.12441	-0.10075	-0.11333	-0.09313	-0.09136	-0.10852	-0.08968	-0.08633	-0.06489	-0.06009	-0.07637	-0.04057	-0.04142	-0.05901	-0.04592	-0.04741	-0.03837							1.66667	43.2179	58.5621	56.5497	4.50625	57.6648	57.3164	41.1514	60.991	55.1718	57.0451	53.0877	52.7258	15.1498	57.9891	57.6841	48.0258	40.3669
1.66833	-2.49532	-0.10514		1.66833	-0.23611	-0.17268	-0.15998	-0.13239	-0.12552	-0.10154	-0.11382	-0.09362	-0.09251	-0.10934	-0.09049	-0.08702	-0.06536	-0.06044	-0.07852	-0.04111	-0.04166	-0.05956	-0.04731	-0.04751	-0.03826							1.66833	44.3507	58.0516	55.94	4.62428	57.1628	56.9409	42.1651	60.7685	54.8875	56.7669	52.6547	52.2749	15.7259	57.6378	57.3345	48.7479	41.2405
1.67	-2.49537	-0.10483		1.67	-0.23737	-0.17256	-0.161	-0.13375	-0.12662	-0.10236	-0.11437	-0.09416	-0.09369	-0.11026	-0.09113	-0.08764	-0.06584	-0.06087	-0.08064	-0.04133	-0.04194	-0.06013	-0.04861	-0.04738	-0.03824							1.67	45.4484	57.5165	55.3101	4.75743	56.6398	56.5403	43.1463	60.5009	54.5721	56.4484	52.1929	51.7994	16.327	57.245	56.9442	49.4275	42.0935
1.67167	-2.4955	-0.1045		1.67167	-0.23841	-0.17254	-0.16186	-0.13499	-0.12762	-0.10328	-0.11492	-0.09475	-0.0949	-0.11122	-0.09154	-0.08817	-0.06633	-0.06137	-0.0826	-0.04129	-0.04228	-0.06073	-0.04975	-0.04711	-0.03834							1.67167	46.5084	56.9579	54.6613	4.90672	56.0965	56.1154	44.0924	60.1896	54.227	56.0911	51.7036	51.3004	16.9537	56.8122	56.5151	50.0627	42.9225
1.67333	-2.49569	-0.10415		1.67333	-0.23916	-0.17268	-0.16251	-0.13599	-0.12843	-0.10431	-0.11545	-0.09539	-0.0961	-0.11219	-0.09173	-0.08856	-0.06683	-0.06196	-0.08432	-0.04112	-0.0427	-0.06133	-0.05069	-0.0468	-0.03858							1.67333	47.5282	56.3772	53.9947	5.07322	55.5337	55.667	45.0013	59.8357	53.8538	55.6969	51.1881	50.7788	17.6065	56.3413	56.0487	50.6515	43.724
1.675	-2.49586	-0.10373		1.675	-0.23954	-0.17302	-0.16295	-0.13672	-0.12901	-0.10541	-0.11596	-0.09602	-0.09723	-0.1131	-0.0917	-0.08877	-0.06731	-0.06262	-0.08579	-0.04094	-0.04317	-0.0619	-0.05147	-0.04656	-0.03895							1.675	48.5058	55.7754	53.3117	5.25807	54.9522	55.1962	45.871	59.4404	53.4536	55.2675	50.6475	50.2355	18.286	55.834	55.5467	51.1925	44.4949
1.67667	-2.49596	-0.10324		1.67667	-0.23959	-0.17355	-0.1632	-0.13719	-0.12934	-0.10651	-0.11649	-0.09663	-0.09824	-0.11397	-0.09152	-0.08881	-0.06777	-0.06339	-0.08699	-0.04084	-0.04368	-0.06241	-0.05212	-0.04647	-0.03941							1.67667	49.4392	55.1537	52.6133	5.4624	54.3529	54.7038	46.6999	59.0052	53.0277	54.8046	50.0828	49.6712	18.9927	55.292	55.0108	51.6843	45.2321
1.67833	-2.49599	-0.10269		1.67833	-0.23935	-0.17423	-0.16334	-0.1375	-0.12948	-0.1075	-0.11704	-0.09716	-0.09906	-0.11482	-0.09124	-0.08876	-0.06821	-0.06427	-0.08797	-0.0409	-0.04418	-0.06282	-0.05266	-0.04658	-0.03991							1.67833	50.3267	54.5134	51.9009	5.68743	53.7365	54.1907	47.4868	58.5314	52.5774	54.31	49.495	49.0869	19.7268	54.7169	54.4425	52.1261	45.9328
1.68	-2.49603	-0.10207		1.68	-0.23895	-0.17498	-0.16346	-0.13774	-0.12952	-0.10837	-0.11759	-0.09763	-0.09968	-0.11568	-0.09091	-0.08873	-0.06867	-0.06522	-0.0888	-0.04112	-0.04465	-0.06317	-0.05311	-0.04696	-0.04039							1.68	51.167	53.8556	51.1757	5.93444	53.1041	53.6578	48.2308	58.0206	52.1038	53.7852	48.8851	48.4834	20.4888	54.1105	53.8435	52.5174	46.5944
1.68167	-2.49623	-0.10139		1.68167	-0.23856	-0.17572	-0.16363	-0.13798	-0.1296	-0.10914	-0.11811	-0.098	-0.1001	-0.11658	-0.0906	-0.0888	-0.06917	-0.06618	-0.08951	-0.0415	-0.04508	-0.06351	-0.05347	-0.04765	-0.04084							1.68167	51.959	53.1812	50.439	6.20479	52.4563	53.1059	48.9312	57.4741	51.608	53.2318	48.2541	47.8614	21.2789	53.4742	53.2156	52.8577	47.2145
1.68333	-2.49672	-0.10072		1.68333	-0.23831	-0.17639	-0.16387	-0.13826	-0.1298	-0.10989	-0.11862	-0.0983	-0.10036	-0.11754	-0.09039	-0.08901	-0.06973	-0.06709	-0.09015	-0.042	-0.04548	-0.06386	-0.05377	-0.04864	-0.0413							1.68333	52.7017	52.4914	49.6916	6.49988	51.7939	52.5362	49.5879	56.8935	51.0911	52.6514	47.6032	47.2218	22.0969	52.8097	52.5602	53.1471	47.7906
1.685	-2.49756	-0.10013		1.685	-0.23831	-0.17695	-0.16417	-0.13852	-0.13018	-0.11064	-0.11914	-0.09856	-0.10052	-0.11855	-0.0903	-0.08934	-0.07032	-0.0679	-0.09077	-0.04263	-0.04585	-0.06421	-0.05401	-0.04986	-0.04181							1.685	53.3948	51.7871	48.9346	6.82112	51.1178	51.9494	50.2007	56.2803	50.5538	52.0454	46.9334	46.5652	22.9429	52.1186	51.8789	53.3856	48.3208
1.68667	-2.49873	-0.09969		1.68667	-0.23859	-0.17741	-0.16449	-0.1387	-0.13075	-0.11145	-0.11969	-0.09886	-0.10059	-0.11961	-0.09034	-0.08981	-0.07085	-0.06858	-0.09143	-0.04338	-0.0462	-0.06458	-0.05423	-0.05117	-0.04243							1.68667	54.038	51.0693	48.1686	7.16993	50.4284	51.3464	50.7698	55.636	49.9973	51.4149	46.2461	45.8924	23.8162	51.4026	51.1735	53.5737	48.8033
1.68833	-2.5001	-0.09942		1.68833	-0.23911	-0.1778	-0.16476	-0.13875	-0.13146	-0.11232	-0.12028	-0.09925	-0.10059	-0.1207	-0.09047	-0.09039	-0.07126	-0.0691	-0.09215	-0.04426	-0.04653	-0.06497	-0.05443	-0.05243	-0.04319							1.68833	54.6313	50.339	47.3943	7.54776	49.7266	50.7282	51.2958	54.9623	49.4225	50.7614	45.5421	45.2041	24.7163	50.6631	50.4454	53.7119	49.2366
1.69	-2.50154	-0.09937		1.69	-0.23983	-0.17818	-0.165	-0.13873	-0.13225	-0.11323	-0.12091	-0.09977	-0.10053	-0.12177	-0.09066	-0.0911	-0.07149	-0.06945	-0.09295	-0.04522	-0.04686	-0.06543	-0.05471	-0.05349	-0.04407							1.69	55.175	49.5971	46.6123	7.95606	49.0127	50.0956	51.7792	54.2608	48.8302	50.0857	44.8224	44.501	25.6424	49.9018	49.6962	53.8008	49.6196
1.69167	-2.50289	-0.09952		1.69167	-0.24069	-0.17855	-0.16518	-0.13869	-0.13307	-0.11416	-0.12156	-0.10031	-0.10043	-0.12274	-0.09092	-0.09188	-0.07154	-0.06961	-0.09382	-0.0462	-0.0472	-0.06598	-0.05509	-0.05421	-0.04506							1.69167	55.6693	48.8446	45.8231	8.39624	48.2873	49.4493	52.2208	53.5334	48.2213	49.3889	44.0877	43.7841	26.5934	49.1202	48.9275	53.8412	49.9514
1.69333	-2.50413	-0.09983		1.69333	-0.24164	-0.17894	-0.16528	-0.13866	-0.13388	-0.11512	-0.12218	-0.10079	-0.10035	-0.12357	-0.09125	-0.09271	-0.07143	-0.06958	-0.09473	-0.04713	-0.04756	-0.06667	-0.05561	-0.05449	-0.0461							1.69333	56.1148	48.0821	45.027	8.86964	47.5508	48.7898	52.6216	52.7817	47.5966	48.6721	43.3389	43.0538	27.5682	48.3198	48.1405	53.8342	50.2314
1.695	-2.50523	-0.10025		1.695	-0.24265	-0.1794	-0.16526	-0.13863	-0.1346	-0.11608	-0.12274	-0.10112	-0.10031	-0.12425	-0.0917	-0.09352	-0.07126	-0.06942	-0.09566	-0.04798	-0.04799	-0.06746	-0.05629	-0.05431	-0.04717							1.695	56.5119	47.3103	44.2244	9.37752	46.8036	48.1179	52.9826	52.0074	46.9567	47.9362	42.5765	42.3109	28.5655	47.5019	47.3368	53.7809	50.4596
1.69667	-2.5062	-0.10073		1.69667	-0.24365	-0.17994	-0.16511	-0.13861	-0.13521	-0.11699	-0.12321	-0.1013	-0.10031	-0.12479	-0.09234	-0.0943	-0.07114	-0.06917	-0.09662	-0.04873	-0.04851	-0.06834	-0.05708	-0.05373	-0.04825							1.69667	56.8614	46.5299	43.4155	9.92098	46.046	47.434	53.3051	51.2122	46.3025	47.1821	41.8014	41.5555	29.5836	46.668	46.5176	53.6824	50.6358
1.69833	-2.50706	-0.10121		1.69833	-0.24463	-0.18054	-0.16486	-0.13859	-0.13566	-0.1178	-0.12359	-0.10138	-0.10038	-0.12524	-0.09321	-0.09502	-0.07116	-0.06889	-0.09763	-0.04938	-0.04912	-0.06927	-0.058	-0.05281	-0.0493							1.69833	57.1641	45.7411	42.6004	10.5009	45.2782	46.7388	53.5901	50.3975	45.6342	46.4108	41.0142	40.7883	30.6208	45.8196	45.6841	53.5402	50.7606
1.7	-2.50783	-0.10167		1.7	-0.24558	-0.18117	-0.16458	-0.13864	-0.13591	-0.11851	-0.12395	-0.10149	-0.10054	-0.12563	-0.09433	-0.09569	-0.07133	-0.06863	-0.09864	-0.04993	-0.04978	-0.07023	-0.05899	-0.05168	-0.05029							1.7	57.4207	44.9445	41.7792	11.1182	44.5006	46.0327	53.8389	49.5646	44.9523	45.6233	40.2155	40.0095	31.6747	44.9581	44.8375	53.3556	50.8344
1.70167	-2.50856	-0.10207		1.70167	-0.24649	-0.18176	-0.16434	-0.13876	-0.13602	-0.11912	-0.12435	-0.10171	-0.10086	-0.12598	-0.09566	-0.09629	-0.07163	-0.06846	-0.09962	-0.05039	-0.05041	-0.07118	-0.06008	-0.05047	-0.05119							1.70167	57.6322	44.1403	40.9518	11.7732	43.7132	45.3162	54.0529	48.7149	44.2572	44.8206	39.4061	39.2194	32.7431	44.0847	43.9789	53.1301	50.8579
1.70333	-2.50931	-0.10244		1.70333	-0.24736	-0.18222	-0.16418	-0.13897	-0.13604	-0.11966	-0.12484	-0.10214	-0.1014	-0.12633	-0.09712	-0.09685	-0.07201	-0.06842	-0.10053	-0.05069	-0.05096	-0.07205	-0.06124	-0.04935	-0.05193							1.70333	57.7998	43.3287	40.1181	12.4665	42.9162	44.5897	54.2334	47.8494	43.5492	44.0035	38.5864	38.4186	33.8232	43.2007	43.1093	52.8655	50.8318
1.705	-2.51013	-0.10279		1.705	-0.24818	-0.18252	-0.16409	-0.13923	-0.13604	-0.12018	-0.12546	-0.10281	-0.10216	-0.12668	-0.09861	-0.09734	-0.07248	-0.06857	-0.10132	-0.05081	-0.0514	-0.07276	-0.06241	-0.04847	-0.05248							1.705	57.9245	42.5098	39.2781	13.1982	42.1096	43.8536	54.3817	46.9691	42.8286	43.1731	37.7571	37.6073	34.9124	42.3074	42.2298	52.5631	50.7572
1.70667	-2.51107	-0.10318		1.70667	-0.24892	-0.18264	-0.16408	-0.13952	-0.13605	-0.12068	-0.12619	-0.10374	-0.10306	-0.1271	-0.09998	-0.09772	-0.07308	-0.06887	-0.10194	-0.05073	-0.05171	-0.07328	-0.06351	-0.04789	-0.05283							1.70667	58.0072	41.6833	38.4316	13.9684	41.2934	43.1082	54.4992	46.0752	42.0958	42.33	36.9185	36.7862	36.0076	41.406	41.3413	52.2247	50.635
1.70833	-2.51216	-0.10366		1.70833	-0.2496	-0.18262	-0.16413	-0.13983	-0.13605	-0.12121	-0.127	-0.10486	-0.10401	-0.12756	-0.10116	-0.09801	-0.07386	-0.06935	-0.10236	-0.0505	-0.05192	-0.07361	-0.06445	-0.04764	-0.05304							1.70833	58.0491	40.8493	37.5783	14.7769	40.4672	42.3539	54.5873	45.1687	41.3512	41.4749	36.0712	35.9557	37.1057	40.4975	40.4451	51.8515	50.4665
1.71	-2.51342	-0.10425		1.71	-0.25019	-0.18251	-0.16427	-0.14017	-0.13604	-0.12176	-0.12784	-0.10614	-0.10496	-0.12806	-0.10212	-0.09826	-0.0748	-0.07002	-0.10258	-0.05024	-0.05206	-0.07383	-0.06518	-0.04766	-0.05316							1.71	58.0514	40.0074	36.7181	15.6233	39.6311	41.5909	54.6471	44.2506	40.5949	40.6086	35.216	35.1162	38.2036	39.5829	39.5418	51.4452	50.253
1.71167	-2.51477	-0.10494		1.71167	-0.25071	-0.18235	-0.16452	-0.14053	-0.13605	-0.12231	-0.12866	-0.10743	-0.10588	-0.12854	-0.10293	-0.09855	-0.07585	-0.07093	-0.10263	-0.05005	-0.05221	-0.07397	-0.06567	-0.04791	-0.05318							1.71167	58.0153	39.1575	35.851	16.507	38.7848	40.8192	54.6798	43.3221	39.8273	39.7317	34.3534	34.2683	39.2979	38.663	38.6324	51.0071	49.996
1.71333	-2.51613	-0.1057		1.71333	-0.25115	-0.18218	-0.16493	-0.14089	-0.13614	-0.12286	-0.12946	-0.10861	-0.10678	-0.12898	-0.10369	-0.09893	-0.07688	-0.07207	-0.10258	-0.04997	-0.05244	-0.07406	-0.06588	-0.04831	-0.05315							1.71333	57.9418	38.2993	34.9768	17.4272	37.9285	40.0392	54.6866	42.3842	39.0486	38.8449	33.484	33.4126	40.3852	37.7384	37.7176	50.5386	49.6971
1.715	-2.51743	-0.10652		1.715	-0.25154	-0.18211	-0.16549	-0.14125	-0.13635	-0.1234	-0.13023	-0.10952	-0.10763	-0.12936	-0.1045	-0.0994	-0.07775	-0.07334	-0.10252	-0.04999	-0.05275	-0.07407	-0.06582	-0.04876	-0.0531							1.715	57.8323	37.4327	34.0958	18.383	37.0623	39.2507	54.6686	41.4381	38.259	37.9486	32.6088	32.5497	41.4623	36.8098	36.7983	50.0413	49.3578
1.71667	-2.5186	-0.10734		1.71667	-0.25187	-0.18221	-0.16619	-0.14161	-0.1367	-0.12392	-0.13095	-0.11012	-0.10835	-0.12967	-0.10541	-0.09997	-0.07839	-0.07463	-0.10255	-0.05016	-0.05315	-0.07402	-0.06553	-0.04917	-0.05306							1.71667	57.6878	36.5577	33.2082	19.373	36.1864	38.4538	54.6267	40.4848	37.4589	37.0436	31.7282	31.6802	42.5257	35.8779	35.8751	49.5164	48.9797
1.71833	-2.51958	-0.10811		1.71833	-0.25208	-0.18255	-0.16705	-0.142	-0.13721	-0.12448	-0.13157	-0.11045	-0.1089	-0.12994	-0.10638	-0.10059	-0.07874	-0.0758	-0.10268	-0.05048	-0.05361	-0.07392	-0.06512	-0.04943	-0.05306							1.71833	57.5095	35.6744	32.3145	20.3956	35.3012	37.6484	54.5618	39.5253	36.6486	36.1305	30.8432	30.805	43.5722	34.9434	34.9488	48.9655	48.5644
1.72	-2.52038	-0.1088		1.72	-0.25215	-0.18315	-0.16808	-0.14245	-0.13788	-0.12512	-0.13208	-0.11059	-0.10927	-0.13016	-0.10734	-0.10121	-0.07883	-0.07681	-0.10293	-0.05095	-0.05408	-0.07387	-0.06469	-0.04946	-0.05313							1.72	57.2985	34.7827	31.4152	21.4489	34.4072	36.8343	54.4746	38.5605	35.8284	35.2098	29.9544	29.9248	44.5984	34.0069	34.02	48.39	48.1137
1.72167	-2.52098	-0.10937		1.72167	-0.25201	-0.18398	-0.16925	-0.143	-0.13867	-0.12582	-0.13244	-0.11065	-0.10948	-0.13036	-0.10819	-0.10181	-0.07869	-0.07765	-0.10324	-0.05152	-0.05454	-0.07397	-0.06429	-0.04929	-0.0533							1.72167	57.0556	33.8831	30.511	22.5308	33.5048	36.0117	54.3659	37.5912	34.9988	34.282	29.0625	29.0407	45.6013	33.0692	33.0893	47.7912	47.6293
1.72333	-2.52138	-0.10981		1.72333	-0.25169	-0.18495	-0.17048	-0.14365	-0.1395	-0.12649	-0.13269	-0.11079	-0.10957	-0.13058	-0.10888	-0.10238	-0.07841	-0.07832	-0.10356	-0.05207	-0.05498	-0.07428	-0.06399	-0.04897	-0.0536							1.72333	56.7821	32.976	29.6027	23.6387	32.5946	35.1805	54.2363	36.6183	34.1601	33.348	28.1682	28.1536	46.5781	32.131	32.1573	47.1707	47.113
1.725	-2.52162	-0.11013		1.725	-0.25123	-0.18598	-0.17169	-0.14438	-0.14023	-0.12705	-0.13289	-0.11112	-0.10961	-0.13086	-0.10935	-0.10293	-0.0781	-0.07881	-0.10386	-0.05252	-0.0554	-0.07475	-0.06379	-0.04858	-0.054							1.725	56.4787	32.0619	28.691	24.77	31.6772	34.3407	54.0864	35.6426	33.3128	32.4083	27.2723	27.2647	47.5259	31.193	31.2246	46.5296	46.5668
1.72667	-2.52171	-0.11041		1.72667	-0.25075	-0.18698	-0.17278	-0.14516	-0.14078	-0.12744	-0.1331	-0.11169	-0.10964	-0.13122	-0.10958	-0.10345	-0.07789	-0.07912	-0.10416	-0.05283	-0.05576	-0.07534	-0.06373	-0.04817	-0.05452							1.72667	56.1466	31.1415	27.7767	25.9214	30.7535	33.4926	53.9167	34.6649	32.4574	31.464	26.3757	26.3751	48.4422	30.2559	30.2919	45.8694	45.9925
1.72833	-2.52173	-0.11073		1.72833	-0.25035	-0.18788	-0.17374	-0.14597	-0.14115	-0.12768	-0.13332	-0.11248	-0.10971	-0.13165	-0.10957	-0.10393	-0.07789	-0.07929	-0.10453	-0.05304	-0.05605	-0.076	-0.06381	-0.04777	-0.05512							1.72833	55.7868	30.2155	26.8609	27.0898	29.8246	32.6363	53.7275	33.686	31.5944	30.5159	25.4796	25.4859	49.3245	29.3204	29.36	45.1913	45.3917
1.73	-2.52175	-0.11121		1.73	-0.2501	-0.18862	-0.17458	-0.14675	-0.14137	-0.12781	-0.1335	-0.11343	-0.10982	-0.13213	-0.10936	-0.10437	-0.07811	-0.07941	-0.10501	-0.05318	-0.05627	-0.07675	-0.06403	-0.04745	-0.05578							1.73	55.4004	29.2848	25.9446	28.2716	28.8914	31.7722	53.5193	32.7068	30.7247	29.5652	24.5851	24.5985	50.1706	28.3873	28.4299	44.4964	44.7662
1.73167	-2.52184	-0.11193		1.73167	-0.25001	-0.18916	-0.17535	-0.1475	-0.14149	-0.12783	-0.1336	-0.11445	-0.10996	-0.13262	-0.10906	-0.10479	-0.07849	-0.07958	-0.10566	-0.0533	-0.05647	-0.07758	-0.06437	-0.04724	-0.05646							1.73167	54.9887	28.3505	25.0292	29.4631	27.9555	30.9009	53.2922	31.728	29.849	28.6132	23.6936	23.7142	50.9786	27.4574	27.5023	43.7859	44.1175
1.73333	-2.52206	-0.11289		1.73333	-0.25009	-0.18946	-0.17609	-0.14818	-0.14154	-0.12778	-0.13359	-0.11541	-0.11011	-0.13313	-0.1088	-0.10522	-0.07901	-0.0799	-0.10648	-0.05343	-0.0567	-0.07844	-0.06478	-0.0472	-0.05713							1.73333	54.5528	27.4137	24.1163	30.6605	27.0181	30.0229	53.0465	30.7504	28.9682	27.6609	22.8066	22.8342	51.7467	26.5315	26.5783	43.061	43.4473
1.735	-2.52242	-0.11405		1.735	-0.25034	-0.18953	-0.17683	-0.14885	-0.14158	-0.12767	-0.1335	-0.11623	-0.1103	-0.13367	-0.10869	-0.10577	-0.07961	-0.08044	-0.10749	-0.05361	-0.057	-0.07927	-0.06524	-0.04737	-0.05776							1.735	54.0936	26.4758	23.2074	31.8602	26.0808	29.1392	52.782	29.7749	28.0834	26.7099	21.9255	21.9601	52.4734	25.6105	25.6589	42.3227	42.7573
1.73667	-2.52294	-0.11538		1.73667	-0.25078	-0.18938	-0.17754	-0.14955	-0.14162	-0.12754	-0.13336	-0.11687	-0.11056	-0.13429	-0.10881	-0.10647	-0.08029	-0.08123	-0.10862	-0.05381	-0.05739	-0.08	-0.06575	-0.04777	-0.05827							1.73667	53.6121	25.5381	22.3043	33.0584	25.1452	28.2506	52.4988	28.8025	27.1959	25.7614	21.052	21.0933	53.1575	24.6953	24.7453	41.5719	42.0491
1.73833	-2.52356	-0.11684		1.73833	-0.25143	-0.18906	-0.17815	-0.15031	-0.14165	-0.12743	-0.13323	-0.11736	-0.11091	-0.13497	-0.10915	-0.10733	-0.08104	-0.08226	-0.10979	-0.05405	-0.05787	-0.08055	-0.06628	-0.04836	-0.05867							1.73833	53.1095	24.6023	21.4088	34.2513	24.2131	27.3584	52.1969	27.8342	26.3067	24.8169	20.1876	20.2355	53.7977	23.7868	23.8386	40.8097	41.3244
1.74	-2.52421	-0.11838		1.74	-0.25225	-0.18862	-0.17858	-0.15117	-0.14164	-0.1274	-0.13319	-0.11781	-0.11136	-0.13571	-0.10974	-0.10828	-0.08187	-0.08351	-0.11094	-0.05436	-0.05842	-0.0809	-0.06682	-0.04909	-0.05899							1.74	52.5864	23.6701	20.5228	35.4353	23.2865	26.464	51.8761	26.871	25.4174	23.8779	19.3342	19.3883	54.3931	22.8862	22.94	40.0371	40.5847
1.74167	-2.52484	-0.12		1.74167	-0.25318	-0.18812	-0.17876	-0.15213	-0.1416	-0.1275	-0.13332	-0.1183	-0.1119	-0.13645	-0.11058	-0.10923	-0.08279	-0.08493	-0.11201	-0.05477	-0.05903	-0.08104	-0.06734	-0.04992	-0.05926							1.74167	52.044	22.7433	19.6482	36.6066	22.3672	25.5686	51.5364	25.9142	24.5295	22.9461	18.4932	18.5532	54.9431	21.9946	22.0509	39.2548	39.8314
1.74333	-2.5254	-0.12166		1.74333	-0.2541	-0.18759	-0.17872	-0.15317	-0.14158	-0.12775	-0.13365	-0.11883	-0.11253	-0.13719	-0.11163	-0.11005	-0.08379	-0.08645	-0.113	-0.05531	-0.05969	-0.08101	-0.06784	-0.05086	-0.05952							1.74333	51.4831	21.8239	18.787	37.7618	21.4574	24.6736	51.1779	24.9651	23.6445	22.023	17.6664	17.732	55.447	21.1131	21.1724	38.4638	39.0662
1.745	-2.5259	-0.12332		1.745	-0.25491	-0.18711	-0.17848	-0.15425	-0.14162	-0.1281	-0.13414	-0.11938	-0.11324	-0.13791	-0.11281	-0.11066	-0.08485	-0.08801	-0.11394	-0.05597	-0.06039	-0.08092	-0.06833	-0.05192	-0.05975							1.745	50.9047	20.9137	17.9412	38.8973	20.559	23.7805	50.8008	24.025	22.7641	21.1103	16.8551	16.926	55.9046	20.2431	20.3056	37.6649	38.2904
1.74667	-2.52633	-0.12495		1.74667	-0.25551	-0.18668	-0.17807	-0.1553	-0.14177	-0.12856	-0.13469	-0.11994	-0.11399	-0.13859	-0.11404	-0.11106	-0.0859	-0.08957	-0.11489	-0.05673	-0.06111	-0.08083	-0.06882	-0.05309	-0.05995							1.74667	50.3096	20.0148	17.1125	40.01	19.6742	22.8907	50.405	23.0951	21.8897	20.2097	16.0609	16.137	56.3158	19.3859	19.4518	36.8587	37.5055
[truncated: 10,952 more rows]
[truncated: 204 more columns]

## Sheet: BL Raw Data Traces
Standards				PBS Controls																															PBS Samples
[truncated: 12,004 more rows]
[truncated: 208 more columns]

[truncated: 1 more sheets: PhQ Raw Data Traces]
